# Supplementary material for: Genomic insights into the coupling of a Chlorella-like microeukaryote and sulfur bacteria in the chemocline of permanently stratified Lake Cadagno
Source: ISME J. 2023 Apr 8;17(6):903–15. doi: 10.1038/s41396-023-01396-y (PMC10203261; doi:10.1038/s41396-023-01396-y)
Supplement: Supplementary file 2 — Supplementary tables excel workbook [file 41396_2023_1396_MOESM2_ESM.xlsx]

## Sheet: Table S1
	Table S1: Stats on normalized and qc reads collected from the four samples of Lake Cadagno chemocline.
	Sample	Depth (m)	format	type	num_seqs	sum_len	min_len	avg_len	max_len
	Sample_119837/Norm_adapterQcTrimmedFiltered_Sample_119837_R1.fastq	13	FASTQ	DNA	60,042,644	8,938,072,256	70	148.9	151
	Sample_119837/Norm_adapterQcTrimmedFiltered_Sample_119837_R2.fastq	13	FASTQ	DNA	60,042,644	8,246,020,795	70	137.3	151
	Sample_119838/Norm_adapterQcTrimmedFiltered_Sample_119838_R1.fastq	15-w	FASTQ	DNA	29,747,969	4,422,913,679	70	148.7	151
	Sample_119838/Norm_adapterQcTrimmedFiltered_Sample_119838_R2.fastq	15-w	FASTQ	DNA	29,747,969	4,081,698,390	70	137.2	151
	Sample_119839/Norm_adapterQcTrimmedFiltered_Sample_119839_R1.fastq	15	FASTQ	DNA	45,033,080	6,697,739,236	70	148.7	151
	Sample_119839/Norm_adapterQcTrimmedFiltered_Sample_119839_R2.fastq	15	FASTQ	DNA	45,033,080	6,174,833,078	70	137.1	151
	Sample_119840/Norm_adapterQcTrimmedFiltered_Sample_119840_R1.fastq	15.5	FASTQ	DNA	80,546,876	12,004,787,983	70	149	151
	Sample_119840/Norm_adapterQcTrimmedFiltered_Sample_119840_R2.fastq	15.5	FASTQ	DNA	80,546,876	11,087,940,641	70	137.7	151

## Sheet: Table S2
	Table S2: Summary of MAGs obtained from four chemocline samples using competitive binning through CONCOCT. MAGs were classified and quality assessed using the CAT/BAT and BUSCO.
	MAG	classification	reason	lineage	lineage.scores	superkingdom	confidence	phylum	class	order	family	genus	species	Depth	category	n_contigs	contig_bp	gap_pct	ctg_N50	ctg_L50	ctg_N90	ctg_L90	ctg_max	gc_avg	gc_std	size_mbp	Dataset	Complete	Single	Duplicated	Fragmented	Missing	n_markers	Scores_bacteria_odb10	Scores_archaea_odb10	Scores_eukaryota_odb10
	13m_Bin_0-contigs	taxid assigned	based on 5996/6111 ORFs	1;131567;2;1783272;201174;1760;52018;1883427	1.00;1.00;1.00;0.93;0.93;0.62;0.61;0.47	Bacteria	1	Actinobacteria: 0.93	Actinomycetia: 0.62	NA	NA	NA	Actinobacteria bacterium: 0.47	13m	CB	1884	4752946	0	458	2983	1463	1273	25274	0.52356	0.02201	4.75295	bacteria_odb10	85.5	39.5	46	4.8	9.7	124	C:85.5%[S:39.5%,D:46.0%],F:4.8%,M:9.7%,n:124	C:18.0%[S:7.2%,D:10.8%],F:4.1%,M:77.9%,n:194	C:2.4%[S:1.2%,D:1.2%],F:2.0%,M:95.6%,n:255
	13m_Bin_1-contigs	taxid assigned	based on 246/630 ORFs	1;131567;2759;3027;589350;2896;3030;233186	1.00;0.99;0.87;0.79;0.47;0.47;0.47;0.37	Eukaryota	0.87	NA	Cryptophyceae: 0.79	Cryptomonadales: 0.47	Cryptomonadaceae: 0.47	Cryptomonas: 0.47	Cryptomonas curvata: 0.37	13m	CB	166	713896	0	26	6651	116	1708	43618	0.36978	0.04954	0.713896	cyanobacteria_odb10	11.4	11.4	0	0	88.6	773	C:33.1%[S:33.1%,D:0.0%],F:1.6%,M:65.3%,n:124	C:1.0%[S:1.0%,D:0.0%],F:1.0%,M:98.0%,n:194	C:0.4%[S:0.4%,D:0.0%],F:0.0%,M:99.6%,n:255
	13m_Bin_103-contigs	taxid assigned	based on 3034/3302 ORFs	1;131567;2;1783270;68336;976;117743;200644;403978;2021391	1.00;1.00;0.99;0.90;0.90;0.88;0.44;0.44;0.43;0.43	Bacteria	0.99	Bacteroidetes: 0.88	Flavobacteriia: 0.44	Flavobacteriales: 0.44	NA	NA	Flavobacteriales bacterium: 0.43	13m	CB	816	3178111	0	204	4861	612	1967	28259	0.45062	0.03178	3.17811	bacteroidetes_odb10	67.9	67.7	0.2	12.4	19.7	402	C:68.5%[S:68.5%,D:0.0%],F:14.5%,M:17.0%,n:124	C:10.8%[S:10.8%,D:0.0%],F:6.2%,M:83.0%,n:194	C:2.7%[S:2.7%,D:0.0%],F:2.4%,M:94.9%,n:255
	13m_Bin_105-contigs	taxid assigned (1/2)	based on 1194/5212 ORFs	1;131567;2759	1.00;0.95;0.52	Eukaryota	0.52	no support	no support	no support	no support	no support	no support	13m	CB	2836	5448186	0	806	2008	2320	1105	16040	0.49576	0.07154	5.44819	bacteria_odb10	1.6	1.6	0	3.2	95.2	124	C:1.6%[S:1.6%,D:0.0%],F:3.2%,M:95.2%,n:124	C:1.0%[S:1.0%,D:0.0%],F:0.5%,M:98.5%,n:194	C:0.4%[S:0.4%,D:0.0%],F:0.8%,M:98.8%,n:255
	13m_Bin_107-contigs	taxid assigned	based on 4726/5921 ORFs	1;131567;2;1783270;68336;976	1.00;0.91;0.87;0.35;0.35;0.31	Bacteria	0.87	Bacteroidetes: 0.31	no support	no support	no support	no support	no support	13m	CB	1506	4825236	0	192	3927	1094	1345	824061	0.3822	0.05481	4.82524	bacteria_odb10	65.3	59.7	5.6	6.5	28.2	124	C:65.3%[S:59.7%,D:5.6%],F:6.5%,M:28.2%,n:124	C:11.4%[S:9.3%,D:2.1%],F:4.1%,M:84.5%,n:194	C:1.6%[S:1.6%,D:0.0%],F:0.8%,M:97.6%,n:255
	13m_Bin_109-contigs	taxid assigned	based on 2824/2918 ORFs	1;131567;2;1224;2008785;119069;1798413;1970530	1.00;1.00;1.00;0.89;0.63;0.63;0.63;0.58	Bacteria	1	Proteobacteria: 0.89	Hydrogenophilalia: 0.63	Hydrogenophilales: 0.63	NA	NA	Hydrogenophilales bacterium 28-61-23: 0.58	13m	CB	542	2662753	0	134	6155	406	2585	35964	0.57359	0.03073	2.66275	bacteria_odb10	64.5	64.5	0	8.1	27.4	124	C:64.5%[S:64.5%,D:0.0%],F:8.1%,M:27.4%,n:124	C:12.9%[S:12.9%,D:0.0%],F:4.1%,M:83.0%,n:194	C:3.9%[S:3.9%,D:0.0%],F:2.0%,M:94.1%,n:255
	13m_Bin_11-contigs	taxid assigned	based on 687/845 ORFs	1;131567;2;1224;68525;28221;29;213495;2026763	1.00;1.00;0.99;0.76;0.67;0.67;0.47;0.46;0.46	Bacteria	0.99	Proteobacteria: 0.76	Deltaproteobacteria: 0.67	Myxococcales: 0.47	NA	NA	Myxococcales bacterium: 0.46	13m	CB	422	560677	0	171	1282	369	1043	3153	0.67248	0.02947	0.560677	bacteria_odb10	8.1	8.1	0	5.6	86.3	124	C:8.1%[S:8.1%,D:0.0%],F:5.6%,M:86.3%,n:124	C:0.5%[S:0.5%,D:0.0%],F:1.0%,M:98.5%,n:194	C:0.0%[S:0.0%,D:0.0%],F:0.4%,M:99.6%,n:255
	13m_Bin_110-contigs	taxid assigned	based on 4106/5209 ORFs	1;131567;2;1783272;1239;526524;526525;128827;544447;2049044	1.00;0.80;0.78;0.68;0.66;0.63;0.63;0.63;0.62;0.62	Bacteria	0.78	Firmicutes: 0.66	Erysipelotrichia: 0.63	Erysipelotrichales: 0.63	Erysipelotrichaceae: 0.63	NA	Erysipelotrichaceae bacterium: 0.62	13m	CB	151	4537353	0	12	108757	54	16644	385868	0.3953	0.04926	4.53735	firmicutes_odb10	89	88.5	0.5	0.9	10.1	218	C:92.7%[S:91.9%,D:0.8%],F:1.6%,M:5.7%,n:124	C:18.5%[S:18.0%,D:0.5%],F:3.1%,M:78.4%,n:194	C:3.9%[S:3.1%,D:0.8%],F:1.2%,M:94.9%,n:255
	13m_Bin_112-contigs	taxid assigned	based on 3360/3438 ORFs	1;131567;2;1224;28216	1.00;1.00;1.00;0.70;0.69	Bacteria	1	Proteobacteria: 0.70	Betaproteobacteria: 0.69	no support	no support	no support	no support	13m	CB	840	2763149	0	196	3995	633	1614	31463	0.44346	0.02064	2.76315	bacteria_odb10	53.2	43.5	9.7	9.7	37.1	124	C:53.2%[S:43.5%,D:9.7%],F:9.7%,M:37.1%,n:124	C:11.3%[S:9.8%,D:1.5%],F:6.7%,M:82.0%,n:194	C:2.8%[S:2.4%,D:0.4%],F:2.4%,M:94.8%,n:255
	13m_Bin_114-contigs	taxid assigned	based on 8666/8825 ORFs	1;131567;2;1783272;201174;1760;52018;1883427	1.00;1.00;1.00;0.96;0.92;0.77;0.36;0.36	Bacteria	1	Actinobacteria: 0.92	Actinomycetia: 0.77	NA	NA	NA	Actinobacteria bacterium: 0.36	13m	CB	3239	6843662	0	965	2269	2619	1210	15008	0.45507	0.02012	6.84366	burkholderiales_odb10	24	10.8	13.2	2.6	73.4	688	C:82.3%[S:36.3%,D:46.0%],F:6.5%,M:11.2%,n:124	C:17.5%[S:4.6%,D:12.9%],F:5.7%,M:76.8%,n:194	C:4.3%[S:1.2%,D:3.1%],F:2.0%,M:93.7%,n:255
	13m_Bin_118-contigs	taxid assigned	based on 4285/6321 ORFs	1;131567;2;1783270;68336;976	1.00;0.88;0.84;0.33;0.33;0.32	Bacteria	0.84	Bacteroidetes: 0.32	no support	no support	no support	no support	no support	13m	CB	2668	4436240	0	917	1672	2249	1096	9350	0.31371	0.05631	4.43624	bacteria_odb10	9.7	8.9	0.8	9.7	80.6	124	C:9.7%[S:8.9%,D:0.8%],F:9.7%,M:80.6%,n:124	C:4.1%[S:2.6%,D:1.5%],F:1.5%,M:94.4%,n:194	C:0.4%[S:0.4%,D:0.0%],F:2.0%,M:97.6%,n:255
	13m_Bin_12-contigs	taxid assigned	based on 717/894 ORFs	1;131567;2759;3027;589350;2896;3030;233186	1.00;0.82;0.69;0.68;0.55;0.55;0.55;0.52	Eukaryota	0.69	NA	Cryptophyceae: 0.68	Cryptomonadales: 0.55	Cryptomonadaceae: 0.55	Cryptomonas: 0.55	Cryptomonas curvata: 0.52	13m	CB	221	647850	0	35	4627	163	1237	25386	0.34152	0.03706	0.64785	bacteria_odb10	34.6	5.6	29	2.4	63	124	C:34.6%[S:5.6%,D:29.0%],F:2.4%,M:63.0%,n:124	C:0.5%[S:0.5%,D:0.0%],F:1.5%,M:98.0%,n:194	C:0.0%[S:0.0%,D:0.0%],F:0.4%,M:99.6%,n:255
	13m_Bin_123-contigs	taxid assigned	based on 193/1410 ORFs	1;131567;2	1.00;0.94;0.63	Bacteria	0.63	no support	no support	no support	no support	no support	no support	13m	CB	684	1169464	0	231	1712	575	1111	6326	0.52445	0.05956	1.16946	Check_logs	-	-	-	-	-	-	-	-	-
	13m_Bin_124-contigs	taxid assigned	based on 1432/1917 ORFs	1;131567;2;1224;68525;28221	1.00;0.99;0.97;0.78;0.45;0.45	Bacteria	0.97	Proteobacteria: 0.78	Deltaproteobacteria: 0.45	no support	no support	no support	no support	13m	CB	859	1312674	0	299	1443	732	1062	24229	0.70936	0.02627	1.31267	bacteria_odb10	5.6	5.6	0	12.9	81.5	124	C:5.6%[S:5.6%,D:0.0%],F:12.9%,M:81.5%,n:124	C:2.1%[S:2.1%,D:0.0%],F:3.6%,M:94.3%,n:194	C:0.4%[S:0.4%,D:0.0%],F:0.0%,M:99.6%,n:255
	13m_Bin_125-contigs	taxid assigned	based on 2108/3822 ORFs	1;131567;2	1.00;0.71;0.65	Bacteria	0.65	no support	no support	no support	no support	no support	no support	13m	CB	211	2975202	0	28	27903	125	6227	197787	0.26658	0.02733	2.9752	archaea_odb10	4.1	3.1	1	0	95.9	194	C:4.0%[S:2.4%,D:1.6%],F:1.6%,M:94.4%,n:124	C:4.1%[S:3.1%,D:1.0%],F:0.0%,M:95.9%,n:194	C:1.2%[S:0.4%,D:0.8%],F:0.0%,M:98.8%,n:255
	13m_Bin_126-contigs	taxid assigned	based on 11385/11704 ORFs	1;131567;2;1224;28216;80840	1.00;1.00;0.99;0.87;0.66;0.31	Bacteria	0.99	Proteobacteria: 0.87	Betaproteobacteria: 0.66	Burkholderiales: 0.31	no support	no support	no support	13m	CB	1803	10739269	0	409	6889	1348	3100	74451	0.58943	0.03911	10.7393	bacteria_odb10	96.7	17.7	79	1.6	1.7	124	C:96.7%[S:17.7%,D:79.0%],F:1.6%,M:1.7%,n:124	C:19.1%[S:7.2%,D:11.9%],F:3.1%,M:77.8%,n:194	C:5.9%[S:1.6%,D:4.3%],F:2.4%,M:91.7%,n:255
	13m_Bin_128-contigs	taxid assigned	based on 1315/1624 ORFs	1;131567;2;2323;1783234;1783273;363464;1046947;2044595	1.00;0.97;0.95;0.83;0.83;0.82;0.81;0.81;0.78	Bacteria	0.95	Candidatus Gracilibacteria: 0.81	NA	NA	NA	NA	Candidatus Gracilibacteria bacterium: 0.78	13m	CB	90	1809708	0	16	36706	54	10342	82431	0.24956	0.02531	1.80971	mollicutes_odb10	47	45.7	1.3	2.6	50.4	151	C:53.2%[S:52.4%,D:0.8%],F:16.1%,M:30.7%,n:124	C:0.0%[S:0.0%,D:0.0%],F:0.0%,M:100.0%,n:194	C:0.0%[S:0.0%,D:0.0%],F:0.8%,M:99.2%,n:255
	13m_Bin_129-contigs	taxid assigned	based on 548/1529 ORFs	1;131567;2759;33090;3041;2692248;75966;35460;35461;2511126;3071;1962113;1650286	1.00;1.00;0.75;0.73;0.72;0.72;0.66;0.64;0.64;0.59;0.43;0.31;0.31	Eukaryota	0.75	Chlorophyta: 0.72	Trebouxiophyceae: 0.66	Chlorellales: 0.64	Chlorellaceae: 0.64	Chlorella: 0.43	Chlorella desiccata (nom. nud.): 0.31	13m	CB	643	1347101	0	210	2257	525	1259	9688	0.68893	0.05798	1.3471	eukaryota_odb10	0.8	0.8	0	2.4	96.8	255	C:0.8%[S:0.8%,D:0.0%],F:1.6%,M:97.6%,n:124	C:0.5%[S:0.5%,D:0.0%],F:0.0%,M:99.5%,n:194	C:0.8%[S:0.8%,D:0.0%],F:2.4%,M:96.8%,n:255
	13m_Bin_130-contigs	taxid assigned	based on 4437/4929 ORFs	1;131567;2;1783270;68336;976	1.00;1.00;0.97;0.77;0.77;0.75	Bacteria	0.97	Bacteroidetes: 0.75	no support	no support	no support	no support	no support	13m	CB	1748	4259618	0	449	2724	1373	1287	17852	0.43135	0.02948	4.25962	bacteria_odb10	65.3	54.8	10.5	15.3	19.4	124	C:65.3%[S:54.8%,D:10.5%],F:15.3%,M:19.4%,n:124	C:11.8%[S:10.3%,D:1.5%],F:5.7%,M:82.5%,n:194	C:2.0%[S:2.0%,D:0.0%],F:3.1%,M:94.9%,n:255
	13m_Bin_132-contigs	taxid assigned	based on 2304/3477 ORFs	1;131567;2	1.00;0.74;0.69	Bacteria	0.69	no support	no support	no support	no support	no support	no support	13m	CB	485	2387481	0	69	7814	319	2048	71332	0.32159	0.02646	2.38748	bacteria_odb10	1.6	1.6	0	0.8	97.6	124	C:1.6%[S:1.6%,D:0.0%],F:0.8%,M:97.6%,n:124	C:0.5%[S:0.5%,D:0.0%],F:0.5%,M:99.0%,n:194	C:0.0%[S:0.0%,D:0.0%],F:0.0%,M:100.0%,n:255
	13m_Bin_133-contigs	taxid assigned	based on 1009/1706 ORFs	1;131567;2;1783270;68336	1.00;0.83;0.76;0.33;0.33	Bacteria	0.76	no support	no support	no support	no support	no support	no support	13m	CB	351	1280276	0	39	5652	243	1377	53402	0.33405	0.03209	1.28028	bacteria_odb10	2.4	2.4	0	2.4	95.2	124	C:2.4%[S:2.4%,D:0.0%],F:2.4%,M:95.2%,n:124	C:0.5%[S:0.0%,D:0.5%],F:0.0%,M:99.5%,n:194	C:0.0%[S:0.0%,D:0.0%],F:0.0%,M:100.0%,n:255
	13m_Bin_134-contigs	taxid assigned	based on 722/781 ORFs	1;131567;2;2323;1783234;95818;1895827	1.00;0.99;0.99;0.87;0.87;0.81;0.78	Bacteria	0.99	Candidatus Saccharibacteria: 0.81	no support	no support	no support	no support	no support	13m	CB	160	708807	0	44	5681	119	2256	16280	0.4026	0.01995	0.708807	bacteria_odb10	41.1	41.1	0	12.1	46.8	124	C:41.1%[S:41.1%,D:0.0%],F:12.1%,M:46.8%,n:124	C:5.7%[S:5.7%,D:0.0%],F:2.1%,M:92.2%,n:194	C:1.2%[S:1.2%,D:0.0%],F:0.0%,M:98.8%,n:255
	13m_Bin_135-contigs	taxid assigned	based on 9618/11209 ORFs	1;131567;2;1783270;68336;976	1.00;0.99;0.96;0.58;0.57;0.49	Bacteria	0.96	Bacteroidetes: 0.49	no support	no support	no support	no support	no support	13m	CB	5306	7971087	0	1977	1479	4541	1072	6833	0.3717	0.05331	7.97109	bacteria_odb10	66.9	40.3	26.6	22.6	10.5	124	C:66.9%[S:40.3%,D:26.6%],F:22.6%,M:10.5%,n:124	C:11.3%[S:8.2%,D:3.1%],F:9.8%,M:78.9%,n:194	C:3.5%[S:3.1%,D:0.4%],F:2.0%,M:94.5%,n:255
	13m_Bin_136-contigs	taxid assigned	based on 796/1164 ORFs	1;131567;2	1.00;0.68;0.62	Bacteria	0.62	no support	no support	no support	no support	no support	no support	13m	CB	132	989210	0	19	12086	78	2960	126264	0.34954	0.03697	0.98921	archaea_odb10	2.1	2.1	0	1	96.9	194	C:1.6%[S:1.6%,D:0.0%],F:0.8%,M:97.6%,n:124	C:2.1%[S:2.1%,D:0.0%],F:1.0%,M:96.9%,n:194	C:0.8%[S:0.8%,D:0.0%],F:0.0%,M:99.2%,n:255
	13m_Bin_137-contigs	taxid assigned	based on 3457/4026 ORFs	1;131567;2;1783272;201174;1760;52018;1883427	1.00;0.99;0.97;0.69;0.68;0.57;0.32;0.32	Bacteria	0.97	Actinobacteria: 0.68	Actinomycetia: 0.57	NA	NA	NA	Actinobacteria bacterium: 0.32	13m	CB	1959	2750514	0	766	1364	1696	1055	5047	0.44047	0.049	2.75051	bacteria_odb10	29.8	25.8	4	21	49.2	124	C:29.8%[S:25.8%,D:4.0%],F:21.0%,M:49.2%,n:124	C:6.7%[S:6.2%,D:0.5%],F:4.1%,M:89.2%,n:194	C:0.4%[S:0.4%,D:0.0%],F:2.4%,M:97.2%,n:255
	13m_Bin_139-contigs	taxid assigned	based on 505/1162 ORFs	1;131567;2	1.00;0.87;0.60	Bacteria	0.6	no support	no support	no support	no support	no support	no support	13m	CB	482	927415	0	142	1956	396	1135	14225	0.29688	0.04989	0.927415	bacteria_odb10	7.3	7.3	0	10.5	82.2	124	C:7.3%[S:7.3%,D:0.0%],F:10.5%,M:82.2%,n:124	C:0.0%[S:0.0%,D:0.0%],F:0.0%,M:100.0%,n:194	C:0.0%[S:0.0%,D:0.0%],F:0.0%,M:100.0%,n:255
	13m_Bin_14-contigs	taxid assigned	based on 7857/8491 ORFs	1;131567;2;1224;1236;135618	1.00;0.98;0.98;0.78;0.66;0.61	Bacteria	0.98	Proteobacteria: 0.78	Gammaproteobacteria: 0.66	Methylococcales: 0.61	no support	no support	no support	13m	CB	784	8746865	0	97	20359	483	4451	164594	0.40422	0.03221	8.74686	bacteria_odb10	99.2	8.1	91.1	0	0.8	124	C:99.2%[S:8.1%,D:91.1%],F:0.0%,M:0.8%,n:124	C:19.0%[S:4.1%,D:14.9%],F:6.2%,M:74.8%,n:194	C:5.5%[S:2.0%,D:3.5%],F:1.6%,M:92.9%,n:255
	13m_Bin_140-contigs	taxid assigned	based on 3164/3294 ORFs	1;131567;2;57723;533205;574975;574976;1951928;2052165*	1.00;1.00;1.00;0.98;0.88;0.88;0.88;0.82;0.82	Bacteria	1	Acidobacteria: 0.98	Holophagae: 0.88	Holophagales: 0.88	Holophagaceae: 0.88	NA	Holophagaceae bacterium*: 0.82	13m	CB	541	3206828	0	113	8857	364	2700	34397	0.68154	0.02726	3.20683	bacteria_odb10	83.9	83.1	0.8	11.3	4.8	124	C:83.9%[S:83.1%,D:0.8%],F:11.3%,M:4.8%,n:124	C:14.9%[S:14.9%,D:0.0%],F:3.6%,M:81.5%,n:194	C:3.1%[S:3.1%,D:0.0%],F:1.2%,M:95.7%,n:255
	13m_Bin_141-contigs	taxid assigned (2/2)	based on 799/972 ORFs	1;131567;2;1783272;201174;1760	1.00;0.53;0.52;0.34;0.33;0.30	Bacteria	0.52	Actinobacteria: 0.33	Actinomycetia: 0.30	no support	no support	no support	no support	13m	CB	317	732157	0	72	2713	251	1152	24636	0.45569	0.04574	0.732157	bacteria_odb10	2.4	2.4	0	3.2	94.4	124	C:2.4%[S:2.4%,D:0.0%],F:3.2%,M:94.4%,n:124	C:0.0%[S:0.0%,D:0.0%],F:0.0%,M:100.0%,n:194	C:0.0%[S:0.0%,D:0.0%],F:0.0%,M:100.0%,n:255
	13m_Bin_144-contigs	taxid assigned	based on 1038/1563 ORFs	1;131567;2;1783257;74201	1.00;0.95;0.91;0.51;0.49	Bacteria	0.91	Verrucomicrobia: 0.49	no support	no support	no support	no support	no support	13m	CB	529	1339766	0	98	3152	405	1169	36798	0.59948	0.03922	1.33977	bacteria_odb10	4	4	0	7.3	88.7	124	C:4.0%[S:4.0%,D:0.0%],F:7.3%,M:88.7%,n:124	C:1.0%[S:1.0%,D:0.0%],F:0.0%,M:99.0%,n:194	C:1.6%[S:1.6%,D:0.0%],F:0.4%,M:98.0%,n:255
	13m_Bin_145-contigs	taxid assigned	based on 1707/1896 ORFs	1;131567;2;1783270;68336;976;1853228	1.00;0.96;0.95;0.83;0.83;0.83;0.78	Bacteria	0.95	Bacteroidetes: 0.83	Chitinophagia: 0.78	no support	no support	no support	no support	13m	CB	709	1269551	0	230	1852	591	1126	10119	0.35422	0.02749	1.26955	bacteria_odb10	19.3	17.7	1.6	15.3	65.4	124	C:19.3%[S:17.7%,D:1.6%],F:15.3%,M:65.4%,n:124	C:3.6%[S:3.6%,D:0.0%],F:2.6%,M:93.8%,n:194	C:0.8%[S:0.8%,D:0.0%],F:0.4%,M:98.8%,n:255
	13m_Bin_147-contigs	taxid assigned	based on 1168/1906 ORFs	1;131567;2;1783270;68336;976	1.00;0.81;0.75;0.37;0.36;0.36	Bacteria	0.75	Bacteroidetes: 0.36	no support	no support	no support	no support	no support	13m	CB	749	1164378	0	267	1499	640	1076	10654	0.29525	0.04083	1.16438	bacteria_odb10	1.6	1.6	0	4.8	93.6	124	C:1.6%[S:1.6%,D:0.0%],F:4.8%,M:93.6%,n:124	C:0.5%[S:0.5%,D:0.0%],F:1.0%,M:98.5%,n:194	C:0.0%[S:0.0%,D:0.0%],F:0.0%,M:100.0%,n:255
	13m_Bin_148-contigs	taxid assigned	based on 761/1084 ORFs	1;131567;2;1783272;201174;1760;52018;1883427	1.00;0.85;0.81;0.35;0.34;0.34;0.34;0.34	Bacteria	0.81	Actinobacteria: 0.34	Actinomycetia: 0.34	NA	NA	NA	Actinobacteria bacterium: 0.34	13m	CB	278	966333	0	62	4426	203	1666	21664	0.47919	0.04994	0.966333	archaea_odb10	2	1	1	0	98	194	C:0.8%[S:0.0%,D:0.8%],F:1.6%,M:97.6%,n:124	C:2.0%[S:1.0%,D:1.0%],F:0.0%,M:98.0%,n:194	C:0.4%[S:0.4%,D:0.0%],F:0.0%,M:99.6%,n:255
	13m_Bin_149-contigs	taxid assigned	based on 1772/1996 ORFs	1;131567;2;1783272;201174;1760;52018	1.00;0.98;0.97;0.63;0.62;0.54;0.30	Bacteria	0.97	Actinobacteria: 0.62	Actinomycetia: 0.54	no support	no support	no support	no support	13m	CB	816	1615674	0	235	2051	666	1146	11981	0.444	0.03132	1.61567	bacteria_odb10	16.9	16.1	0.8	4	79.1	124	C:16.9%[S:16.1%,D:0.8%],F:4.0%,M:79.1%,n:124	C:5.6%[S:4.6%,D:1.0%],F:2.1%,M:92.3%,n:194	C:0.0%[S:0.0%,D:0.0%],F:0.0%,M:100.0%,n:255
	13m_Bin_150-contigs	taxid assigned	based on 342/1500 ORFs	1;131567;2	1.00;0.97;0.65	Bacteria	0.65	no support	no support	no support	no support	no support	no support	13m	CB	523	1681905	0	110	4141	382	1466	27427	0.55907	0.08833	1.6819	Check_logs	-	-	-	-	-	-	-	-	-
	13m_Bin_151-contigs	taxid assigned	based on 2448/2641 ORFs	1;131567;2;1783270;68336;976;1853228	1.00;0.92;0.91;0.83;0.83;0.83;0.67	Bacteria	0.91	Bacteroidetes: 0.83	Chitinophagia: 0.67	no support	no support	no support	no support	13m	CB	939	1997562	0	259	2347	756	1180	14766	0.35065	0.02686	1.99756	bacteria_odb10	25	25	0	12.9	62.1	124	C:25.0%[S:25.0%,D:0.0%],F:12.9%,M:62.1%,n:124	C:5.1%[S:4.1%,D:1.0%],F:5.7%,M:89.2%,n:194	C:2.0%[S:2.0%,D:0.0%],F:1.2%,M:96.8%,n:255
	13m_Bin_154-contigs	taxid assigned	based on 6162/6294 ORFs	1;131567;2;1783272;201174	1.00;1.00;1.00;0.77;0.77	Bacteria	1	Actinobacteria: 0.77	no support	no support	no support	no support	no support	13m	CB	1231	5539863	0	196	7077	822	1827	47458	0.51215	0.01552	5.53986	bacteria_odb10	94.4	22.6	71.8	2.4	3.2	124	C:94.4%[S:22.6%,D:71.8%],F:2.4%,M:3.2%,n:124	C:21.7%[S:5.7%,D:16.0%],F:2.6%,M:75.7%,n:194	C:4.3%[S:0.8%,D:3.5%],F:1.6%,M:94.1%,n:255
	13m_Bin_158-contigs	taxid assigned	based on 1622/2520 ORFs	1;131567;2	1.00;0.71;0.64	Bacteria	0.64	no support	no support	no support	no support	no support	no support	13m	CB	639	1917679	0	134	3688	475	1364	33056	0.29287	0.03908	1.91768	archaea_odb10	2.1	2.1	0	0.5	97.4	194	C:1.6%[S:1.6%,D:0.0%],F:1.6%,M:96.8%,n:124	C:2.1%[S:2.1%,D:0.0%],F:0.5%,M:97.4%,n:194	C:0.0%[S:0.0%,D:0.0%],F:0.4%,M:99.6%,n:255
	13m_Bin_16-contigs	taxid assigned (1/2)	based on 3296/3973 ORFs	1;131567;2;2323;1783234;1783273	1.00;0.99;0.96;0.49;0.49;0.42	Bacteria	0.96	no support	no support	no support	no support	no support	no support	13m	CB	424	3906139	0	84	11875	302	4318	154316	0.33208	0.02256	3.90614	mollicutes_odb10	68.9	17.9	51	1.3	29.8	151	C:74.2%[S:32.3%,D:41.9%],F:5.6%,M:20.2%,n:124	C:11.3%[S:6.7%,D:4.6%],F:4.1%,M:84.6%,n:194	C:1.6%[S:1.2%,D:0.4%],F:0.8%,M:97.6%,n:255
	13m_Bin_161-contigs	taxid assigned	based on 175/1646 ORFs	1;131567;2759;33154;33208;6072;33213;33317;1206794;88770;6656;197563;197562;6657;2172821;72037;6830;116569;116571	1.00;0.94;0.84;0.82;0.80;0.80;0.76;0.73;0.69;0.69;0.69;0.64;0.64;0.49;0.47;0.47;0.46;0.46;0.44	Eukaryota	0.84	Arthropoda: 0.69	Hexanauplia: 0.47	no support	no support	no support	no support	13m	CB	1703	2394493	0	675	1370	1471	1059	4260	0.36828	0.02205	2.39449	Check_logs	-	-	-	-	-	-	-	-	-
	13m_Bin_163-contigs	taxid assigned	based on 2895/3072 ORFs	1;131567;2;1783272;200795	1.00;1.00;1.00;0.63;0.62	Bacteria	1	Chloroflexi: 0.62	no support	no support	no support	no support	no support	13m	CB	890	2392188	0	224	3163	684	1361	20752	0.62151	0.03153	2.39219	bacteria_odb10	71.8	39.5	32.3	15.3	12.9	124	C:71.8%[S:39.5%,D:32.3%],F:15.3%,M:12.9%,n:124	C:9.8%[S:5.2%,D:4.6%],F:5.2%,M:85.0%,n:194	C:3.2%[S:2.0%,D:1.2%],F:1.2%,M:95.6%,n:255
	13m_Bin_165-contigs	taxid assigned	based on 2336/6150 ORFs	1;131567;2759;2698737	1.00;0.93;0.60;0.47	Eukaryota	0.6	no support	no support	no support	no support	no support	no support	13m	CB	3289	5530168	0	1063	1638	2760	1083	13741	0.50353	0.05873	5.53017	eukaryota_odb10	6.3	6.3	0	5.1	88.6	255	C:6.5%[S:6.5%,D:0.0%],F:10.5%,M:83.0%,n:124	C:4.1%[S:4.1%,D:0.0%],F:2.1%,M:93.8%,n:194	C:6.3%[S:6.3%,D:0.0%],F:5.1%,M:88.6%,n:255
	13m_Bin_167-contigs	taxid assigned	based on 1139/1660 ORFs	1;131567;2	1.00;0.77;0.76	Bacteria	0.76	no support	no support	no support	no support	no support	no support	13m	CB	185	1306520	0	14	26621	105	2382	131336	0.31973	0.02839	1.30652	bacteria_odb10	0.8	0.8	0	0.8	98.4	124	C:0.8%[S:0.8%,D:0.0%],F:0.8%,M:98.4%,n:124	C:0.0%[S:0.0%,D:0.0%],F:0.5%,M:99.5%,n:194	C:0.0%[S:0.0%,D:0.0%],F:0.0%,M:100.0%,n:255
	13m_Bin_169-contigs	taxid assigned	based on 674/1126 ORFs	1;131567;2	1.00;0.77;0.71	Bacteria	0.71	no support	no support	no support	no support	no support	no support	13m	CB	372	835731	0	93	2364	298	1202	16986	0.33626	0.0455	0.835731	archaea_odb10	2	0.5	1.5	0.5	97.5	194	C:1.6%[S:1.6%,D:0.0%],F:1.6%,M:96.8%,n:124	C:2.0%[S:0.5%,D:1.5%],F:0.5%,M:97.5%,n:194	C:0.0%[S:0.0%,D:0.0%],F:0.4%,M:99.6%,n:255
	13m_Bin_173-contigs	taxid assigned	based on 3550/3830 ORFs	1;131567;2;1783270;68336;976;37452;1898104	1.00;1.00;0.99;0.91;0.91;0.88;0.66;0.64	Bacteria	0.99	Bacteroidetes: 0.88	NA	NA	NA	NA	Bacteroidetes bacterium: 0.64	13m	CB	234	4908628	0	50	31877	163	9406	96695	0.31502	0.03022	4.90863	bacteria_odb10	87.1	87.1	0	3.2	9.7	124	C:87.1%[S:87.1%,D:0.0%],F:3.2%,M:9.7%,n:124	C:21.6%[S:20.6%,D:1.0%],F:2.1%,M:76.3%,n:194	C:4.7%[S:4.7%,D:0.0%],F:2.4%,M:92.9%,n:255
	13m_Bin_174-contigs	taxid assigned	based on 573/1126 ORFs	1;131567;2;49928;1869227	1.00;0.63;0.58;0.50;0.50	Bacteria	0.58	NA	NA	NA	NA	NA	bacterium: 0.50	13m	CB	176	836241	0	16	10329	109	1591	84520	0.50573	0.04049	0.836241	bacteria_odb10	0.8	0	0.8	0.8	98.4	124	C:0.8%[S:0.0%,D:0.8%],F:0.8%,M:98.4%,n:124	C:0.0%[S:0.0%,D:0.0%],F:0.0%,M:100.0%,n:194	C:0.0%[S:0.0%,D:0.0%],F:0.0%,M:100.0%,n:255
	13m_Bin_175-contigs	taxid assigned	based on 643/6516 ORFs	1;131567;2759;33154;33208;6072;33213;33317;1206794;88770;6656;197563;197562;6657	1.00;0.95;0.59;0.54;0.53;0.53;0.50;0.46;0.43;0.43;0.43;0.41;0.41;0.32	Eukaryota	0.59	Arthropoda: 0.43	no support	no support	no support	no support	no support	13m	CB	6936	9575556	0	2764	1344	6016	1054	4946	0.34441	0.02977	9.57556	mollicutes_odb10	0	0	0	0.7	99.3	151	C:0.0%[S:0.0%,D:0.0%],F:2.4%,M:97.6%,n:124	C:0.0%[S:0.0%,D:0.0%],F:0.0%,M:100.0%,n:194	C:0.0%[S:0.0%,D:0.0%],F:1.2%,M:98.8%,n:255
	13m_Bin_180-contigs	taxid assigned	based on 2183/2217 ORFs	1;131567;2;1224	1.00;1.00;1.00;0.93	Bacteria	1	Proteobacteria: 0.93	no support	no support	no support	no support	no support	13m	CB	685	1618681	0	173	2647	539	1214	13716	0.29168	0.03088	1.61868	bacteria_odb10	72.6	45.2	27.4	15.3	12.1	124	C:72.6%[S:45.2%,D:27.4%],F:15.3%,M:12.1%,n:124	C:13.9%[S:7.2%,D:6.7%],F:5.7%,M:80.4%,n:194	C:5.9%[S:3.5%,D:2.4%],F:0.4%,M:93.7%,n:255
	13m_Bin_181-contigs	taxid assigned	based on 12097/18616 ORFs	1;131567;2759;2698737;33634;2696291;2836;33849;33850;33851;33852;2857;303405	1.00;1.00;0.98;0.97;0.97;0.97;0.97;0.91;0.91;0.75;0.75;0.37;0.37	Eukaryota	0.98	Bacillariophyta: 0.97	Bacillariophyceae: 0.91	Bacillariales: 0.75	Bacillariaceae: 0.75	Nitzschia: 0.37	Nitzschia inconspicua: 0.37	13m	CB	8117	17698849	0	2462	2384	6557	1260	11808	0.49043	0.01568	17.6988	stramenopiles_odb10	59	57	2	14	27	100	C:24.2%[S:23.4%,D:0.8%],F:21.8%,M:54.0%,n:124	C:22.6%[S:21.1%,D:1.5%],F:16.0%,M:61.4%,n:194	C:44.3%[S:44.3%,D:0.0%],F:20.4%,M:35.3%,n:255
	13m_Bin_182-contigs	taxid assigned	based on 6531/6614 ORFs	1;131567;2;1783272;201174;1760	1.00;1.00;0.99;0.96;0.96;0.96	Bacteria	0.99	Actinobacteria: 0.96	Actinomycetia: 0.96	no support	no support	no support	no support	13m	CB	1914	5261671	0	396	3334	1450	1267	43008	0.40747	0.01951	5.26167	bacteria_odb10	70.2	24.2	46	9.7	20.1	124	C:70.2%[S:24.2%,D:46.0%],F:9.7%,M:20.1%,n:124	C:13.9%[S:2.6%,D:11.3%],F:3.6%,M:82.5%,n:194	C:2.8%[S:0.8%,D:2.0%],F:2.7%,M:94.5%,n:255
	13m_Bin_183-contigs	taxid assigned	based on 2746/2902 ORFs	1;131567;2;1783270;68336;976	1.00;1.00;0.99;0.92;0.92;0.90	Bacteria	0.99	Bacteroidetes: 0.90	no support	no support	no support	no support	no support	13m	CB	427	3092127	0	97	8303	318	3640	78050	0.33007	0.01787	3.09213	bacteria_odb10	43.5	43.5	0	8.1	48.4	124	C:43.5%[S:43.5%,D:0.0%],F:8.1%,M:48.4%,n:124	C:9.3%[S:9.3%,D:0.0%],F:4.6%,M:86.1%,n:194	C:2.0%[S:2.0%,D:0.0%],F:2.0%,M:96.0%,n:255
	13m_Bin_186-contigs	taxid assigned	based on 3112/3325 ORFs	1;131567;2;1783257;74201;203494;48461;134621;1032526;2638824;2024890	1.00;1.00;1.00;0.78;0.75;0.54;0.54;0.53;0.53;0.53;0.53	Bacteria	1	Verrucomicrobia: 0.75	Verrucomicrobiae: 0.54	Verrucomicrobiales: 0.54	Verrucomicrobia subdivision 3: 0.53	Pedosphaera: 0.53	Pedosphaera sp.: 0.53	13m	CB	1290	3103336	0	347	2670	1018	1278	24447	0.60201	0.02968	3.10334	bacteria_odb10	52.4	52.4	0	20.2	27.4	124	C:52.4%[S:52.4%,D:0.0%],F:20.2%,M:27.4%,n:124	C:7.2%[S:7.2%,D:0.0%],F:4.6%,M:88.2%,n:194	C:2.7%[S:2.7%,D:0.0%],F:0.4%,M:96.9%,n:255
	13m_Bin_187-contigs	taxid assigned	based on 1655/1701 ORFs	1;131567;2;1783272;201174;1760;52018;1883427	1.00;0.98;0.98;0.94;0.94;0.93;0.34;0.34	Bacteria	0.98	Actinobacteria: 0.94	Actinomycetia: 0.93	NA	NA	NA	Actinobacteria bacterium: 0.34	13m	CB	235	1547461	0	36	12175	145	2697	56065	0.47081	0.02827	1.54746	bacteria_odb10	46	45.2	0.8	8.1	45.9	124	C:46.0%[S:45.2%,D:0.8%],F:8.1%,M:45.9%,n:124	C:14.9%[S:14.4%,D:0.5%],F:1.5%,M:83.6%,n:194	C:3.5%[S:3.5%,D:0.0%],F:1.6%,M:94.9%,n:255
	13m_Bin_189-contigs	taxid assigned	based on 3907/4054 ORFs	1;131567;2;1783257;74201	1.00;1.00;1.00;0.91;0.91	Bacteria	1	Verrucomicrobia: 0.91	no support	no support	no support	no support	no support	13m	CB	868	4179678	0	124	8236	572	1911	102948	0.62347	0.02411	4.17968	bacteria_odb10	73.4	59.7	13.7	12.1	14.5	124	C:73.4%[S:59.7%,D:13.7%],F:12.1%,M:14.5%,n:124	C:12.4%[S:9.3%,D:3.1%],F:4.6%,M:83.0%,n:194	C:2.8%[S:1.6%,D:1.2%],F:0.8%,M:96.4%,n:255
	13m_Bin_190-contigs	taxid assigned	based on 2186/2271 ORFs	1;131567;2;1783270;68336;976;117743;200644;49546;61432;1871037	1.00;0.99;0.99;0.78;0.78;0.78;0.64;0.62;0.59;0.32;0.32	Bacteria	0.99	Bacteroidetes: 0.78	Flavobacteriia: 0.64	Flavobacteriales: 0.62	Flavobacteriaceae: 0.59	NA	Flavobacteriaceae bacterium: 0.32	13m	CB	759	1862448	0	195	2802	595	1254	23718	0.3381	0.02613	1.86245	flavobacteriales_odb10	49.5	49.4	0.1	16.4	34.1	733	C:45.2%[S:44.4%,D:0.8%],F:20.2%,M:34.6%,n:124	C:6.7%[S:5.7%,D:1.0%],F:5.2%,M:88.1%,n:194	C:2.7%[S:2.7%,D:0.0%],F:2.4%,M:94.9%,n:255
	13m_Bin_192-contigs	taxid assigned (2/2)	based on 11749/12211 ORFs	1;131567;2;1224;1236;135613;1046;53392;1166950	1.00;1.00;1.00;0.98;0.98;0.98;0.98;0.50;0.50	Bacteria	1	Proteobacteria: 0.98	Gammaproteobacteria: 0.98	Chromatiales: 0.98	Chromatiaceae: 0.98	Thiodictyon: 0.50	Candidatus Thiodictyon syntrophicum: 0.50	13m	CB	3194	11586124	0	761	4714	2339	1767	29678	0.65723	0.03554	11.5861	chromatiales_odb10	88	42.3	45.7	4.9	7.1	652	C:86.3%[S:46.0%,D:40.3%],F:9.7%,M:4.0%,n:124	C:18.1%[S:9.3%,D:8.8%],F:5.2%,M:76.7%,n:194	C:5.5%[S:3.9%,D:1.6%],F:3.1%,M:91.4%,n:255
	13m_Bin_195-contigs	taxid assigned	based on 4906/5216 ORFs	1;131567;2;1783270;68336;976	1.00;1.00;0.98;0.80;0.80;0.78	Bacteria	0.98	Bacteroidetes: 0.78	no support	no support	no support	no support	no support	13m	CB	1050	5216105	0	265	5976	789	2668	31881	0.33164	0.02772	5.2161	bacteria_odb10	81.4	54	27.4	6.5	12.1	124	C:81.4%[S:54.0%,D:27.4%],F:6.5%,M:12.1%,n:124	C:13.4%[S:7.2%,D:6.2%],F:5.7%,M:80.9%,n:194	C:2.8%[S:2.0%,D:0.8%],F:2.4%,M:94.8%,n:255
	13m_Bin_20-contigs	taxid assigned	based on 2407/3471 ORFs	1;131567;2;1224;28211	1.00;0.86;0.82;0.34;0.30	Bacteria	0.82	Proteobacteria: 0.34	Alphaproteobacteria: 0.30	no support	no support	no support	no support	13m	CB	421	3337025	0	58	15108	259	3102	87268	0.34266	0.04559	3.33703	archaea_odb10	2.6	0.5	2.1	0.5	96.9	194	C:1.6%[S:0.0%,D:1.6%],F:0.8%,M:97.6%,n:124	C:2.6%[S:0.5%,D:2.1%],F:0.5%,M:96.9%,n:194	C:0.4%[S:0.0%,D:0.4%],F:0.4%,M:99.2%,n:255
	13m_Bin_200-contigs	taxid assigned	based on 5990/6095 ORFs	1;131567;2;1783272;201174;1760;52018;1883427	1.00;1.00;1.00;0.98;0.90;0.87;0.50;0.50	Bacteria	1	Actinobacteria: 0.90	Actinomycetia: 0.87	NA	NA	NA	Actinobacteria bacterium: 0.50	13m	CB	1387	5254283	0	286	4752	1002	1742	105613	0.44842	0.0184	5.25428	actinobacteria_class_odb10	89.9	19.7	70.2	2	8.1	356	C:93.5%[S:30.6%,D:62.9%],F:3.2%,M:3.3%,n:124	C:19.1%[S:5.7%,D:13.4%],F:4.1%,M:76.8%,n:194	C:4.7%[S:1.6%,D:3.1%],F:1.6%,M:93.7%,n:255
	13m_Bin_202-contigs	taxid assigned	based on 1828/3762 ORFs	1;131567;2;1224;1236;135613;1046	1.00;0.91;0.80;0.67;0.60;0.59;0.57	Bacteria	0.8	Proteobacteria: 0.67	Gammaproteobacteria: 0.60	Chromatiales: 0.59	Chromatiaceae: 0.57	no support	no support	13m	CB	625	3307943	0	115	7862	421	2287	59328	0.61898	0.0535	3.30794	bacteria_odb10	17.7	17.7	0	4	78.3	124	C:17.7%[S:17.7%,D:0.0%],F:4.0%,M:78.3%,n:124	C:3.6%[S:3.6%,D:0.0%],F:0.5%,M:95.9%,n:194	C:1.2%[S:1.2%,D:0.0%],F:0.4%,M:98.4%,n:255
	13m_Bin_205-contigs	taxid assigned	based on 2753/2970 ORFs	1;131567;2;1783270;68336;976	1.00;0.98;0.98;0.87;0.87;0.87	Bacteria	0.98	Bacteroidetes: 0.87	no support	no support	no support	no support	no support	13m	CB	337	3128786	0	25	25796	180	3406	158035	0.42929	0.03726	3.12879	bacteria_odb10	93.5	93.5	0	4	2.5	124	C:93.5%[S:93.5%,D:0.0%],F:4.0%,M:2.5%,n:124	C:16.5%[S:16.0%,D:0.5%],F:3.6%,M:79.9%,n:194	C:4.7%[S:4.7%,D:0.0%],F:1.6%,M:93.7%,n:255
	13m_Bin_206-contigs	taxid assigned (1/2)	based on 114/397 ORFs	1;131567;2759;33090;3041;2692248;3166;2812636;3042	1.00;0.96;0.51;0.36;0.34;0.34;0.34;0.34;0.33	Eukaryota	0.51	Chlorophyta: 0.34	Chlorophyceae: 0.34	Chlamydomonadales: 0.33	no support	no support	no support	13m	CB	261	547539	0	65	2143	211	1133	15892	0.62527	0.06501	0.547539	Check_logs	-	-	-	-	-	-	-	-	-
	13m_Bin_207-contigs	taxid assigned	based on 1847/1869 ORFs	1;131567;2;1783272;201174;1760	1.00;1.00;1.00;0.97;0.96;0.62	Bacteria	1	Actinobacteria: 0.96	Actinomycetia: 0.62	no support	no support	no support	no support	13m	CB	782	1379057	0	272	1843	655	1142	4766	0.47478	0.01874	1.37906	bacteria_odb10	44.4	31.5	12.9	10.5	45.1	124	C:44.4%[S:31.5%,D:12.9%],F:10.5%,M:45.1%,n:124	C:8.8%[S:5.7%,D:3.1%],F:4.1%,M:87.1%,n:194	C:1.6%[S:1.2%,D:0.4%],F:1.6%,M:96.8%,n:255
	13m_Bin_208-contigs	taxid assigned	based on 1181/1213 ORFs	1;131567;2;1224;28216;32003;32011;359407;2643294	1.00;1.00;0.99;0.75;0.69;0.47;0.45;0.43;0.30	Bacteria	0.99	Proteobacteria: 0.75	Betaproteobacteria: 0.69	Nitrosomonadales: 0.47	Methylophilaceae: 0.45	Methylotenera: 0.43	no support	13m	CB	429	888800	0	138	2271	351	1253	9593	0.42919	0.02601	0.8888	bacteria_odb10	25	25	0	12.9	62.1	124	C:25.0%[S:25.0%,D:0.0%],F:12.9%,M:62.1%,n:124	C:3.6%[S:3.6%,D:0.0%],F:2.1%,M:94.3%,n:194	C:0.4%[S:0.4%,D:0.0%],F:2.7%,M:96.9%,n:255
	13m_Bin_209-contigs	taxid assigned	based on 12063/18233 ORFs	1;131567;2759;33090;3041;2692248;75966;35460;35461;2511126;3071;1962113;1650286	1.00;1.00;0.98;0.98;0.97;0.96;0.91;0.89;0.89;0.82;0.54;0.39;0.39	Eukaryota	0.98	Chlorophyta: 0.97	Trebouxiophyceae: 0.91	Chlorellales: 0.89	Chlorellaceae: 0.89	Chlorella: 0.54	Chlorella desiccata (nom. nud.): 0.39	13m	CB	1275	19561364	0	258	21882	860	7191	125257	0.71388	0.03161	19.5614	chlorophyta_odb10	94.7	94.1	0.6	1.6	3.7	1519	C:36.3%[S:33.1%,D:3.2%],F:31.5%,M:32.2%,n:124	C:36.6%[S:34.5%,D:2.1%],F:17.0%,M:46.4%,n:194	C:82.0%[S:82.0%,D:0.0%],F:7.5%,M:10.5%,n:255
	13m_Bin_211-contigs	taxid assigned	based on 987/1116 ORFs	1;131567;2;1783257;74201	1.00;0.99;0.99;0.53;0.49	Bacteria	0.99	Verrucomicrobia: 0.49	no support	no support	no support	no support	no support	13m	CB	534	822343	0	191	1477	455	1067	34527	0.60255	0.02459	0.822343	bacteria_odb10	11.3	11.3	0	10.5	78.2	124	C:11.3%[S:11.3%,D:0.0%],F:10.5%,M:78.2%,n:124	C:0.0%[S:0.0%,D:0.0%],F:2.1%,M:97.9%,n:194	C:0.0%[S:0.0%,D:0.0%],F:1.2%,M:98.8%,n:255
	13m_Bin_214-contigs	taxid assigned	based on 1740/1781 ORFs	1;131567;2;1783272;201174;1760;52018;1883427	1.00;1.00;1.00;0.98;0.98;0.98;0.46;0.46	Bacteria	1	Actinobacteria: 0.98	Actinomycetia: 0.98	NA	NA	NA	Actinobacteria bacterium: 0.46	13m	CB	302	1714061	0	47	9725	194	2319	65853	0.5358	0.02197	1.71406	micrococcales_odb10	84.7	75.8	8.9	4.3	11	537	C:86.3%[S:83.9%,D:2.4%],F:9.7%,M:4.0%,n:124	C:15.4%[S:14.4%,D:1.0%],F:3.6%,M:81.0%,n:194	C:3.9%[S:3.9%,D:0.0%],F:1.2%,M:94.9%,n:255
	13m_Bin_217-contigs	taxid assigned	based on 4631/4855 ORFs	1;131567;2;1783270;68336;976;768503;768507;89373;105	1.00;1.00;1.00;0.98;0.97;0.97;0.92;0.88;0.87;0.80	Bacteria	1	Bacteroidetes: 0.97	Cytophagia: 0.92	Cytophagales: 0.88	Cytophagaceae: 0.87	Runella: 0.80	no support	13m	CB	1736	4041290	0	493	2580	1387	1296	15061	0.43377	0.0283	4.04129	bacteria_odb10	46.8	46.8	0	16.9	36.3	124	C:46.8%[S:46.8%,D:0.0%],F:16.9%,M:36.3%,n:124	C:9.8%[S:9.3%,D:0.5%],F:6.2%,M:84.0%,n:194	C:2.0%[S:2.0%,D:0.0%],F:1.6%,M:96.4%,n:255
	13m_Bin_220-contigs	taxid assigned	based on 18183/19109 ORFs	1;131567;2;1783270;68336;976;117743;200644	1.00;1.00;1.00;0.85;0.85;0.85;0.36;0.34	Bacteria	1	Bacteroidetes: 0.85	Flavobacteriia: 0.36	Flavobacteriales: 0.34	no support	no support	no support	13m	CB	584	21673479	0	77	74233	331	15322	367973	0.33724	0.02503	21.6735	bacteria_odb10	100	3.2	96.8	0	0	124	C:100.0%[S:3.2%,D:96.8%],F:0.0%,M:0.0%,n:124	C:22.7%[S:3.1%,D:19.6%],F:3.1%,M:74.2%,n:194	C:5.5%[S:1.2%,D:4.3%],F:2.7%,M:91.8%,n:255
	13m_Bin_226-contigs	taxid assigned	based on 4531/4654 ORFs	1;131567;2;1783270;68336;976	1.00;1.00;0.98;0.81;0.81;0.80	Bacteria	0.98	Bacteroidetes: 0.80	no support	no support	no support	no support	no support	13m	CB	313	5134894	0	20	47767	142	5818	343103	0.34325	0.017	5.13489	bacteria_odb10	100	23.4	76.6	0	0	124	C:100.0%[S:23.4%,D:76.6%],F:0.0%,M:0.0%,n:124	C:21.1%[S:10.8%,D:10.3%],F:2.1%,M:76.8%,n:194	C:4.0%[S:2.0%,D:2.0%],F:2.7%,M:93.3%,n:255
	13m_Bin_228-contigs	taxid assigned	based on 2429/2502 ORFs	1;131567;2;1783270;68336;976;1853228;1853229;563835;569836;1869212	1.00;1.00;1.00;0.98;0.98;0.98;0.93;0.32;0.32;0.31;0.31	Bacteria	1	Bacteroidetes: 0.98	Chitinophagia: 0.93	Chitinophagales: 0.32	Chitinophagaceae: 0.32	NA	Chitinophagaceae bacterium: 0.31	13m	CB	362	2677248	0	42	15571	208	2676	89033	0.35501	0.02491	2.67725	bacteroidetes_odb10	86.1	85.1	1	5.2	8.7	402	C:86.3%[S:85.5%,D:0.8%],F:10.5%,M:3.2%,n:124	C:14.4%[S:13.9%,D:0.5%],F:3.1%,M:82.5%,n:194	C:3.1%[S:3.1%,D:0.0%],F:0.8%,M:96.1%,n:255
	13m_Bin_23-contigs	taxid assigned	based on 429/712 ORFs	1;131567;2;1224;28211;33807;1913988	1.00;0.85;0.82;0.41;0.38;0.37;0.37	Bacteria	0.82	Proteobacteria: 0.41	Alphaproteobacteria: 0.38	NA	NA	NA	Alphaproteobacteria bacterium: 0.37	13m	CB	97	638428	0	15	13283	59	2574	42768	0.28048	0.03157	0.638428	archaea_odb10	2.1	2.1	0	0	97.9	194	C:1.6%[S:1.6%,D:0.0%],F:0.8%,M:97.6%,n:124	C:2.1%[S:2.1%,D:0.0%],F:0.0%,M:97.9%,n:194	C:0.4%[S:0.4%,D:0.0%],F:0.4%,M:99.2%,n:255
	13m_Bin_232-contigs	taxid assigned	based on 1144/2422 ORFs	1;131567;2	1.00;0.87;0.80	Bacteria	0.8	no support	no support	no support	no support	no support	no support	13m	CB	503	1390163	0	121	3077	386	1408	18729	0.29796	0.02787	1.39016	archaea_odb10	2.6	2.6	0	1.5	95.9	194	C:3.2%[S:2.4%,D:0.8%],F:4.8%,M:92.0%,n:124	C:2.6%[S:2.6%,D:0.0%],F:1.5%,M:95.9%,n:194	C:0.4%[S:0.4%,D:0.0%],F:0.0%,M:99.6%,n:255
	13m_Bin_235-contigs	taxid assigned	based on 2899/2938 ORFs	1;131567;2;1224;1236;135613;1046;1047;61644	1.00;1.00;1.00;1.00;0.99;0.99;0.99;0.96;0.80	Bacteria	1	Proteobacteria: 1.00	Gammaproteobacteria: 0.99	Chromatiales: 0.99	Chromatiaceae: 0.99	Chromatium: 0.96	Chromatium okenii: 0.80	13m	CB	515	2945158	0	89	9174	328	2400	47637	0.50178	0.05168	2.94516	chromatiales_odb10	87.8	87.6	0.2	4	8.2	652	C:89.5%[S:89.5%,D:0.0%],F:5.6%,M:4.9%,n:124	C:19.1%[S:19.1%,D:0.0%],F:3.6%,M:77.3%,n:194	C:3.1%[S:2.7%,D:0.4%],F:2.0%,M:94.9%,n:255
	13m_Bin_236-contigs	taxid assigned	based on 3408/3577 ORFs	1;131567;2;1783270;68336;976;768503;768507;89373;312278	1.00;1.00;1.00;0.98;0.98;0.98;0.89;0.88;0.87;0.81	Bacteria	1	Bacteroidetes: 0.98	Cytophagia: 0.89	Cytophagales: 0.88	Cytophagaceae: 0.87	Emticicia: 0.81	no support	13m	CB	1357	2973169	0	400	2407	1091	1239	15386	0.35749	0.02705	2.97317	bacteria_odb10	44.3	43.5	0.8	21	34.7	124	C:44.3%[S:43.5%,D:0.8%],F:21.0%,M:34.7%,n:124	C:11.3%[S:10.8%,D:0.5%],F:5.2%,M:83.5%,n:194	C:1.6%[S:1.6%,D:0.0%],F:2.4%,M:96.0%,n:255
	13m_Bin_238-contigs	taxid assigned	based on 3627/3915 ORFs	1;131567;2;1224;1236;135618;2202198;2304002	1.00;1.00;0.99;0.96;0.90;0.86;0.57;0.57	Bacteria	0.99	Proteobacteria: 0.96	Gammaproteobacteria: 0.90	Methylococcales: 0.86	NA	NA	Methylococcales bacterium: 0.57	13m	CB	709	3880636	0	93	11202	442	2057	55172	0.39806	0.03642	3.88064	gammaproteobacteria_odb10	95.4	94.3	1.1	1.6	3	366	C:95.2%[S:94.4%,D:0.8%],F:1.6%,M:3.2%,n:124	C:17.5%[S:17.5%,D:0.0%],F:7.2%,M:75.3%,n:194	C:3.1%[S:2.7%,D:0.4%],F:1.6%,M:95.3%,n:255
	13m_Bin_239-contigs	taxid assigned	based on 2829/5855 ORFs	1;131567;2759;2698737;33634;2696291;2836;33849;33850	1.00;0.99;0.95;0.92;0.91;0.91;0.91;0.68;0.68	Eukaryota	0.95	Bacillariophyta: 0.91	Bacillariophyceae: 0.68	no support	no support	no support	no support	13m	CB	3189	5787080	0	1091	1914	2656	1161	7643	0.43195	0.03495	5.78708	eukaryota_odb10	8.6	8.6	0	6.3	85.1	255	C:3.2%[S:3.2%,D:0.0%],F:12.1%,M:84.7%,n:124	C:3.6%[S:3.6%,D:0.0%],F:5.7%,M:90.7%,n:194	C:8.6%[S:8.6%,D:0.0%],F:6.3%,M:85.1%,n:255
	13m_Bin_24-contigs	taxid assigned	based on 1388/1623 ORFs	1;131567;2;1224	1.00;0.98;0.97;0.94	Bacteria	0.97	Proteobacteria: 0.94	no support	no support	no support	no support	no support	13m	CB	475	1369216	0	129	3449	367	1510	18347	0.32474	0.03326	1.36922	bacteria_odb10	58.1	58.1	0	15.3	26.6	124	C:58.1%[S:58.1%,D:0.0%],F:15.3%,M:26.6%,n:124	C:7.2%[S:7.2%,D:0.0%],F:4.6%,M:88.2%,n:194	C:2.0%[S:2.0%,D:0.0%],F:1.6%,M:96.4%,n:255
	13m_Bin_240-contigs	taxid assigned	based on 317/3241 ORFs	1;131567;2759;33154;33208;6072;33213;33317;1206794;88770;6656;197563;197562;6657;2172821;72037;6830;116569	1.00;0.95;0.64;0.59;0.59;0.59;0.55;0.50;0.48;0.48;0.48;0.45;0.45;0.36;0.32;0.32;0.32;0.32	Eukaryota	0.64	Arthropoda: 0.48	Hexanauplia: 0.32	no support	no support	no support	no support	13m	CB	3377	4700119	0	1342	1359	2930	1058	4390	0.34426	0.02923	4.70012	eukaryota_odb10	0	0	0	1.2	98.8	255	C:0.0%[S:0.0%,D:0.0%],F:0.0%,M:100.0%,n:124	C:0.0%[S:0.0%,D:0.0%],F:1.0%,M:99.0%,n:194	C:0.0%[S:0.0%,D:0.0%],F:1.2%,M:98.8%,n:255
	13m_Bin_241-contigs	taxid assigned (2/2)	based on 5550/5781 ORFs	1;131567;2;1783270;68336;1090;191410;191411;191412;274493;1099;34090	1.00;1.00;1.00;0.95;0.95;0.94;0.94;0.94;0.93;0.83;0.42;0.42	Bacteria	1	Chlorobi: 0.94	Chlorobia: 0.94	Chlorobiales: 0.94	Chlorobiaceae: 0.93	Pelodictyon: 0.42	Pelodictyon phaeoclathratiforme: 0.42	13m	CB	424	5975753	0	44	29123	246	5704	243068	0.47718	0.03103	5.97575	bacteria_odb10	92.7	16.9	75.8	5.6	1.7	124	C:92.7%[S:16.9%,D:75.8%],F:5.6%,M:1.7%,n:124	C:19.6%[S:1.0%,D:18.6%],F:4.1%,M:76.3%,n:194	C:4.7%[S:2.0%,D:2.7%],F:2.4%,M:92.9%,n:255
	13m_Bin_243-contigs	taxid assigned	based on 7045/38056 ORFs	1;131567;2759;2698737;33634;2696291;2836;33849;33850	1.00;0.98;0.85;0.65;0.64;0.64;0.63;0.48;0.48	Eukaryota	0.85	Bacillariophyta: 0.63	Bacillariophyceae: 0.48	no support	no support	no support	no support	13m	CB	38143	51347689	0	15395	1304	33171	1047	5664	0.35663	0.0447	51.3477	eukaryota_odb10	12.2	12.2	0	14.5	73.3	255	C:9.7%[S:9.7%,D:0.0%],F:13.7%,M:76.6%,n:124	C:7.7%[S:7.7%,D:0.0%],F:9.8%,M:82.5%,n:194	C:12.2%[S:12.2%,D:0.0%],F:14.5%,M:73.3%,n:255
	13m_Bin_244-contigs	taxid assigned	based on 2633/2903 ORFs	1;131567;2;1783257;74201	1.00;1.00;0.99;0.35;0.32	Bacteria	0.99	Verrucomicrobia: 0.32	no support	no support	no support	no support	no support	13m	CB	725	2664940	0	182	4512	549	1879	23807	0.58563	0.03039	2.66494	bacteria_odb10	71	71	0	15.3	13.7	124	C:71.0%[S:71.0%,D:0.0%],F:15.3%,M:13.7%,n:124	C:16.0%[S:16.0%,D:0.0%],F:3.6%,M:80.4%,n:194	C:1.6%[S:1.6%,D:0.0%],F:2.0%,M:96.4%,n:255
	13m_Bin_245-contigs	taxid assigned	based on 3711/3765 ORFs	1;131567;2;1224;28216	1.00;1.00;0.99;0.95;0.93	Bacteria	0.99	Proteobacteria: 0.95	Betaproteobacteria: 0.93	no support	no support	no support	no support	13m	CB	838	3245704	0	155	5630	589	1650	43467	0.52475	0.02531	3.2457	burkholderiales_odb10	84.9	82	2.9	6.5	8.6	688	C:83.9%[S:77.4%,D:6.5%],F:11.3%,M:4.8%,n:124	C:15.9%[S:14.9%,D:1.0%],F:3.6%,M:80.5%,n:194	C:5.1%[S:4.7%,D:0.4%],F:2.7%,M:92.2%,n:255
	13m_Bin_248-contigs	taxid assigned	based on 5507/5625 ORFs	1;131567;2;1783272;201174;1760	1.00;1.00;0.99;0.95;0.94;0.85	Bacteria	0.99	Actinobacteria: 0.94	Actinomycetia: 0.85	no support	no support	no support	no support	13m	CB	2165	4242121	0	676	2091	1773	1167	15937	0.45923	0.01833	4.24212	bacteria_odb10	83	27.4	55.6	10.5	6.5	124	C:83.0%[S:27.4%,D:55.6%],F:10.5%,M:6.5%,n:124	C:17.0%[S:7.7%,D:9.3%],F:3.6%,M:79.4%,n:194	C:3.6%[S:1.2%,D:2.4%],F:2.7%,M:93.7%,n:255
	13m_Bin_25-contigs	taxid assigned	based on 2035/2145 ORFs	1;131567;2;1224;28211	1.00;0.91;0.91;0.67;0.42	Bacteria	0.91	Proteobacteria: 0.67	Alphaproteobacteria: 0.42	no support	no support	no support	no support	13m	CB	815	1569920	0	263	2046	674	1183	9915	0.6077	0.0272	1.56992	alphaproteobacteria_odb10	37	37	0	19.4	43.6	432	C:36.3%[S:36.3%,D:0.0%],F:29.0%,M:34.7%,n:124	C:4.1%[S:4.1%,D:0.0%],F:4.6%,M:91.3%,n:194	C:2.4%[S:2.4%,D:0.0%],F:2.4%,M:95.2%,n:255
	13m_Bin_251-contigs	taxid assigned	based on 3151/3234 ORFs	1;131567;2;1224;28211	1.00;1.00;0.99;0.94;0.90	Bacteria	0.99	Proteobacteria: 0.94	Alphaproteobacteria: 0.90	no support	no support	no support	no support	13m	CB	284	3275726	0	47	22148	164	4940	90936	0.6402	0.03267	3.27573	alphaproteobacteria_odb10	96.1	96.1	0	2.3	1.6	432	C:96.8%[S:96.8%,D:0.0%],F:3.2%,M:0.0%,n:124	C:16.0%[S:16.0%,D:0.0%],F:4.1%,M:79.9%,n:194	C:7.1%[S:7.1%,D:0.0%],F:0.4%,M:92.5%,n:255
	13m_Bin_252-contigs	taxid assigned (2/2)	based on 3810/3860 ORFs	1;131567;2;1783272;201174;1760;52018	1.00;1.00;1.00;0.47;0.47;0.45;0.30	Bacteria	1	Actinobacteria: 0.47	Actinomycetia: 0.45	no support	no support	no support	no support	13m	CB	862	3149764	0	196	4569	639	1790	31039	0.43398	0.0342	3.14976	betaproteobacteria_odb10	78.2	76.8	1.4	12.7	9.1	569	C:84.7%[S:62.1%,D:22.6%],F:8.1%,M:7.2%,n:124	C:15.0%[S:8.8%,D:6.2%],F:7.2%,M:77.8%,n:194	C:6.7%[S:5.9%,D:0.8%],F:1.2%,M:92.1%,n:255
	13m_Bin_26-contigs	taxid assigned	based on 359/564 ORFs	1;131567;2;1224;1236;33811;1913989	1.00;0.86;0.70;0.52;0.42;0.38;0.38	Bacteria	0.7	Proteobacteria: 0.52	Gammaproteobacteria: 0.42	NA	NA	NA	Gammaproteobacteria bacterium: 0.38	13m	CB	225	631357	0	43	3187	170	1261	26969	0.46672	0.05566	0.631357	mycoplasmatales_odb10	2.3	2.3	0	0	97.7	174	C:0.8%[S:0.8%,D:0.0%],F:0.8%,M:98.4%,n:124	C:0.0%[S:0.0%,D:0.0%],F:0.0%,M:100.0%,n:194	C:0.0%[S:0.0%,D:0.0%],F:0.0%,M:100.0%,n:255
	13m_Bin_3-contigs	taxid assigned	based on 819/1340 ORFs	1;131567;2	1.00;0.78;0.71	Bacteria	0.71	no support	no support	no support	no support	no support	no support	13m	CB	269	1222412	0	28	5925	179	1742	85700	0.36043	0.0384	1.22241	archaea_odb10	2	1	1	0	98	194	C:1.6%[S:0.0%,D:1.6%],F:0.8%,M:97.6%,n:124	C:2.0%[S:1.0%,D:1.0%],F:0.0%,M:98.0%,n:194	C:0.0%[S:0.0%,D:0.0%],F:0.0%,M:100.0%,n:255
	13m_Bin_32-contigs	taxid assigned	based on 2251/4095 ORFs	1;131567;2	1.00;0.86;0.82	Bacteria	0.82	no support	no support	no support	no support	no support	no support	13m	CB	212	2989854	0	27	24959	121	6587	221148	0.29068	0.0305	2.98985	bacteria_odb10	4	1.6	2.4	4	92	124	C:4.0%[S:1.6%,D:2.4%],F:4.0%,M:92.0%,n:124	C:2.0%[S:0.5%,D:1.5%],F:0.5%,M:97.5%,n:194	C:0.4%[S:0.4%,D:0.0%],F:0.0%,M:99.6%,n:255
	13m_Bin_35-contigs	taxid assigned	based on 16428/17902 ORFs	1;131567;2;1783270;68336;976	1.00;1.00;0.99;0.73;0.72;0.58	Bacteria	0.99	Bacteroidetes: 0.58	no support	no support	no support	no support	no support	13m	CB	7930	14971360	0	2418	1952	6526	1137	15751	0.45605	0.0482	14.9714	bacteria_odb10	88.7	34.7	54	9.7	1.6	124	C:88.7%[S:34.7%,D:54.0%],F:9.7%,M:1.6%,n:124	C:21.6%[S:13.4%,D:8.2%],F:4.6%,M:73.8%,n:194	C:4.0%[S:1.6%,D:2.4%],F:2.7%,M:93.3%,n:255
	13m_Bin_39-contigs	taxid assigned	based on 2904/3054 ORFs	1;131567;2;1224;28216;80840	1.00;0.98;0.97;0.93;0.89;0.74	Bacteria	0.97	Proteobacteria: 0.93	Betaproteobacteria: 0.89	Burkholderiales: 0.74	no support	no support	no support	13m	CB	390	2687683	0	77	10257	263	3050	62203	0.56073	0.03283	2.68768	burkholderiales_odb10	89.4	87.9	1.5	5.7	4.9	688	C:84.6%[S:80.6%,D:4.0%],F:12.1%,M:3.3%,n:124	C:14.9%[S:13.9%,D:1.0%],F:4.1%,M:81.0%,n:194	C:4.7%[S:4.3%,D:0.4%],F:2.4%,M:92.9%,n:255
	13m_Bin_40-contigs	taxid assigned (1/2)	based on 1525/7035 ORFs	1;131567;2759;2698737;33634;2696291;2836	1.00;0.96;0.60;0.41;0.41;0.41;0.40	Eukaryota	0.6	Bacillariophyta: 0.40	no support	no support	no support	no support	no support	13m	CB	6591	9389605	0	2568	1393	5699	1062	6294	0.35668	0.04305	9.3896	eukaryota_odb10	2	2	0	4.3	93.7	255	C:1.6%[S:1.6%,D:0.0%],F:4.0%,M:94.4%,n:124	C:1.0%[S:1.0%,D:0.0%],F:0.0%,M:99.0%,n:194	C:2.0%[S:2.0%,D:0.0%],F:4.3%,M:93.7%,n:255
	13m_Bin_48-contigs	taxid assigned	based on 3147/3540 ORFs	1;131567;2;1783270;68336;976;1937959;1936988*	1.00;1.00;0.96;0.63;0.63;0.63;0.34;0.34	Bacteria	0.96	Bacteroidetes: 0.63	Saprospiria: 0.34	Saprospirales*: 0.34	no support	no support	no support	13m	CB	404	4703899	0	64	20548	248	4910	83804	0.48068	0.0308	4.7039	bacteroidetes_odb10	91.5	91.3	0.2	2.7	5.8	402	C:92.7%[S:92.7%,D:0.0%],F:3.2%,M:4.1%,n:124	C:17.0%[S:17.0%,D:0.0%],F:3.6%,M:79.4%,n:194	C:2.7%[S:2.7%,D:0.0%],F:1.6%,M:95.7%,n:255
	13m_Bin_5-contigs	taxid assigned	based on 1338/3735 ORFs	1;131567;2759;2698737	1.00;0.99;0.65;0.32	Eukaryota	0.65	no support	no support	no support	no support	no support	no support	13m	CB	2628	3930570	0	980	1474	2251	1073	8163	0.74824	0.03757	3.93057	eukaryota_odb10	3.5	3.5	0	6.3	90.2	255	C:2.4%[S:2.4%,D:0.0%],F:5.6%,M:92.0%,n:124	C:0.0%[S:0.0%,D:0.0%],F:2.1%,M:97.9%,n:194	C:3.5%[S:3.5%,D:0.0%],F:6.3%,M:90.2%,n:255
	13m_Bin_51-contigs	taxid assigned	based on 6056/6567 ORFs	1;131567;2;1783257;74201;414999	1.00;1.00;1.00;0.85;0.83;0.59	Bacteria	1	Verrucomicrobia: 0.83	Opitutae: 0.59	no support	no support	no support	no support	13m	CB	1742	6654640	0	426	4566	1304	1961	45776	0.63351	0.02596	6.65464	bacteria_odb10	58.9	58.1	0.8	21.8	19.3	124	C:58.9%[S:58.1%,D:0.8%],F:21.8%,M:19.3%,n:124	C:9.3%[S:9.3%,D:0.0%],F:4.1%,M:86.6%,n:194	C:1.6%[S:1.6%,D:0.0%],F:1.2%,M:97.2%,n:255
	13m_Bin_52-contigs	taxid assigned	based on 3215/3404 ORFs	1;131567;2;1224;28216;80840	1.00;0.99;0.98;0.85;0.70;0.31	Bacteria	0.98	Proteobacteria: 0.85	Betaproteobacteria: 0.70	Burkholderiales: 0.31	no support	no support	no support	13m	CB	1377	2439078	0	450	1846	1149	1123	7269	0.5977	0.04838	2.43908	bacteria_odb10	16.9	15.3	1.6	9.7	73.4	124	C:16.9%[S:15.3%,D:1.6%],F:9.7%,M:73.4%,n:124	C:4.1%[S:3.6%,D:0.5%],F:2.6%,M:93.3%,n:194	C:2.4%[S:2.4%,D:0.0%],F:2.7%,M:94.9%,n:255
	13m_Bin_53-contigs	taxid assigned	based on 379/533 ORFs	1;131567;2;1783270;68336;976	1.00;0.99;0.98;0.48;0.48;0.36	Bacteria	0.98	Bacteroidetes: 0.36	no support	no support	no support	no support	no support	13m	CB	365	781897	0	91	2424	293	1147	20716	0.52859	0.06141	0.781897	bacteria_odb10	2.4	2.4	0	2.4	95.2	124	C:2.4%[S:2.4%,D:0.0%],F:2.4%,M:95.2%,n:124	C:0.0%[S:0.0%,D:0.0%],F:0.0%,M:100.0%,n:194	C:0.0%[S:0.0%,D:0.0%],F:0.0%,M:100.0%,n:255
	13m_Bin_54-contigs	taxid assigned (1/2)	based on 12810/14397 ORFs	1;131567;2;1783257;74201	1.00;0.99;0.99;0.40;0.31	Bacteria	0.99	Verrucomicrobia: 0.31	no support	no support	no support	no support	no support	13m	CB	6802	11060880	0	2379	1614	5751	1094	12557	0.59542	0.04319	11.0609	bacteria_odb10	39.5	36.3	3.2	25.8	34.7	124	C:39.5%[S:36.3%,D:3.2%],F:25.8%,M:34.7%,n:124	C:7.8%[S:5.7%,D:2.1%],F:6.2%,M:86.0%,n:194	C:2.7%[S:2.7%,D:0.0%],F:2.0%,M:95.3%,n:255
	13m_Bin_59-contigs	taxid assigned (1/2)	based on 3119/3160 ORFs	1;131567;2;1224;28216;32003;32011	1.00;1.00;1.00;0.49;0.48;0.35;0.35	Bacteria	1	Proteobacteria: 0.49	Betaproteobacteria: 0.48	Nitrosomonadales: 0.35	Methylophilaceae: 0.35	no support	no support	13m	CB	716	2585583	0	133	5202	508	1499	35851	0.37617	0.02164	2.58558	bacteria_odb10	94.4	44.4	50	4	1.6	124	C:94.4%[S:44.4%,D:50.0%],F:4.0%,M:1.6%,n:124	C:19.1%[S:13.9%,D:5.2%],F:4.1%,M:76.8%,n:194	C:4.7%[S:4.3%,D:0.4%],F:2.4%,M:92.9%,n:255
	13m_Bin_60-contigs	taxid assigned	based on 7031/7479 ORFs	1;131567;2;1783272;200795	1.00;1.00;1.00;0.91;0.90	Bacteria	1	Chloroflexi: 0.90	no support	no support	no support	no support	no support	13m	CB	2887	6015935	0	817	2231	2331	1170	17147	0.49887	0.03426	6.01593	bacteria_odb10	62.9	52.4	10.5	19.4	17.7	124	C:62.9%[S:52.4%,D:10.5%],F:19.4%,M:17.7%,n:124	C:14.4%[S:12.9%,D:1.5%],F:5.2%,M:80.4%,n:194	C:4.7%[S:4.3%,D:0.4%],F:3.1%,M:92.2%,n:255
	13m_Bin_62-contigs	taxid assigned	based on 1957/2035 ORFs	1;131567;2;1224;28216;33809;1891241	1.00;0.99;0.99;0.93;0.85;0.65;0.65	Bacteria	0.99	Proteobacteria: 0.93	Betaproteobacteria: 0.85	NA	NA	NA	Betaproteobacteria bacterium: 0.65	13m	CB	926	1440668	0	336	1519	788	1086	5490	0.6584	0.03057	1.44067	bacteria_odb10	13.7	13.7	0	11.3	75	124	C:13.7%[S:13.7%,D:0.0%],F:11.3%,M:75.0%,n:124	C:1.0%[S:1.0%,D:0.0%],F:2.1%,M:96.9%,n:194	C:0.8%[S:0.8%,D:0.0%],F:1.2%,M:98.0%,n:255
	13m_Bin_63-contigs	taxid assigned	based on 804/828 ORFs	1;131567;2;1783270;68336;976;117743;200644;1853230;1986672;2026728	1.00;1.00;1.00;0.97;0.97;0.97;0.89;0.88;0.87;0.85;0.85	Bacteria	1	Bacteroidetes: 0.97	Flavobacteriia: 0.89	Flavobacteriales: 0.88	Crocinitomicaceae: 0.87	NA	Crocinitomicaceae bacterium: 0.85	13m	CB	382	572743	0	143	1473	327	1077	3739	0.34167	0.02279	0.572743	bacteria_odb10	7.3	7.3	0	11.3	81.4	124	C:7.3%[S:7.3%,D:0.0%],F:11.3%,M:81.4%,n:124	C:2.1%[S:2.1%,D:0.0%],F:2.6%,M:95.3%,n:194	C:0.0%[S:0.0%,D:0.0%],F:1.6%,M:98.4%,n:255
	13m_Bin_66-contigs	taxid assigned	based on 1838/1906 ORFs	1;131567;2;1224;28216	1.00;0.99;0.99;0.65;0.54	Bacteria	0.99	Proteobacteria: 0.65	Betaproteobacteria: 0.54	no support	no support	no support	no support	13m	CB	406	1674986	0	76	5834	285	1805	28748	0.49885	0.0297	1.67499	betaproteobacteria_odb10	87.9	84.2	3.7	6.5	5.6	569	C:90.3%[S:86.3%,D:4.0%],F:6.5%,M:3.2%,n:124	C:16.0%[S:15.5%,D:0.5%],F:4.6%,M:79.4%,n:194	C:3.9%[S:3.9%,D:0.0%],F:1.6%,M:94.5%,n:255
	13m_Bin_70-contigs	taxid assigned	based on 3850/3945 ORFs	1;131567;2;1224;28216;80840;80864;83494;1871071	1.00;0.99;0.99;0.84;0.72;0.55;0.49;0.42;0.42	Bacteria	0.99	Proteobacteria: 0.84	Betaproteobacteria: 0.72	Burkholderiales: 0.55	Comamonadaceae: 0.49	NA	Comamonadaceae bacterium: 0.42	13m	CB	1176	3044204	0	318	3023	921	1393	19760	0.53789	0.02683	3.0442	burkholderiales_odb10	74	53.9	20.1	11.5	14.5	688	C:73.4%[S:60.5%,D:12.9%],F:9.7%,M:16.9%,n:124	C:15.0%[S:11.9%,D:3.1%],F:2.1%,M:82.9%,n:194	C:4.0%[S:2.4%,D:1.6%],F:2.0%,M:94.0%,n:255
	13m_Bin_73-contigs	taxid assigned	based on 17409/17700 ORFs	1;131567;2;1783272;201174;1760;52018;1883427	1.00;1.00;1.00;0.95;0.95;0.73;0.34;0.34	Bacteria	1	Actinobacteria: 0.95	Actinomycetia: 0.73	NA	NA	NA	Actinobacteria bacterium: 0.34	13m	CB	1812	16815534	0	339	12878	1278	4172	165375	0.45878	0.02052	16.8155	bacteria_odb10	99.2	19.4	79.8	0.8	0	124	C:99.2%[S:19.4%,D:79.8%],F:0.8%,M:0.0%,n:124	C:21.1%[S:3.6%,D:17.5%],F:4.6%,M:74.3%,n:194	C:5.9%[S:1.2%,D:4.7%],F:2.0%,M:92.1%,n:255
	13m_Bin_77-contigs	taxid assigned	based on 3942/4263 ORFs	1;131567;2;1783272;201174;1760;52018;1883427	1.00;1.00;0.98;0.85;0.84;0.72;0.33;0.33	Bacteria	0.98	Actinobacteria: 0.84	Actinomycetia: 0.72	NA	NA	NA	Actinobacteria bacterium: 0.33	13m	CB	1159	3683874	0	309	3689	890	1702	26848	0.42548	0.03074	3.68387	bacteria_odb10	27.5	21	6.5	7.3	65.2	124	C:27.5%[S:21.0%,D:6.5%],F:7.3%,M:65.2%,n:124	C:11.9%[S:9.8%,D:2.1%],F:2.1%,M:86.0%,n:194	C:2.8%[S:1.6%,D:1.2%],F:0.4%,M:96.8%,n:255
	13m_Bin_79-contigs	taxid assigned	based on 12641/13692 ORFs	1;131567;2;1783270;68336;976	1.00;1.00;0.97;0.56;0.55;0.55	Bacteria	0.97	Bacteroidetes: 0.55	no support	no support	no support	no support	no support	13m	CB	649	15779851	0	108	39338	411	10112	281663	0.36259	0.03053	15.7799	bacteria_odb10	100	11.3	88.7	0	0	124	C:100.0%[S:11.3%,D:88.7%],F:0.0%,M:0.0%,n:124	C:26.2%[S:11.3%,D:14.9%],F:2.1%,M:71.7%,n:194	C:5.9%[S:2.0%,D:3.9%],F:3.1%,M:91.0%,n:255
	13m_Bin_81-contigs	taxid assigned	based on 2210/2398 ORFs	1;131567;2;1224;28216	1.00;0.88;0.88;0.69;0.56	Bacteria	0.88	Proteobacteria: 0.69	Betaproteobacteria: 0.56	no support	no support	no support	no support	13m	CB	862	1783215	0	246	2061	701	1199	42519	0.59799	0.05479	1.78321	bacteria_odb10	17.7	15.3	2.4	14.5	67.8	124	C:17.7%[S:15.3%,D:2.4%],F:14.5%,M:67.8%,n:124	C:3.6%[S:2.6%,D:1.0%],F:3.6%,M:92.8%,n:194	C:0.4%[S:0.4%,D:0.0%],F:0.8%,M:98.8%,n:255
	13m_Bin_83-contigs	taxid assigned	based on 1459/1685 ORFs	1;131567;2;1783272;201174;1760;52018;1883427	1.00;1.00;0.99;0.91;0.90;0.90;0.84;0.84	Bacteria	0.99	Actinobacteria: 0.90	Actinomycetia: 0.90	NA	NA	NA	Actinobacteria bacterium: 0.84	13m	CB	428	1920739	0	99	6046	303	2111	25060	0.52533	0.04678	1.92074	micrococcales_odb10	76.9	76.7	0.2	7.3	15.8	537	C:82.3%[S:82.3%,D:0.0%],F:8.9%,M:8.8%,n:124	C:16.0%[S:16.0%,D:0.0%],F:3.6%,M:80.4%,n:194	C:2.7%[S:2.7%,D:0.0%],F:0.8%,M:96.5%,n:255
	13m_Bin_84-contigs	taxid assigned	based on 2022/2262 ORFs	1;131567;2;1783272;201174;1760;52018;1883427	1.00;0.99;0.97;0.70;0.69;0.67;0.37;0.31	Bacteria	0.97	Actinobacteria: 0.69	Actinomycetia: 0.67	NA	NA	NA	Actinobacteria bacterium: 0.31	13m	CB	1024	1590715	0	362	1494	872	1088	27356	0.39262	0.04459	1.59072	bacteria_odb10	15.3	14.5	0.8	16.9	67.8	124	C:15.3%[S:14.5%,D:0.8%],F:16.9%,M:67.8%,n:124	C:3.1%[S:2.6%,D:0.5%],F:0.5%,M:96.4%,n:194	C:0.8%[S:0.8%,D:0.0%],F:0.8%,M:98.4%,n:255
	13m_Bin_85-contigs	taxid assigned	based on 3878/4340 ORFs	1;131567;2;1224;1553900;213481;404130;2053517	1.00;1.00;0.99;0.91;0.80;0.68;0.67;0.66	Bacteria	0.99	Proteobacteria: 0.91	Oligoflexia: 0.80	Bdellovibrionales: 0.68	NA	NA	Bdellovibrionales bacterium: 0.66	13m	CB	1509	3163524	0	494	2235	1233	1278	9246	0.39733	0.02162	3.16352	bacteria_odb10	48.3	43.5	4.8	16.9	34.8	124	C:48.3%[S:43.5%,D:4.8%],F:16.9%,M:34.8%,n:124	C:8.3%[S:6.2%,D:2.1%],F:5.2%,M:86.5%,n:194	C:3.5%[S:2.7%,D:0.8%],F:1.2%,M:95.3%,n:255
	13m_Bin_86-contigs	taxid assigned	based on 1020/1611 ORFs	1;131567;2	1.00;0.62;0.55	Bacteria	0.55	no support	no support	no support	no support	no support	no support	13m	CB	164	1148554	0	16	17708	92	2480	95483	0.31908	0.03005	1.14855	bacteria_odb10	1.6	1.6	0	0.8	97.6	124	C:1.6%[S:1.6%,D:0.0%],F:0.8%,M:97.6%,n:124	C:0.0%[S:0.0%,D:0.0%],F:0.5%,M:99.5%,n:194	C:0.4%[S:0.4%,D:0.0%],F:0.0%,M:99.6%,n:255
	13m_Bin_87-contigs	taxid assigned	based on 9835/11818 ORFs	1;131567;2;1783270;68336	1.00;0.99;0.96;0.43;0.43	Bacteria	0.96	no support	no support	no support	no support	no support	no support	13m	CB	4840	9388256	0	1439	2056	3962	1141	15616	0.34394	0.03977	9.38826	bacteria_odb10	75.9	44.4	31.5	13.7	10.4	124	C:75.9%[S:44.4%,D:31.5%],F:13.7%,M:10.4%,n:124	C:13.4%[S:9.8%,D:3.6%],F:6.7%,M:79.9%,n:194	C:3.6%[S:2.4%,D:1.2%],F:3.1%,M:93.3%,n:255
	13m_Bin_89-contigs	taxid assigned	based on 11291/12119 ORFs	1;131567;2;1783270;68336;976;200643	1.00;1.00;0.99;0.88;0.88;0.86;0.33	Bacteria	0.99	Bacteroidetes: 0.86	Bacteroidia: 0.33	no support	no support	no support	no support	13m	CB	795	14770328	0	122	30314	514	7563	187892	0.41009	0.02072	14.7703	bacteria_odb10	100	22.6	77.4	0	0	124	C:100.0%[S:22.6%,D:77.4%],F:0.0%,M:0.0%,n:124	C:23.2%[S:4.6%,D:18.6%],F:3.1%,M:73.7%,n:194	C:4.3%[S:0.4%,D:3.9%],F:2.4%,M:93.3%,n:255
	13m_Bin_95-contigs	taxid assigned	based on 1506/1564 ORFs	1;131567;2;1783257;74201;414999;415000;134623	1.00;1.00;1.00;0.99;0.98;0.96;0.49;0.49	Bacteria	1	Verrucomicrobia: 0.98	Opitutae: 0.96	Opitutales: 0.49	Opitutaceae: 0.49	no support	no support	13m	CB	615	1197356	0	192	2059	505	1158	9766	0.56178	0.02623	1.19736	bacteria_odb10	36.3	36.3	0	17.7	46	124	C:36.3%[S:36.3%,D:0.0%],F:17.7%,M:46.0%,n:124	C:4.1%[S:4.1%,D:0.0%],F:3.1%,M:92.8%,n:194	C:0.8%[S:0.8%,D:0.0%],F:1.2%,M:98.0%,n:255
	13m_Bin_98-contigs	taxid assigned (1/2)	based on 695/5941 ORFs	1;131567;2759;33154;33208;6072;33213;33317;1206794;88770;6656	1.00;0.97;0.56;0.46;0.45;0.45;0.40;0.33;0.32;0.31;0.31	Eukaryota	0.56	Arthropoda: 0.31	no support	no support	no support	no support	no support	13m	CB	5764	8490599	0	2205	1452	4947	1073	6205	0.34551	0.02905	8.4906	mollicutes_odb10	4	4	0	0	96	151	C:5.6%[S:5.6%,D:0.0%],F:3.2%,M:91.2%,n:124	C:1.0%[S:1.0%,D:0.0%],F:1.0%,M:98.0%,n:194	C:0.0%[S:0.0%,D:0.0%],F:0.4%,M:99.6%,n:255
	15_5m_Bin_1-contigs	taxid assigned	based on 504/920 ORFs	1;131567;2	1.00;0.75;0.69	Bacteria	0.69	no support	no support	no support	no support	no support	no support	15_5m	CB	294	724754	0	85	2881	233	1364	12564	0.43765	0.0559	0.724754	archaea_odb10	1	0.5	0.5	0.5	98.5	194	C:0.8%[S:0.8%,D:0.0%],F:0.8%,M:98.4%,n:124	C:1.0%[S:0.5%,D:0.5%],F:0.5%,M:98.5%,n:194	C:0.4%[S:0.4%,D:0.0%],F:0.4%,M:99.2%,n:255
	15_5m_Bin_10-contigs	taxid assigned	based on 2860/2960 ORFs	1;131567;2;1783270;68336;976;37452;1898104	1.00;1.00;1.00;0.98;0.98;0.97;0.66;0.55	Bacteria	1	Bacteroidetes: 0.97	NA	NA	NA	NA	Bacteroidetes bacterium: 0.55	15_5m	CB	333	3230399	0	70	13719	224	4400	72601	0.36455	0.02077	3.2304	bacteria_odb10	79.8	79	0.8	7.3	12.9	124	C:79.8%[S:79.0%,D:0.8%],F:7.3%,M:12.9%,n:124	C:14.4%[S:13.9%,D:0.5%],F:3.1%,M:82.5%,n:194	C:3.9%[S:3.9%,D:0.0%],F:2.4%,M:93.7%,n:255
	15_5m_Bin_100-contigs	taxid assigned	based on 1478/1670 ORFs	1;131567;2;1224;1236	1.00;0.99;0.98;0.91;0.77	Bacteria	0.98	Proteobacteria: 0.91	Gammaproteobacteria: 0.77	no support	no support	no support	no support	15_5m	CB	501	1311034	0	147	3002	395	1475	9445	0.41508	0.02594	1.31103	bacteria_odb10	26.6	25.8	0.8	16.9	56.5	124	C:26.6%[S:25.8%,D:0.8%],F:16.9%,M:56.5%,n:124	C:3.6%[S:3.1%,D:0.5%],F:3.6%,M:92.8%,n:194	C:0.8%[S:0.8%,D:0.0%],F:0.4%,M:98.8%,n:255
	15_5m_Bin_101-contigs	taxid assigned	based on 2307/2422 ORFs	1;131567;2;1783257;203682;666505	1.00;1.00;1.00;0.91;0.91;0.47	Bacteria	1	Planctomycetes: 0.91	Phycisphaerae: 0.47	no support	no support	no support	no support	15_5m	CB	655	2280721	0	163	4479	488	1717	26368	0.52545	0.02182	2.28072	bacteria_odb10	57.3	56.5	0.8	22.6	20.1	124	C:57.3%[S:56.5%,D:0.8%],F:22.6%,M:20.1%,n:124	C:12.4%[S:12.4%,D:0.0%],F:5.7%,M:81.9%,n:194	C:2.0%[S:2.0%,D:0.0%],F:2.0%,M:96.0%,n:255
	15_5m_Bin_102-contigs	taxid assigned	based on 1849/1885 ORFs	1;131567;2;1224	1.00;1.00;1.00;0.92	Bacteria	1	Proteobacteria: 0.92	no support	no support	no support	no support	no support	15_5m	CB	585	1335362	0	159	2415	465	1236	18802	0.28839	0.03257	1.33536	alphaproteobacteria_odb10	54.2	41	13.2	16.2	29.6	432	C:65.3%[S:52.4%,D:12.9%],F:16.1%,M:18.6%,n:124	C:11.3%[S:9.8%,D:1.5%],F:4.1%,M:84.6%,n:194	C:4.4%[S:2.4%,D:2.0%],F:1.2%,M:94.4%,n:255
	15_5m_Bin_107-contigs	taxid assigned	based on 6814/6933 ORFs	1;131567;2;1783272;201174;1760	1.00;1.00;0.99;0.96;0.95;0.82	Bacteria	0.99	Actinobacteria: 0.95	Actinomycetia: 0.82	no support	no support	no support	no support	15_5m	CB	1900	5726062	0	362	3765	1412	1362	44245	0.46215	0.01752	5.72606	bacteria_odb10	96.8	12.1	84.7	2.4	0.8	124	C:96.8%[S:12.1%,D:84.7%],F:2.4%,M:0.8%,n:124	C:18.6%[S:2.6%,D:16.0%],F:3.1%,M:78.3%,n:194	C:4.0%[S:1.6%,D:2.4%],F:2.0%,M:94.0%,n:255
	15_5m_Bin_108-contigs	taxid assigned	based on 25560/27443 ORFs	1;131567;2;1783270;68336;976;200643	1.00;1.00;0.99;0.72;0.72;0.70;0.33	Bacteria	0.99	Bacteroidetes: 0.70	Bacteroidia: 0.33	no support	no support	no support	no support	15_5m	CB	6328	29024312	0	1867	5081	4962	2665	36475	0.41281	0.03499	29.0243	bacteria_odb10	99.2	11.3	87.9	0.8	0	124	C:99.2%[S:11.3%,D:87.9%],F:0.8%,M:0.0%,n:124	C:24.8%[S:5.7%,D:19.1%],F:4.6%,M:70.6%,n:194	C:6.2%[S:3.1%,D:3.1%],F:2.7%,M:91.1%,n:255
	15_5m_Bin_11-contigs	taxid assigned	based on 3932/3991 ORFs	1;131567;2;1224;28216	1.00;0.99;0.99;0.95;0.92	Bacteria	0.99	Proteobacteria: 0.95	Betaproteobacteria: 0.92	no support	no support	no support	no support	15_5m	CB	1064	3294748	0	236	4118	790	1418	20719	0.52432	0.02649	3.29475	burkholderiales_odb10	77.9	71.4	6.5	10.3	11.8	688	C:75.8%[S:67.7%,D:8.1%],F:17.7%,M:6.5%,n:124	C:15.4%[S:14.4%,D:1.0%],F:4.1%,M:80.5%,n:194	C:5.1%[S:4.7%,D:0.4%],F:2.7%,M:92.2%,n:255
	15_5m_Bin_112-contigs	taxid assigned	based on 2610/2699 ORFs	1;131567;2;1783257;203682	1.00;1.00;1.00;0.96;0.96	Bacteria	1	Planctomycetes: 0.96	no support	no support	no support	no support	no support	15_5m	CB	821	2518386	0	205	3818	622	1539	37835	0.599	0.01839	2.51839	bacteria_odb10	66.1	66.1	0	12.9	21	124	C:66.1%[S:66.1%,D:0.0%],F:12.9%,M:21.0%,n:124	C:15.5%[S:15.5%,D:0.0%],F:5.2%,M:79.3%,n:194	C:2.4%[S:2.4%,D:0.0%],F:2.0%,M:95.6%,n:255
	15_5m_Bin_113-contigs	taxid assigned	based on 2572/3863 ORFs	1;131567;2;2323;1783234;1783273;363464;1046947;2044595	1.00;0.77;0.73;0.55;0.55;0.53;0.51;0.51;0.49	Bacteria	0.73	Candidatus Gracilibacteria: 0.51	NA	NA	NA	NA	Candidatus Gracilibacteria bacterium: 0.49	15_5m	CB	465	4002840	0	83	14198	294	3704	77356	0.25499	0.03533	4.00284	mollicutes_odb10	43.7	39.1	4.6	4	52.3	151	C:49.2%[S:49.2%,D:0.0%],F:17.7%,M:33.1%,n:124	C:8.2%[S:8.2%,D:0.0%],F:1.5%,M:90.3%,n:194	C:2.0%[S:1.6%,D:0.4%],F:2.0%,M:96.0%,n:255
	15_5m_Bin_115-contigs	taxid assigned	based on 4378/5280 ORFs	1;131567;2;1224;1236;135613;1046;13724	1.00;1.00;0.99;0.92;0.85;0.82;0.81;0.44	Bacteria	0.99	Proteobacteria: 0.92	Gammaproteobacteria: 0.85	Chromatiales: 0.82	Chromatiaceae: 0.81	Thiocystis: 0.44	no support	15_5m	CB	486	5344920	0	58	21545	274	4534	117232	0.60071	0.04627	5.34492	chromatiales_odb10	98.3	98	0.3	0.3	1.4	652	C:100.0%[S:99.2%,D:0.8%],F:0.0%,M:0.0%,n:124	C:21.1%[S:21.1%,D:0.0%],F:4.6%,M:74.3%,n:194	C:4.3%[S:3.1%,D:1.2%],F:1.6%,M:94.1%,n:255
	15_5m_Bin_116-contigs	taxid assigned	based on 10198/11388 ORFs	1;131567;2;1783257	1.00;1.00;0.99;0.75	Bacteria	0.99	no support	no support	no support	no support	no support	no support	15_5m	CB	787	13780931	0	134	28792	527	7260	215492	0.53996	0.0281	13.7809	bacteria_odb10	93.6	22.6	71	1.6	4.8	124	C:93.6%[S:22.6%,D:71.0%],F:1.6%,M:4.8%,n:124	C:20.6%[S:5.7%,D:14.9%],F:5.2%,M:74.2%,n:194	C:5.4%[S:2.7%,D:2.7%],F:0.8%,M:93.8%,n:255
	15_5m_Bin_117-contigs	taxid assigned	based on 22312/23814 ORFs	1;131567;2;1783270;68336;976;200643	1.00;1.00;1.00;0.88;0.88;0.86;0.42	Bacteria	1	Bacteroidetes: 0.86	Bacteroidia: 0.42	no support	no support	no support	no support	15_5m	CB	1739	29168097	0	276	26527	1137	7027	220060	0.40767	0.02191	29.1681	bacteria_odb10	100	4	96	0	0	124	C:100.0%[S:4.0%,D:96.0%],F:0.0%,M:0.0%,n:124	C:25.3%[S:2.1%,D:23.2%],F:4.1%,M:70.6%,n:194	C:6.3%[S:2.0%,D:4.3%],F:2.4%,M:91.3%,n:255
	15_5m_Bin_119-contigs	taxid assigned	based on 1229/1870 ORFs	1;131567;2;1224;28211	1.00;0.83;0.78;0.35;0.30	Bacteria	0.78	Proteobacteria: 0.35	Alphaproteobacteria: 0.30	no support	no support	no support	no support	15_5m	CB	552	1408505	0	149	2892	432	1334	25943	0.33991	0.046	1.4085	archaea_odb10	3.6	3.1	0.5	1	95.4	194	C:3.2%[S:2.4%,D:0.8%],F:0.8%,M:96.0%,n:124	C:3.6%[S:3.1%,D:0.5%],F:1.0%,M:95.4%,n:194	C:0.0%[S:0.0%,D:0.0%],F:0.0%,M:100.0%,n:255
	15_5m_Bin_12-contigs	taxid assigned	based on 2181/2791 ORFs	1;131567;2;1224;68525;28221	1.00;0.99;0.97;0.70;0.41;0.41	Bacteria	0.97	Proteobacteria: 0.70	Deltaproteobacteria: 0.41	no support	no support	no support	no support	15_5m	CB	1244	2091390	0	428	1718	1049	1107	7395	0.70865	0.02439	2.09139	bacteria_odb10	14.5	14.5	0	16.9	68.6	124	C:14.5%[S:14.5%,D:0.0%],F:16.9%,M:68.6%,n:124	C:2.1%[S:2.1%,D:0.0%],F:4.1%,M:93.8%,n:194	C:0.4%[S:0.4%,D:0.0%],F:1.2%,M:98.4%,n:255
	15_5m_Bin_121-contigs	taxid assigned	based on 907/967 ORFs	1;131567;2;1783272;1239;526524;526525;128827;544447;2049044	1.00;0.99;0.99;0.87;0.86;0.83;0.83;0.83;0.83;0.83	Bacteria	0.99	Firmicutes: 0.86	Erysipelotrichia: 0.83	Erysipelotrichales: 0.83	Erysipelotrichaceae: 0.83	NA	Erysipelotrichaceae bacterium: 0.83	15_5m	CB	350	791967	0	100	2445	281	1261	12984	0.36998	0.02884	0.791967	bacteria_odb10	5.6	5.6	0	5.6	88.8	124	C:5.6%[S:5.6%,D:0.0%],F:5.6%,M:88.8%,n:124	C:2.1%[S:2.1%,D:0.0%],F:1.5%,M:96.4%,n:194	C:0.8%[S:0.8%,D:0.0%],F:0.4%,M:98.8%,n:255
	15_5m_Bin_125-contigs	taxid assigned	based on 2488/2534 ORFs	1;131567;2;1783270;68336;976;1853228;1853229;563835;569836;1869212	1.00;1.00;1.00;0.99;0.99;0.99;0.94;0.33;0.33;0.31;0.31	Bacteria	1	Bacteroidetes: 0.99	Chitinophagia: 0.94	Chitinophagales: 0.33	Chitinophagaceae: 0.33	NA	Chitinophagaceae bacterium: 0.31	15_5m	CB	510	2589643	0	84	8250	333	2067	60163	0.35423	0.01907	2.58964	bacteroidetes_odb10	80.3	80.3	0	7.2	12.5	402	C:72.6%[S:72.6%,D:0.0%],F:13.7%,M:13.7%,n:124	C:13.9%[S:12.9%,D:1.0%],F:2.6%,M:83.5%,n:194	C:3.1%[S:3.1%,D:0.0%],F:0.8%,M:96.1%,n:255
	15_5m_Bin_128-contigs	taxid assigned	based on 12709/13464 ORFs	1;131567;2;1783257;74201;414999	1.00;1.00;1.00;0.83;0.80;0.49	Bacteria	1	Verrucomicrobia: 0.80	Opitutae: 0.49	no support	no support	no support	no support	15_5m	CB	805	16765325	0	131	34117	503	9141	226573	0.62928	0.02587	16.7653	bacteria_odb10	87.9	15.3	72.6	5.6	6.5	124	C:87.9%[S:15.3%,D:72.6%],F:5.6%,M:6.5%,n:124	C:17.1%[S:5.2%,D:11.9%],F:5.2%,M:77.7%,n:194	C:4.3%[S:1.6%,D:2.7%],F:2.4%,M:93.3%,n:255
	15_5m_Bin_129-contigs	taxid assigned	based on 6920/7672 ORFs	1;131567;2;1783270;68336;976	1.00;1.00;0.99;0.80;0.80;0.78	Bacteria	0.99	Bacteroidetes: 0.78	no support	no support	no support	no support	no support	15_5m	CB	699	10102803	0	147	19066	485	6683	212397	0.46703	0.02737	10.1028	bacteroidetes_odb10	98.2	40	58.2	0.2	1.6	402	C:98.3%[S:54.8%,D:43.5%],F:1.6%,M:0.1%,n:124	C:21.7%[S:12.4%,D:9.3%],F:3.6%,M:74.7%,n:194	C:4.3%[S:2.7%,D:1.6%],F:2.7%,M:93.0%,n:255
	15_5m_Bin_130-contigs	taxid assigned	based on 3111/3342 ORFs	1;131567;2;1224;1553900;213481	1.00;1.00;1.00;0.96;0.47;0.30	Bacteria	1	Proteobacteria: 0.96	Oligoflexia: 0.47	Bdellovibrionales: 0.30	no support	no support	no support	15_5m	CB	853	2603383	0	279	3283	685	1902	13878	0.36162	0.03212	2.60338	bacteria_odb10	30.6	26.6	4	8.9	60.5	124	C:30.6%[S:26.6%,D:4.0%],F:8.9%,M:60.5%,n:124	C:9.8%[S:8.8%,D:1.0%],F:2.6%,M:87.6%,n:194	C:2.8%[S:2.4%,D:0.4%],F:1.2%,M:96.0%,n:255
	15_5m_Bin_131-contigs	taxid assigned	based on 5054/5761 ORFs	1;131567;2;1224;28216	1.00;0.83;0.82;0.67;0.50	Bacteria	0.82	Proteobacteria: 0.67	Betaproteobacteria: 0.50	no support	no support	no support	no support	15_5m	CB	647	5503844	0	92	15241	391	3568	69174	0.56227	0.04932	5.50384	burkholderiales_odb10	75	71.4	3.6	2.5	22.5	688	C:83.0%[S:67.7%,D:15.3%],F:3.2%,M:13.8%,n:124	C:12.8%[S:11.3%,D:1.5%],F:1.5%,M:85.7%,n:194	C:3.5%[S:3.1%,D:0.4%],F:2.0%,M:94.5%,n:255
	15_5m_Bin_132-contigs	taxid assigned	based on 10076/10973 ORFs	1;131567;2;1783270;68336;976;200643	1.00;1.00;0.99;0.78;0.78;0.74;0.34	Bacteria	0.99	Bacteroidetes: 0.74	Bacteroidia: 0.34	no support	no support	no support	no support	15_5m	CB	1553	13235715	0	342	10958	1133	4203	75099	0.3453	0.02633	13.2357	bacteria_odb10	98.4	22.6	75.8	1.6	0	124	C:98.4%[S:22.6%,D:75.8%],F:1.6%,M:0.0%,n:124	C:21.7%[S:6.2%,D:15.5%],F:4.1%,M:74.2%,n:194	C:6.7%[S:5.1%,D:1.6%],F:0.8%,M:92.5%,n:255
	15_5m_Bin_135-contigs	taxid assigned (1/2)	based on 181/795 ORFs	1;131567;2759;2698737;33634;2696291;2836	1.00;0.97;0.55;0.41;0.41;0.39;0.39	Eukaryota	0.55	Bacillariophyta: 0.39	no support	no support	no support	no support	no support	15_5m	CB	361	757542	0	103	2193	291	1171	14884	0.4639	0.05999	0.757542	Check_logs	-	-	-	-	-	-	-	-	-
	15_5m_Bin_136-contigs	taxid assigned (2/2)	based on 3820/3858 ORFs	1;131567;2;1783272;201174;1760	1.00;1.00;1.00;0.38;0.38;0.38	Bacteria	1	Actinobacteria: 0.38	Actinomycetia: 0.38	no support	no support	no support	no support	15_5m	CB	892	3119121	0	183	4700	641	1544	24268	0.37411	0.02241	3.11912	bacteria_odb10	96	34.7	61.3	2.4	1.6	124	C:96.0%[S:34.7%,D:61.3%],F:2.4%,M:1.6%,n:124	C:20.1%[S:9.8%,D:10.3%],F:4.6%,M:75.3%,n:194	C:5.5%[S:3.5%,D:2.0%],F:2.0%,M:92.5%,n:255
	15_5m_Bin_138-contigs	taxid assigned	based on 10143/10317 ORFs	1;131567;2;1224;28216;80840	1.00;0.99;0.99;0.85;0.69;0.36	Bacteria	0.99	Proteobacteria: 0.85	Betaproteobacteria: 0.69	Burkholderiales: 0.36	no support	no support	no support	15_5m	CB	1925	9159377	0	453	6020	1417	2407	35889	0.60004	0.03761	9.15938	burkholderiales_odb10	93.9	21.5	72.4	3.2	2.9	688	C:94.3%[S:29.0%,D:65.3%],F:4.0%,M:1.7%,n:124	C:16.5%[S:3.6%,D:12.9%],F:4.1%,M:79.4%,n:194	C:5.1%[S:2.4%,D:2.7%],F:2.7%,M:92.2%,n:255
	15_5m_Bin_14-contigs	taxid assigned	based on 3504/5329 ORFs	1;131567;2;1224	1.00;0.84;0.80;0.31	Bacteria	0.8	Proteobacteria: 0.31	no support	no support	no support	no support	no support	15_5m	CB	694	5032768	0	116	11046	461	3243	78335	0.31896	0.04666	5.03277	archaea_odb10	3.1	0.5	2.6	0.5	96.4	194	C:2.4%[S:0.8%,D:1.6%],F:0.8%,M:96.8%,n:124	C:3.1%[S:0.5%,D:2.6%],F:0.5%,M:96.4%,n:194	C:0.4%[S:0.0%,D:0.4%],F:0.4%,M:99.2%,n:255
	15_5m_Bin_140-contigs	taxid assigned	based on 8948/9351 ORFs	1;131567;2;1783270;68336;1090;191410;191411;191412;274493;1091;2685105;1095	1.00;1.00;1.00;0.96;0.96;0.95;0.94;0.94;0.94;0.79;0.50;0.32;0.31	Bacteria	1	Chlorobi: 0.95	Chlorobia: 0.94	Chlorobiales: 0.94	Chlorobiaceae: 0.94	Chlorobium: 0.50	Chlorobium sp.: 0.31	15_5m	CB	748	9565328	0	105	22521	465	5367	167847	0.4784	0.02923	9.56533	bacteria_odb10	95.2	9.7	85.5	4	0.8	124	C:95.2%[S:9.7%,D:85.5%],F:4.0%,M:0.8%,n:124	C:21.1%[S:1.0%,D:20.1%],F:3.6%,M:75.3%,n:194	C:5.1%[S:2.0%,D:3.1%],F:2.0%,M:92.9%,n:255
	15_5m_Bin_143-contigs	taxid assigned	based on 781/1203 ORFs	1;131567;2;49928;1869227	1.00;0.69;0.65;0.37;0.37	Bacteria	0.65	NA	NA	NA	NA	NA	bacterium: 0.37	15_5m	CB	261	1051903	0	23	6723	175	1478	140941	0.49381	0.04082	1.0519	bacteria_odb10	0.8	0	0.8	1.6	97.6	124	C:0.8%[S:0.0%,D:0.8%],F:1.6%,M:97.6%,n:124	C:0.0%[S:0.0%,D:0.0%],F:0.0%,M:100.0%,n:194	C:0.0%[S:0.0%,D:0.0%],F:0.0%,M:100.0%,n:255
	15_5m_Bin_144-contigs	taxid assigned	based on 3770/5215 ORFs	1;131567;2;1783270;68336;976	1.00;0.85;0.81;0.38;0.38;0.35	Bacteria	0.81	Bacteroidetes: 0.35	no support	no support	no support	no support	no support	15_5m	CB	1316	4105794	0	206	4366	959	1313	44808	0.36482	0.05433	4.10579	bacteria_odb10	27.4	24.2	3.2	5.6	67	124	C:27.4%[S:24.2%,D:3.2%],F:5.6%,M:67.0%,n:124	C:3.1%[S:3.1%,D:0.0%],F:2.1%,M:94.8%,n:194	C:0.0%[S:0.0%,D:0.0%],F:0.4%,M:99.6%,n:255
	15_5m_Bin_145-contigs	taxid assigned	based on 7358/8943 ORFs	1;131567;2;2323;1783234;1783273	1.00;1.00;0.97;0.51;0.51;0.40	Bacteria	0.97	no support	no support	no support	no support	no support	no support	15_5m	CB	581	9198804	0	115	22140	395	6959	166186	0.3145	0.02777	9.1988	mycoplasmatales_odb10	60.9	7.5	53.4	1.7	37.4	174	C:78.2%[S:15.3%,D:62.9%],F:6.5%,M:15.3%,n:124	C:15.4%[S:7.2%,D:8.2%],F:4.6%,M:80.0%,n:194	C:2.0%[S:1.6%,D:0.4%],F:1.6%,M:96.4%,n:255
	15_5m_Bin_146-contigs	taxid assigned	based on 3014/3140 ORFs	1;131567;2;1783270;68336;976;768503;768507;89373;312278	1.00;1.00;0.99;0.98;0.98;0.97;0.87;0.87;0.86;0.79	Bacteria	0.99	Bacteroidetes: 0.97	Cytophagia: 0.87	Cytophagales: 0.87	Cytophagaceae: 0.86	Emticicia: 0.79	no support	15_5m	CB	1247	2509126	0	388	2164	1017	1184	11300	0.36109	0.02621	2.50913	bacteria_odb10	31.4	30.6	0.8	18.5	50.1	124	C:31.4%[S:30.6%,D:0.8%],F:18.5%,M:50.1%,n:124	C:4.6%[S:4.6%,D:0.0%],F:5.7%,M:89.7%,n:194	C:1.2%[S:1.2%,D:0.0%],F:2.0%,M:96.8%,n:255
	15_5m_Bin_147-contigs	taxid assigned	based on 2732/3079 ORFs	1;131567;2;1783270;68336;976	1.00;1.00;0.96;0.70;0.70;0.67	Bacteria	0.96	Bacteroidetes: 0.67	no support	no support	no support	no support	no support	15_5m	CB	1239	2434950	0	373	2066	1016	1161	13952	0.43137	0.02829	2.43495	bacteria_odb10	39.5	39.5	0	24.2	36.3	124	C:39.5%[S:39.5%,D:0.0%],F:24.2%,M:36.3%,n:124	C:6.2%[S:6.2%,D:0.0%],F:6.2%,M:87.6%,n:194	C:1.6%[S:1.6%,D:0.0%],F:2.0%,M:96.4%,n:255
	15_5m_Bin_148-contigs	taxid assigned	based on 3450/3610 ORFs	1;131567;2;1783270;68336;976	1.00;1.00;1.00;0.91;0.91;0.91	Bacteria	1	Bacteroidetes: 0.91	no support	no support	no support	no support	no support	15_5m	CB	1100	3399245	0	241	3836	821	1428	43336	0.42777	0.03026	3.39925	bacteria_odb10	75.8	64.5	11.3	15.3	8.9	124	C:75.8%[S:64.5%,D:11.3%],F:15.3%,M:8.9%,n:124	C:11.8%[S:11.3%,D:0.5%],F:7.2%,M:81.0%,n:194	C:3.6%[S:2.4%,D:1.2%],F:2.4%,M:94.0%,n:255
	15_5m_Bin_149-contigs	taxid assigned	based on 6659/6763 ORFs	1;131567;2;1783272;201174;1760	1.00;1.00;0.99;0.94;0.93;0.74	Bacteria	0.99	Actinobacteria: 0.93	Actinomycetia: 0.74	no support	no support	no support	no support	15_5m	CB	1874	5511757	0	409	3476	1417	1404	39043	0.46868	0.0181	5.51176	bacteria_odb10	77.4	15.3	62.1	5.6	17	124	C:77.4%[S:15.3%,D:62.1%],F:5.6%,M:17.0%,n:124	C:17.0%[S:3.6%,D:13.4%],F:2.1%,M:80.9%,n:194	C:3.9%[S:0.4%,D:3.5%],F:2.4%,M:93.7%,n:255
	15_5m_Bin_15-contigs	taxid assigned	based on 1246/1297 ORFs	1;131567;2;1224;68525;29547;213849	1.00;1.00;1.00;0.82;0.80;0.79;0.33	Bacteria	1	Proteobacteria: 0.82	Epsilonproteobacteria: 0.79	Campylobacterales: 0.33	no support	no support	no support	15_5m	CB	299	986644	0	87	3997	230	1760	14445	0.34852	0.02118	0.986644	epsilonproteobacteria_odb10	49.3	49.1	0.2	9.6	41.1	591	C:47.6%[S:47.6%,D:0.0%],F:19.4%,M:33.0%,n:124	C:7.7%[S:7.7%,D:0.0%],F:3.1%,M:89.2%,n:194	C:0.4%[S:0.4%,D:0.0%],F:1.2%,M:98.4%,n:255
	15_5m_Bin_150-contigs	taxid assigned	based on 2266/2413 ORFs	1;131567;2;1224;28216	1.00;0.93;0.93;0.73;0.58	Bacteria	0.93	Proteobacteria: 0.73	Betaproteobacteria: 0.58	no support	no support	no support	no support	15_5m	CB	950	1663500	0	312	1753	795	1118	14588	0.56304	0.0482	1.6635	burkholderiales_odb10	20.4	17.3	3.1	9.2	70.4	688	C:26.6%[S:25.0%,D:1.6%],F:19.4%,M:54.0%,n:124	C:4.1%[S:4.1%,D:0.0%],F:3.6%,M:92.3%,n:194	C:1.2%[S:0.8%,D:0.4%],F:0.8%,M:98.0%,n:255
	15_5m_Bin_151-contigs	taxid assigned	based on 14803/15915 ORFs	1;131567;2;1783270;68336;976	1.00;1.00;0.98;0.71;0.70;0.50	Bacteria	0.98	Bacteroidetes: 0.50	no support	no support	no support	no support	no support	15_5m	CB	644	19477476	0	102	52413	395	13012	358291	0.3538	0.02042	19.4775	bacteria_odb10	100	10.5	89.5	0	0	124	C:100.0%[S:10.5%,D:89.5%],F:0.0%,M:0.0%,n:124	C:26.8%[S:6.2%,D:20.6%],F:3.6%,M:69.6%,n:194	C:7.8%[S:3.5%,D:4.3%],F:3.5%,M:88.7%,n:255
	15_5m_Bin_152-contigs	taxid assigned	based on 1654/1829 ORFs	1;131567;2;1224;68525;29547;213849	1.00;1.00;0.98;0.65;0.58;0.56;0.35	Bacteria	0.98	Proteobacteria: 0.65	Epsilonproteobacteria: 0.56	Campylobacterales: 0.35	no support	no support	no support	15_5m	CB	671	1274948	0	219	1974	554	1178	6176	0.29897	0.02938	1.27495	bacteria_odb10	33.1	32.3	0.8	24.2	42.7	124	C:33.1%[S:32.3%,D:0.8%],F:24.2%,M:42.7%,n:124	C:6.2%[S:5.2%,D:1.0%],F:2.1%,M:91.7%,n:194	C:2.0%[S:1.6%,D:0.4%],F:1.2%,M:96.8%,n:255
	15_5m_Bin_153-contigs	taxid assigned	based on 1642/1822 ORFs	1;131567;2;1783270;68336;976	1.00;0.99;0.98;0.71;0.71;0.50	Bacteria	0.98	Bacteroidetes: 0.50	no support	no support	no support	no support	no support	15_5m	CB	824	3123538	0	165	5232	593	1694	30740	0.46602	0.04717	3.12354	bacteria_odb10	8.9	8.9	0	1.6	89.5	124	C:8.9%[S:8.9%,D:0.0%],F:1.6%,M:89.5%,n:124	C:2.0%[S:1.5%,D:0.5%],F:1.0%,M:97.0%,n:194	C:0.0%[S:0.0%,D:0.0%],F:0.4%,M:99.6%,n:255
	15_5m_Bin_156-contigs	taxid assigned	based on 6436/7263 ORFs	1;131567;2;1783257;74201	1.00;1.00;0.99;0.62;0.56	Bacteria	0.99	Verrucomicrobia: 0.56	no support	no support	no support	no support	no support	15_5m	CB	3182	6269208	0	1037	2112	2613	1209	10484	0.61003	0.02686	6.26921	bacteria_odb10	34.7	33.9	0.8	15.3	50	124	C:34.7%[S:33.9%,D:0.8%],F:15.3%,M:50.0%,n:124	C:5.7%[S:5.7%,D:0.0%],F:6.2%,M:88.1%,n:194	C:1.6%[S:1.6%,D:0.0%],F:2.0%,M:96.4%,n:255
	15_5m_Bin_158-contigs	taxid assigned	based on 1666/5169 ORFs	1;131567;2759;33090;3041;2692248;75966;35460;35461;2511126	1.00;0.96;0.75;0.70;0.68;0.68;0.39;0.38;0.38;0.35	Eukaryota	0.75	Chlorophyta: 0.68	Trebouxiophyceae: 0.39	Chlorellales: 0.38	Chlorellaceae: 0.38	no support	no support	15_5m	CB	1351	4806695	0	265	4332	985	1649	43089	0.67771	0.05542	4.8067	eukaryota_odb10	2.4	2.4	0	3.9	93.7	255	C:3.2%[S:2.4%,D:0.8%],F:2.4%,M:94.4%,n:124	C:2.6%[S:2.1%,D:0.5%],F:2.6%,M:94.8%,n:194	C:2.4%[S:2.4%,D:0.0%],F:3.9%,M:93.7%,n:255
	15_5m_Bin_159-contigs	taxid assigned	based on 3384/3739 ORFs	1;131567;2;1783270;68336;976;117743;200644;403978;2021391	1.00;0.99;0.99;0.90;0.90;0.88;0.45;0.45;0.43;0.43	Bacteria	0.99	Bacteroidetes: 0.88	Flavobacteriia: 0.45	Flavobacteriales: 0.45	NA	NA	Flavobacteriales bacterium: 0.43	15_5m	CB	970	3571561	0	218	4814	708	1751	23914	0.45337	0.03069	3.57156	bacteria_odb10	70.2	69.4	0.8	10.5	19.3	124	C:70.2%[S:69.4%,D:0.8%],F:10.5%,M:19.3%,n:124	C:11.3%[S:11.3%,D:0.0%],F:6.7%,M:82.0%,n:194	C:3.1%[S:3.1%,D:0.0%],F:1.6%,M:95.3%,n:255
	15_5m_Bin_16-contigs	taxid assigned	based on 4777/9515 ORFs	1;131567;2	1.00;0.69;0.62	Bacteria	0.62	no support	no support	no support	no support	no support	no support	15_5m	CB	340	6518120	0	42	39262	190	7644	273793	0.28625	0.0369	6.51812	bacteria_odb10	12.1	6.5	5.6	1.6	86.3	124	C:12.1%[S:6.5%,D:5.6%],F:1.6%,M:86.3%,n:124	C:6.2%[S:3.6%,D:2.6%],F:1.5%,M:92.3%,n:194	C:1.2%[S:0.4%,D:0.8%],F:0.4%,M:98.4%,n:255
	15_5m_Bin_160-contigs	taxid assigned	based on 2772/2912 ORFs	1;131567;2;1224;28211	1.00;0.91;0.91;0.66;0.43	Bacteria	0.91	Proteobacteria: 0.66	Alphaproteobacteria: 0.43	no support	no support	no support	no support	15_5m	CB	809	2461753	0	207	3701	615	1572	19544	0.60527	0.02534	2.46175	alphaproteobacteria_odb10	67.1	67.1	0	13.9	19	432	C:71.8%[S:71.8%,D:0.0%],F:17.7%,M:10.5%,n:124	C:9.8%[S:9.8%,D:0.0%],F:7.7%,M:82.5%,n:194	C:6.3%[S:6.3%,D:0.0%],F:2.4%,M:91.3%,n:255
	15_5m_Bin_164-contigs	taxid assigned (2/2)	based on 660/2864 ORFs	1;131567;2	1.00;0.98;0.61	Bacteria	0.61	no support	no support	no support	no support	no support	no support	15_5m	CB	1317	2394511	0	401	1802	1091	1115	18871	0.54176	0.0756	2.39451	Check_logs	-	-	-	-	-	-	-	-	-
	15_5m_Bin_165-contigs	taxid assigned	based on 3050/3160 ORFs	1;131567;2;1224;28211	1.00;1.00;1.00;0.95;0.91	Bacteria	1	Proteobacteria: 0.95	Alphaproteobacteria: 0.91	no support	no support	no support	no support	15_5m	CB	217	3277144	0	32	28798	120	6937	112031	0.63844	0.03328	3.27714	alphaproteobacteria_odb10	95.6	95.1	0.5	2.5	1.9	432	C:99.2%[S:99.2%,D:0.0%],F:0.0%,M:0.8%,n:124	C:15.5%[S:15.5%,D:0.0%],F:4.6%,M:79.9%,n:194	C:6.7%[S:6.7%,D:0.0%],F:0.8%,M:92.5%,n:255
	15_5m_Bin_168-contigs	taxid assigned	based on 900/1840 ORFs	1;131567;2;1783270;68336;976	1.00;0.91;0.83;0.54;0.54;0.35	Bacteria	0.83	Bacteroidetes: 0.35	no support	no support	no support	no support	no support	15_5m	CB	416	1063660	0	105	2932	325	1340	24625	0.28235	0.03126	1.06366	bacteria_odb10	6.5	6.5	0	3.2	90.3	124	C:6.5%[S:6.5%,D:0.0%],F:3.2%,M:90.3%,n:124	C:0.5%[S:0.5%,D:0.0%],F:1.5%,M:98.0%,n:194	C:0.4%[S:0.4%,D:0.0%],F:0.4%,M:99.2%,n:255
	15_5m_Bin_170-contigs	taxid assigned	based on 16101/17981 ORFs	1;131567;2;1783257;74201	1.00;1.00;1.00;0.75;0.66	Bacteria	1	Verrucomicrobia: 0.66	no support	no support	no support	no support	no support	15_5m	CB	3439	20995530	0	834	7277	2583	3188	48177	0.61764	0.02659	20.9955	bacteria_odb10	85.5	50	35.5	7.3	7.2	124	C:85.5%[S:50.0%,D:35.5%],F:7.3%,M:7.2%,n:124	C:18.5%[S:8.2%,D:10.3%],F:5.7%,M:75.8%,n:194	C:5.5%[S:3.1%,D:2.4%],F:1.6%,M:92.9%,n:255
	15_5m_Bin_171-contigs	taxid assigned	based on 680/2052 ORFs	1;131567;2759	1.00;0.98;0.60	Eukaryota	0.6	no support	no support	no support	no support	no support	no support	15_5m	CB	1416	1961493	0	556	1322	1227	1051	7105	0.74247	0.03975	1.96149	bacteria_odb10	0.8	0.8	0	6.5	92.7	124	C:0.8%[S:0.8%,D:0.0%],F:6.5%,M:92.7%,n:124	C:0.0%[S:0.0%,D:0.0%],F:1.5%,M:98.5%,n:194	C:0.4%[S:0.4%,D:0.0%],F:2.7%,M:96.9%,n:255
	15_5m_Bin_172-contigs	taxid assigned	based on 973/995 ORFs	1;131567;2;1783272;201174;1760;52018;1883427	1.00;0.99;0.99;0.97;0.96;0.92;0.83;0.83	Bacteria	0.99	Actinobacteria: 0.96	Actinomycetia: 0.92	NA	NA	NA	Actinobacteria bacterium: 0.83	15_5m	CB	326	784868	0	88	2665	257	1285	11567	0.45428	0.01792	0.784868	bacteria_odb10	18.5	18.5	0	10.5	71	124	C:18.5%[S:18.5%,D:0.0%],F:10.5%,M:71.0%,n:124	C:3.6%[S:3.6%,D:0.0%],F:3.1%,M:93.3%,n:194	C:1.2%[S:1.2%,D:0.0%],F:1.6%,M:97.2%,n:255
	15_5m_Bin_174-contigs	taxid assigned	based on 5353/6333 ORFs	1;131567;2	1.00;0.55;0.51	Bacteria	0.51	no support	no support	no support	no support	no support	no support	15_5m	CB	922	4080356	0	111	7756	607	1648	85400	0.38178	0.03865	4.08036	bacteria_odb10	1.6	1.6	0	0	98.4	124	C:1.6%[S:1.6%,D:0.0%],F:0.0%,M:98.4%,n:124	C:0.0%[S:0.0%,D:0.0%],F:0.0%,M:100.0%,n:194	C:0.0%[S:0.0%,D:0.0%],F:0.0%,M:100.0%,n:255
	15_5m_Bin_175-contigs	taxid assigned (2/2)	based on 15148/15835 ORFs	1;131567;2;1224;1236;135613;1046;53452;61598	1.00;1.00;1.00;0.82;0.80;0.80;0.80;0.34;0.34	Bacteria	1	Proteobacteria: 0.82	Gammaproteobacteria: 0.80	Chromatiales: 0.80	Chromatiaceae: 0.80	Lamprocystis: 0.34	Lamprocystis purpurea: 0.34	15_5m	CB	862	17928774	0	150	35515	561	8365	163673	0.64174	0.03495	17.9288	bacteria_odb10	100	22.6	77.4	0	0	124	C:100.0%[S:22.6%,D:77.4%],F:0.0%,M:0.0%,n:124	C:26.3%[S:10.8%,D:15.5%],F:5.2%,M:68.5%,n:194	C:9.0%[S:5.5%,D:3.5%],F:2.4%,M:88.6%,n:255
	15_5m_Bin_178-contigs	taxid assigned	based on 3856/4170 ORFs	1;131567;2;1224;1236;135618;2202198;2304002	1.00;1.00;0.99;0.95;0.90;0.85;0.56;0.56	Bacteria	0.99	Proteobacteria: 0.95	Gammaproteobacteria: 0.90	Methylococcales: 0.85	NA	NA	Methylococcales bacterium: 0.56	15_5m	CB	832	4090976	0	132	8239	548	1965	55990	0.39704	0.03502	4.09098	gammaproteobacteria_odb10	94.5	89.9	4.6	2.2	3.3	366	C:95.1%[S:91.1%,D:4.0%],F:1.6%,M:3.3%,n:124	C:16.5%[S:16.5%,D:0.0%],F:8.2%,M:75.3%,n:194	C:3.2%[S:1.6%,D:1.6%],F:1.6%,M:95.2%,n:255
	15_5m_Bin_180-contigs	taxid assigned	based on 5953/6016 ORFs	1;131567;2;1783272;201174;1760	1.00;1.00;0.99;0.97;0.97;0.97	Bacteria	0.99	Actinobacteria: 0.97	Actinomycetia: 0.97	no support	no support	no support	no support	15_5m	CB	1789	4714743	0	392	3179	1372	1278	29769	0.40789	0.01864	4.71474	bacteria_odb10	75	21	54	10.5	14.5	124	C:75.0%[S:21.0%,D:54.0%],F:10.5%,M:14.5%,n:124	C:13.9%[S:3.1%,D:10.8%],F:2.6%,M:83.5%,n:194	C:3.5%[S:0.4%,D:3.1%],F:2.0%,M:94.5%,n:255
	15_5m_Bin_181-contigs	taxid assigned	based on 9215/10442 ORFs	1;131567;2;1783257;74201	1.00;1.00;0.99;0.58;0.36	Bacteria	0.99	Verrucomicrobia: 0.36	no support	no support	no support	no support	no support	15_5m	CB	884	12779675	0	180	20384	616	6884	133862	0.5606	0.03281	12.7797	bacteria_odb10	88.7	47.6	41.1	4.8	6.5	124	C:88.7%[S:47.6%,D:41.1%],F:4.8%,M:6.5%,n:124	C:24.7%[S:17.5%,D:7.2%],F:4.6%,M:70.7%,n:194	C:5.1%[S:4.7%,D:0.4%],F:3.1%,M:91.8%,n:255
	15_5m_Bin_182-contigs	taxid assigned	based on 4595/4726 ORFs	1;131567;2;1783270;68336;976	1.00;1.00;0.98;0.80;0.80;0.79	Bacteria	0.98	Bacteroidetes: 0.79	no support	no support	no support	no support	no support	15_5m	CB	326	5209804	0	20	63596	144	5829	292653	0.34284	0.01914	5.2098	bacteria_odb10	100	21.8	78.2	0	0	124	C:100.0%[S:21.8%,D:78.2%],F:0.0%,M:0.0%,n:124	C:21.1%[S:8.2%,D:12.9%],F:2.1%,M:76.8%,n:194	C:4.0%[S:2.4%,D:1.6%],F:2.7%,M:93.3%,n:255
	15_5m_Bin_183-contigs	taxid assigned	based on 2395/3429 ORFs	1;131567;2	1.00;0.69;0.66	Bacteria	0.66	no support	no support	no support	no support	no support	no support	15_5m	CB	1209	1993901	0	401	1632	1021	1073	7776	0.36349	0.04198	1.9939	bacteria_odb10	8.1	8.1	0	7.3	84.6	124	C:8.1%[S:8.1%,D:0.0%],F:7.3%,M:84.6%,n:124	C:1.5%[S:1.5%,D:0.0%],F:1.5%,M:97.0%,n:194	C:0.4%[S:0.4%,D:0.0%],F:0.4%,M:99.2%,n:255
	15_5m_Bin_184-contigs	taxid assigned	based on 2875/3065 ORFs	1;131567;2;1783257;74201;203494;48461;134621;1032526;2638824;2024890	1.00;1.00;1.00;0.79;0.76;0.54;0.54;0.53;0.53;0.53;0.53	Bacteria	1	Verrucomicrobia: 0.76	Verrucomicrobiae: 0.54	Verrucomicrobiales: 0.54	Verrucomicrobia subdivision 3: 0.53	Pedosphaera: 0.53	Pedosphaera sp.: 0.53	15_5m	CB	1263	2677142	0	366	2305	1021	1213	19888	0.60172	0.02866	2.67714	bacteria_odb10	48.4	48.4	0	23.4	28.2	124	C:48.4%[S:48.4%,D:0.0%],F:23.4%,M:28.2%,n:124	C:9.8%[S:9.8%,D:0.0%],F:4.6%,M:85.6%,n:194	C:2.4%[S:2.4%,D:0.0%],F:1.6%,M:96.0%,n:255
	15_5m_Bin_188-contigs	taxid assigned	based on 2606/2730 ORFs	1;131567;2;1783272;200795;301297;1318598;2026734	1.00;1.00;0.99;0.86;0.86;0.62;0.61;0.61	Bacteria	0.99	Chloroflexi: 0.86	Dehalococcoidia: 0.62	NA	NA	NA	Dehalococcoidia bacterium: 0.61	15_5m	CB	994	2059480	0	309	2219	808	1227	14014	0.54354	0.03234	2.05948	bacteria_odb10	50.8	48.4	2.4	22.6	26.6	124	C:50.8%[S:48.4%,D:2.4%],F:22.6%,M:26.6%,n:124	C:9.8%[S:9.8%,D:0.0%],F:8.2%,M:82.0%,n:194	C:3.1%[S:3.1%,D:0.0%],F:1.2%,M:95.7%,n:255
	15_5m_Bin_191-contigs	taxid assigned	based on 8223/8401 ORFs	1;131567;2;1783272;201174;1760;52018;1883427	1.00;1.00;1.00;0.97;0.91;0.88;0.42;0.41	Bacteria	1	Actinobacteria: 0.91	Actinomycetia: 0.88	NA	NA	NA	Actinobacteria bacterium: 0.41	15_5m	CB	1717	7380650	0	277	6381	1173	1801	144248	0.44674	0.01929	7.38065	bacteria_odb10	96	23.4	72.6	3.2	0.8	124	C:96.0%[S:23.4%,D:72.6%],F:3.2%,M:0.8%,n:124	C:20.6%[S:3.6%,D:17.0%],F:4.1%,M:75.3%,n:194	C:5.1%[S:0.8%,D:4.3%],F:2.0%,M:92.9%,n:255
	15_5m_Bin_192-contigs	taxid assigned	based on 198/1334 ORFs	1;131567;2759	1.00;0.98;0.67	Eukaryota	0.67	no support	no support	no support	no support	no support	no support	15_5m	CB	543	1118951	0	157	2253	441	1190	11591	0.49771	0.04424	1.11895	archaea_odb10	1	1	0	0.5	98.5	194	C:0.0%[S:0.0%,D:0.0%],F:0.8%,M:99.2%,n:124	C:1.0%[S:1.0%,D:0.0%],F:0.5%,M:98.5%,n:194	C:0.8%[S:0.8%,D:0.0%],F:0.4%,M:98.8%,n:255
	15_5m_Bin_193-contigs	taxid assigned (2/2)	based on 12264/13061 ORFs	1;131567;2;1224	1.00;1.00;1.00;0.34	Bacteria	1	Proteobacteria: 0.34	no support	no support	no support	no support	no support	15_5m	CB	735	15369667	0	130	36679	460	8958	133287	0.56199	0.02721	15.3697	bacteria_odb10	100	26.6	73.4	0	0	124	C:100.0%[S:26.6%,D:73.4%],F:0.0%,M:0.0%,n:124	C:24.2%[S:9.3%,D:14.9%],F:5.2%,M:70.6%,n:194	C:8.2%[S:5.1%,D:3.1%],F:2.4%,M:89.4%,n:255
	15_5m_Bin_194-contigs	taxid assigned	based on 2090/2152 ORFs	1;131567;2;1783270;68336;976;1853228	1.00;0.98;0.98;0.92;0.92;0.92;0.88	Bacteria	0.98	Bacteroidetes: 0.92	Chitinophagia: 0.88	no support	no support	no support	no support	15_5m	CB	782	1644763	0	216	2273	629	1165	18607	0.35154	0.02077	1.64476	bacteria_odb10	37.1	36.3	0.8	12.9	50	124	C:37.1%[S:36.3%,D:0.8%],F:12.9%,M:50.0%,n:124	C:6.2%[S:5.7%,D:0.5%],F:3.6%,M:90.2%,n:194	C:0.8%[S:0.8%,D:0.0%],F:1.6%,M:97.6%,n:255
	15_5m_Bin_196-contigs	taxid assigned	based on 6476/7215 ORFs	1;131567;2;1783257;74201	1.00;1.00;0.99;0.68;0.55	Bacteria	0.99	Verrucomicrobia: 0.55	no support	no support	no support	no support	no support	15_5m	CB	3557	6068425	0	1260	1760	2988	1135	7439	0.63704	0.03252	6.06843	bacteria_odb10	36.3	33.1	3.2	17.7	46	124	C:36.3%[S:33.1%,D:3.2%],F:17.7%,M:46.0%,n:124	C:5.7%[S:5.2%,D:0.5%],F:5.7%,M:88.6%,n:194	C:0.0%[S:0.0%,D:0.0%],F:1.2%,M:98.8%,n:255
	15_5m_Bin_197-contigs	taxid assigned	based on 11757/12509 ORFs	1;131567;2;1783272;200795	1.00;1.00;1.00;0.90;0.89	Bacteria	1	Chloroflexi: 0.89	no support	no support	no support	no support	no support	15_5m	CB	3876	11440917	0	824	3564	2916	1397	43629	0.49833	0.03373	11.4409	bacteria_odb10	78.3	32.3	46	8.9	12.8	124	C:78.3%[S:32.3%,D:46.0%],F:8.9%,M:12.8%,n:124	C:20.1%[S:9.8%,D:10.3%],F:4.6%,M:75.3%,n:194	C:7.1%[S:5.1%,D:2.0%],F:3.5%,M:89.4%,n:255
	15_5m_Bin_198-contigs	taxid assigned	based on 831/1499 ORFs	1;131567;2;1783270;68336;976	1.00;0.88;0.78;0.52;0.52;0.52	Bacteria	0.78	Bacteroidetes: 0.52	no support	no support	no support	no support	no support	15_5m	CB	216	1317196	0	16	22225	122	1902	99506	0.39371	0.05102	1.3172	bacteria_odb10	3.2	3.2	0	4.8	92	124	C:3.2%[S:3.2%,D:0.0%],F:4.8%,M:92.0%,n:124	C:2.1%[S:2.1%,D:0.0%],F:2.6%,M:95.3%,n:194	C:0.4%[S:0.0%,D:0.4%],F:0.0%,M:99.6%,n:255
	15_5m_Bin_20-contigs	taxid assigned	based on 5567/5726 ORFs	1;131567;2;1783257;74201	1.00;1.00;1.00;0.70;0.69	Bacteria	1	Verrucomicrobia: 0.69	no support	no support	no support	no support	no support	15_5m	CB	1687	5116498	0	338	3920	1253	1375	58523	0.62789	0.0212	5.1165	bacteria_odb10	81.5	44.4	37.1	9.7	8.8	124	C:81.5%[S:44.4%,D:37.1%],F:9.7%,M:8.8%,n:124	C:10.8%[S:4.1%,D:6.7%],F:7.7%,M:81.5%,n:194	C:2.4%[S:1.2%,D:1.2%],F:2.0%,M:95.6%,n:255
	15_5m_Bin_200-contigs	taxid assigned	based on 2930/4099 ORFs	1;131567;2	1.00;0.60;0.56	Bacteria	0.56	no support	no support	no support	no support	no support	no support	15_5m	CB	1175	2537117	0	323	2352	942	1186	20285	0.39737	0.0407	2.53712	bacteria_odb10	3.2	3.2	0	4	92.8	124	C:3.2%[S:3.2%,D:0.0%],F:4.0%,M:92.8%,n:124	C:1.5%[S:1.0%,D:0.5%],F:2.1%,M:96.4%,n:194	C:0.0%[S:0.0%,D:0.0%],F:0.0%,M:100.0%,n:255
	15_5m_Bin_202-contigs	taxid assigned (1/2)	based on 1415/2143 ORFs	1;131567;2	1.00;0.52;0.51	Bacteria	0.51	no support	no support	no support	no support	no support	no support	15_5m	CB	265	1344886	0	29	9528	167	1781	108405	0.43694	0.04452	1.34489	bacteria_odb10	2.4	2.4	0	1.6	96	124	C:2.4%[S:2.4%,D:0.0%],F:1.6%,M:96.0%,n:124	C:0.0%[S:0.0%,D:0.0%],F:0.5%,M:99.5%,n:194	C:0.0%[S:0.0%,D:0.0%],F:0.0%,M:100.0%,n:255
	15_5m_Bin_203-contigs	taxid assigned (2/2)	based on 5236/5833 ORFs	1;131567;2;1224;1553900;213481;213483;958	1.00;1.00;0.97;0.48;0.44;0.43;0.39;0.38	Bacteria	0.97	Proteobacteria: 0.48	Oligoflexia: 0.44	Bdellovibrionales: 0.43	Bdellovibrionaceae: 0.39	Bdellovibrio: 0.38	no support	15_5m	CB	171	6257210	0	17	96683	76	14686	454244	0.40597	0.04349	6.25721	firmicutes_odb10	92.2	63.8	28.4	0	7.8	218	C:97.5%[S:55.6%,D:41.9%],F:1.6%,M:0.9%,n:124	C:21.1%[S:14.4%,D:6.7%],F:4.1%,M:74.8%,n:194	C:5.9%[S:4.3%,D:1.6%],F:2.7%,M:91.4%,n:255
	15_5m_Bin_204-contigs	taxid assigned	based on 18677/21204 ORFs	1;131567;2;1783270;68336;976	1.00;1.00;0.98;0.51;0.51;0.44	Bacteria	0.98	Bacteroidetes: 0.44	no support	no support	no support	no support	no support	15_5m	CB	8707	18806066	0	2776	2370	7063	1285	11891	0.45208	0.04323	18.8061	bacteria_odb10	78.3	31.5	46.8	11.3	10.4	124	C:78.3%[S:31.5%,D:46.8%],F:11.3%,M:10.4%,n:124	C:18.5%[S:10.8%,D:7.7%],F:4.6%,M:76.9%,n:194	C:4.0%[S:2.0%,D:2.0%],F:3.5%,M:92.5%,n:255
	15_5m_Bin_205-contigs	taxid assigned	based on 1299/1435 ORFs	1;131567;2;2323;1783234;1783273;1794811;1752728	1.00;1.00;0.97;0.85;0.85;0.84;0.63;0.52	Bacteria	0.97	Candidatus Falkowbacteria: 0.52	no support	no support	no support	no support	no support	15_5m	CB	268	1257564	0	65	5898	197	2440	21976	0.34395	0.01956	1.25756	bacteria_odb10	54	42.7	11.3	12.9	33.1	124	C:54.0%[S:42.7%,D:11.3%],F:12.9%,M:33.1%,n:124	C:10.3%[S:8.2%,D:2.1%],F:2.6%,M:87.1%,n:194	C:1.6%[S:1.6%,D:0.0%],F:0.8%,M:97.6%,n:255
	15_5m_Bin_206-contigs	taxid assigned (2/2)	based on 11460/12803 ORFs	1;131567;2;1783257	1.00;0.99;0.98;0.32	Bacteria	0.98	no support	no support	no support	no support	no support	no support	15_5m	CB	6539	9533856	0	2493	1430	5624	1062	5328	0.58435	0.04402	9.53386	bacteria_odb10	46	35.5	10.5	27.4	26.6	124	C:46.0%[S:35.5%,D:10.5%],F:27.4%,M:26.6%,n:124	C:9.3%[S:6.7%,D:2.6%],F:7.7%,M:83.0%,n:194	C:2.8%[S:2.4%,D:0.4%],F:3.5%,M:93.7%,n:255
	15_5m_Bin_208-contigs	taxid assigned	based on 1235/1890 ORFs	1;131567;2	1.00;0.81;0.73	Bacteria	0.73	no support	no support	no support	no support	no support	no support	15_5m	CB	735	1205481	0	248	1636	622	1080	11373	0.2953	0.05041	1.20548	archaea_odb10	2.6	2.6	0	0	97.4	194	C:0.8%[S:0.8%,D:0.0%],F:1.6%,M:97.6%,n:124	C:2.6%[S:2.6%,D:0.0%],F:0.0%,M:97.4%,n:194	C:0.0%[S:0.0%,D:0.0%],F:0.0%,M:100.0%,n:255
	15_5m_Bin_209-contigs	taxid assigned	based on 4428/4462 ORFs	1;131567;2;1783272;201174;1760;52018;1883427	1.00;1.00;1.00;0.97;0.97;0.56;0.31;0.31	Bacteria	1	Actinobacteria: 0.97	Actinomycetia: 0.56	NA	NA	NA	Actinobacteria bacterium: 0.31	15_5m	CB	923	3874549	0	243	4960	699	2250	21342	0.46369	0.01633	3.87455	bacteria_odb10	56.4	14.5	41.9	3.2	40.4	124	C:56.4%[S:14.5%,D:41.9%],F:3.2%,M:40.4%,n:124	C:16.0%[S:3.6%,D:12.4%],F:3.1%,M:80.9%,n:194	C:4.0%[S:2.0%,D:2.0%],F:1.6%,M:94.4%,n:255
	15_5m_Bin_21-contigs	taxid assigned	based on 3844/4388 ORFs	1;131567;2;1783270;68336;976;117743;200644;1853230;1986672;2026728	1.00;0.95;0.94;0.76;0.76;0.76;0.56;0.52;0.46;0.45;0.45	Bacteria	0.94	Bacteroidetes: 0.76	Flavobacteriia: 0.56	Flavobacteriales: 0.52	Crocinitomicaceae: 0.46	NA	Crocinitomicaceae bacterium: 0.45	15_5m	CB	543	4176863	0	102	11660	347	3456	62806	0.32693	0.02791	4.17686	flavobacteriales_odb10	81.5	80.8	0.7	4.8	13.7	733	C:87.1%[S:87.1%,D:0.0%],F:8.1%,M:4.8%,n:124	C:16.5%[S:16.0%,D:0.5%],F:5.2%,M:78.3%,n:194	C:2.4%[S:2.4%,D:0.0%],F:2.7%,M:94.9%,n:255
	15_5m_Bin_210-contigs	taxid assigned	based on 751/1240 ORFs	1;131567;2;1224;1236;135613;1046;1047;61644	1.00;0.98;0.94;0.77;0.63;0.47;0.47;0.41;0.35	Bacteria	0.94	Proteobacteria: 0.77	Gammaproteobacteria: 0.63	Chromatiales: 0.47	Chromatiaceae: 0.47	Chromatium: 0.41	Chromatium okenii: 0.35	15_5m	CB	580	1105811	0	177	2022	477	1141	14046	0.43322	0.05777	1.10581	bacteria_odb10	3.2	3.2	0	5.6	91.2	124	C:3.2%[S:3.2%,D:0.0%],F:5.6%,M:91.2%,n:124	C:1.0%[S:1.0%,D:0.0%],F:1.0%,M:98.0%,n:194	C:0.4%[S:0.4%,D:0.0%],F:0.8%,M:98.8%,n:255
	15_5m_Bin_211-contigs	taxid assigned	based on 1922/2146 ORFs	1;131567;2;1783270;68336;976;1853228	1.00;0.86;0.85;0.72;0.72;0.72;0.31	Bacteria	0.85	Bacteroidetes: 0.72	Chitinophagia: 0.31	no support	no support	no support	no support	15_5m	CB	864	1467911	0	276	1660	724	1091	15567	0.34336	0.02967	1.46791	bacteria_odb10	12.1	11.3	0.8	16.1	71.8	124	C:12.1%[S:11.3%,D:0.8%],F:16.1%,M:71.8%,n:124	C:2.1%[S:2.1%,D:0.0%],F:2.1%,M:95.8%,n:194	C:0.8%[S:0.8%,D:0.0%],F:0.8%,M:98.4%,n:255
	15_5m_Bin_212-contigs	taxid assigned	based on 553/1074 ORFs	1;131567;2	1.00;0.85;0.69	Bacteria	0.69	no support	no support	no support	no support	no support	no support	15_5m	CB	239	884572	0	51	4686	172	1703	23616	0.39614	0.04066	0.884572	archaea_odb10	2.6	2.1	0.5	0	97.4	194	C:1.6%[S:0.8%,D:0.8%],F:0.8%,M:97.6%,n:124	C:2.6%[S:2.1%,D:0.5%],F:0.0%,M:97.4%,n:194	C:0.4%[S:0.4%,D:0.0%],F:0.4%,M:99.2%,n:255
	15_5m_Bin_214-contigs	taxid assigned	based on 1072/1648 ORFs	1;131567;2	1.00;0.82;0.72	Bacteria	0.72	no support	no support	no support	no support	no support	no support	15_5m	CB	159	1272556	0	29	11266	105	3785	124748	0.34456	0.03246	1.27256	archaea_odb10	2.6	2.6	0	1	96.4	194	C:2.4%[S:2.4%,D:0.0%],F:0.8%,M:96.8%,n:124	C:2.6%[S:2.6%,D:0.0%],F:1.0%,M:96.4%,n:194	C:0.8%[S:0.8%,D:0.0%],F:0.0%,M:99.2%,n:255
	15_5m_Bin_215-contigs	taxid assigned	based on 8363/9720 ORFs	1;131567;2;1783270;68336;976	1.00;0.99;0.97;0.52;0.52;0.41	Bacteria	0.97	Bacteroidetes: 0.41	no support	no support	no support	no support	no support	15_5m	CB	4405	6780091	0	1619	1508	3753	1085	6219	0.3678	0.0468	6.78009	bacteria_odb10	66.2	44.4	21.8	24.2	9.6	124	C:66.2%[S:44.4%,D:21.8%],F:24.2%,M:9.6%,n:124	C:11.3%[S:10.3%,D:1.0%],F:6.2%,M:82.5%,n:194	C:2.8%[S:2.4%,D:0.4%],F:2.4%,M:94.8%,n:255
	15_5m_Bin_217-contigs	taxid assigned	based on 1886/1969 ORFs	1;131567;2;1224;28216	1.00;1.00;0.99;0.64;0.54	Bacteria	0.99	Proteobacteria: 0.64	Betaproteobacteria: 0.54	no support	no support	no support	no support	15_5m	CB	479	1707281	0	98	4904	347	1641	23961	0.49855	0.02895	1.70728	betaproteobacteria_odb10	87.2	82.6	4.6	7	5.8	569	C:90.3%[S:86.3%,D:4.0%],F:6.5%,M:3.2%,n:124	C:14.9%[S:13.4%,D:1.5%],F:5.2%,M:79.9%,n:194	C:3.5%[S:3.5%,D:0.0%],F:1.2%,M:95.3%,n:255
	15_5m_Bin_218-contigs	taxid assigned (1/2)	based on 1229/1442 ORFs	1;131567;2;1224;28216;80840;119060;44013	1.00;0.99;0.98;0.46;0.45;0.40;0.40;0.36	Bacteria	0.98	Proteobacteria: 0.46	Betaproteobacteria: 0.45	Burkholderiales: 0.40	Burkholderiaceae: 0.40	Polynucleobacter: 0.36	no support	15_5m	CB	603	977273	0	206	1555	509	1090	6970	0.44758	0.03154	0.977273	bacteria_odb10	24.2	23.4	0.8	17.7	58.1	124	C:24.2%[S:23.4%,D:0.8%],F:17.7%,M:58.1%,n:124	C:3.6%[S:3.1%,D:0.5%],F:3.6%,M:92.8%,n:194	C:2.4%[S:2.4%,D:0.0%],F:2.4%,M:95.2%,n:255
	15_5m_Bin_219-contigs	taxid assigned	based on 477/660 ORFs	1;131567;2;1783272;201174;1760;52018;1883427	1.00;0.98;0.97;0.57;0.56;0.56;0.56;0.56	Bacteria	0.97	Actinobacteria: 0.56	Actinomycetia: 0.56	NA	NA	NA	Actinobacteria bacterium: 0.56	15_5m	CB	166	563828	0	32	5008	119	1446	21541	0.49551	0.04969	0.563828	archaea_odb10	1	0.5	0.5	0	99	194	C:0.8%[S:0.8%,D:0.0%],F:0.8%,M:98.4%,n:124	C:1.0%[S:0.5%,D:0.5%],F:0.0%,M:99.0%,n:194	C:0.0%[S:0.0%,D:0.0%],F:0.0%,M:100.0%,n:255
	15_5m_Bin_220-contigs	taxid assigned	based on 3932/4269 ORFs	1;131567;2;1224;28216;80840	1.00;1.00;0.99;0.81;0.54;0.34	Bacteria	0.99	Proteobacteria: 0.81	Betaproteobacteria: 0.54	Burkholderiales: 0.34	no support	no support	no support	15_5m	CB	1251	4384942	0	302	4237	931	1758	34476	0.50649	0.02981	4.38494	burkholderiales_odb10	76.4	52	24.4	6.5	17.1	688	C:82.3%[S:50.0%,D:32.3%],F:10.5%,M:7.2%,n:124	C:16.5%[S:12.9%,D:3.6%],F:3.6%,M:79.9%,n:194	C:4.4%[S:2.4%,D:2.0%],F:1.2%,M:94.4%,n:255
	15_5m_Bin_221-contigs	taxid assigned	based on 11030/16673 ORFs	1;131567;2;1783270;68336	1.00;0.97;0.93;0.31;0.31	Bacteria	0.93	no support	no support	no support	no support	no support	no support	15_5m	CB	8562	13742115	0	3006	1598	7254	1087	11603	0.31681	0.0461	13.7421	bacteria_odb10	68.6	46	22.6	21	10.4	124	C:68.6%[S:46.0%,D:22.6%],F:21.0%,M:10.4%,n:124	C:13.4%[S:9.3%,D:4.1%],F:9.8%,M:76.8%,n:194	C:2.0%[S:1.6%,D:0.4%],F:3.1%,M:94.9%,n:255
	15_5m_Bin_222-contigs	taxid assigned	based on 1626/1857 ORFs	1;131567;2;1783272;201174;1760;52018;1883427	1.00;0.99;0.98;0.84;0.84;0.45;0.44;0.35	Bacteria	0.98	Actinobacteria: 0.84	Actinomycetia: 0.45	NA	NA	NA	Actinobacteria bacterium: 0.35	15_5m	CB	674	1278085	0	193	1918	553	1097	12623	0.52124	0.03248	1.27808	bacteria_odb10	34.7	33.9	0.8	15.3	50	124	C:34.7%[S:33.9%,D:0.8%],F:15.3%,M:50.0%,n:124	C:7.7%[S:7.7%,D:0.0%],F:6.2%,M:86.1%,n:194	C:1.2%[S:1.2%,D:0.0%],F:1.2%,M:97.6%,n:255
	15_5m_Bin_225-contigs	taxid assigned	based on 11988/13621 ORFs	1;131567;2;1224	1.00;1.00;0.98;0.42	Bacteria	0.98	Proteobacteria: 0.42	no support	no support	no support	no support	no support	15_5m	CB	6175	10725391	0	2118	1776	5174	1132	7784	0.51323	0.04929	10.7254	bacteria_odb10	64.5	39.5	25	23.4	12.1	124	C:64.5%[S:39.5%,D:25.0%],F:23.4%,M:12.1%,n:124	C:12.3%[S:8.2%,D:4.1%],F:9.8%,M:77.9%,n:194	C:5.1%[S:3.5%,D:1.6%],F:3.1%,M:91.8%,n:255
	15_5m_Bin_227-contigs	taxid assigned	based on 30739/34841 ORFs	1;131567;2;1783270;68336;976	1.00;0.99;0.98;0.43;0.42;0.39	Bacteria	0.98	Bacteroidetes: 0.39	no support	no support	no support	no support	no support	15_5m	CB	17341	25601280	0	6517	1446	14880	1067	6968	0.42621	0.05378	25.6013	bacteria_odb10	86.3	31.5	54.8	9.7	4	124	C:86.3%[S:31.5%,D:54.8%],F:9.7%,M:4.0%,n:124	C:26.3%[S:13.4%,D:12.9%],F:6.7%,M:67.0%,n:194	C:5.5%[S:3.9%,D:1.6%],F:5.1%,M:89.4%,n:255
	15_5m_Bin_23-contigs	taxid assigned	based on 1513/2561 ORFs	1;131567;2	1.00;0.65;0.52	Bacteria	0.52	no support	no support	no support	no support	no support	no support	15_5m	CB	753	1435052	0	234	1978	619	1142	9474	0.28813	0.03494	1.43505	archaea_odb10	1	1	0	1	98	194	C:0.8%[S:0.8%,D:0.0%],F:2.4%,M:96.8%,n:124	C:1.0%[S:1.0%,D:0.0%],F:1.0%,M:98.0%,n:194	C:0.0%[S:0.0%,D:0.0%],F:0.4%,M:99.6%,n:255
	15_5m_Bin_231-contigs	taxid assigned	based on 1970/3004 ORFs	1;131567;2	1.00;0.68;0.60	Bacteria	0.6	no support	no support	no support	no support	no support	no support	15_5m	CB	405	2128885	0	28	15424	244	1711	91532	0.31327	0.02624	2.12888	bacteria_odb10	0.8	0	0.8	1.6	97.6	124	C:0.8%[S:0.0%,D:0.8%],F:1.6%,M:97.6%,n:124	C:0.5%[S:0.0%,D:0.5%],F:0.5%,M:99.0%,n:194	C:0.0%[S:0.0%,D:0.0%],F:0.0%,M:100.0%,n:255
	15_5m_Bin_232-contigs	taxid assigned (1/2)	based on 14828/20715 ORFs	1;131567;2759;33090;3041;2692248;75966;35460;35461;2511126;3071	1.00;1.00;0.58;0.57;0.57;0.57;0.53;0.52;0.52;0.48;0.32	Eukaryota	0.58	Chlorophyta: 0.57	Trebouxiophyceae: 0.53	Chlorellales: 0.52	Chlorellaceae: 0.52	Chlorella: 0.32	no support	15_5m	CB	1270	22390549	0	276	24818	874	8393	233739	0.70833	0.02911	22.3905	chlorophyta_odb10	94.7	93.6	1.1	1.1	4.2	1519	C:91.9%[S:76.6%,D:15.3%],F:5.6%,M:2.5%,n:124	C:42.3%[S:35.1%,D:7.2%],F:13.9%,M:43.8%,n:194	C:82.0%[S:81.6%,D:0.4%],F:5.9%,M:12.1%,n:255
	15_5m_Bin_25-contigs	taxid assigned	based on 4289/4631 ORFs	1;131567;2;203691	1.00;1.00;0.98;0.60	Bacteria	0.98	Spirochaetes: 0.60	no support	no support	no support	no support	no support	15_5m	CB	645	4694407	0	153	9188	468	3662	45815	0.60297	0.03685	4.69441	spirochaetales_odb10	65.8	65.2	0.6	5.5	28.7	345	C:64.5%[S:64.5%,D:0.0%],F:17.7%,M:17.8%,n:124	C:15.4%[S:13.9%,D:1.5%],F:5.7%,M:78.9%,n:194	C:3.1%[S:3.1%,D:0.0%],F:1.6%,M:95.3%,n:255
	15_5m_Bin_26-contigs	taxid assigned	based on 3738/3825 ORFs	1;131567;2;1224;28216;80840;80864;83494;1871071	1.00;1.00;1.00;0.85;0.73;0.56;0.49;0.42;0.42	Bacteria	1	Proteobacteria: 0.85	Betaproteobacteria: 0.73	Burkholderiales: 0.56	Comamonadaceae: 0.49	NA	Comamonadaceae bacterium: 0.42	15_5m	CB	1195	2952581	0	334	2821	941	1328	19192	0.53774	0.02702	2.95258	burkholderiales_odb10	72.7	56.4	16.3	12.4	14.9	688	C:63.7%[S:51.6%,D:12.1%],F:23.4%,M:12.9%,n:124	C:11.4%[S:9.3%,D:2.1%],F:4.1%,M:84.5%,n:194	C:3.2%[S:2.0%,D:1.2%],F:2.4%,M:94.4%,n:255
	15_5m_Bin_3-contigs	taxid assigned	based on 3866/4186 ORFs	1;131567;2;1224;68525;28221;213462;213468;2357;2358*	1.00;1.00;0.98;0.76;0.70;0.70;0.34;0.34;0.33;0.33	Bacteria	0.98	Proteobacteria: 0.76	Deltaproteobacteria: 0.70	Syntrophobacterales: 0.34	Syntrophaceae: 0.34	Desulfomonile: 0.33	Desulfomonile tiedjei*: 0.33	15_5m	CB	430	4551831	0	64	18091	276	4359	128550	0.46536	0.02672	4.55183	bacteria_odb10	91.1	79	12.1	6.5	2.4	124	C:91.1%[S:79.0%,D:12.1%],F:6.5%,M:2.4%,n:124	C:22.2%[S:20.1%,D:2.1%],F:3.6%,M:74.2%,n:194	C:3.9%[S:2.7%,D:1.2%],F:1.6%,M:94.5%,n:255
	15_5m_Bin_30-contigs	taxid assigned	based on 12292/12890 ORFs	1;131567;2;1783270;68336;976	1.00;1.00;0.99;0.81;0.81;0.80	Bacteria	0.99	Bacteroidetes: 0.80	no support	no support	no support	no support	no support	15_5m	CB	1409	13727986	0	283	11999	1016	4731	131455	0.32593	0.02361	13.728	bacteria_odb10	82.2	18.5	63.7	1.6	16.2	124	C:82.2%[S:18.5%,D:63.7%],F:1.6%,M:16.2%,n:124	C:19.1%[S:3.1%,D:16.0%],F:3.6%,M:77.3%,n:194	C:4.7%[S:1.2%,D:3.5%],F:2.7%,M:92.6%,n:255
	15_5m_Bin_31-contigs	taxid assigned	based on 18229/20627 ORFs	1;131567;2;1224;28216	1.00;0.99;0.97;0.67;0.44	Bacteria	0.97	Proteobacteria: 0.67	Betaproteobacteria: 0.44	no support	no support	no support	no support	15_5m	CB	9220	15112853	0	3251	1653	7782	1099	9368	0.56493	0.04843	15.1129	bacteria_odb10	54.9	31.5	23.4	21.8	23.3	124	C:54.9%[S:31.5%,D:23.4%],F:21.8%,M:23.3%,n:124	C:12.4%[S:8.8%,D:3.6%],F:5.7%,M:81.9%,n:194	C:3.9%[S:2.7%,D:1.2%],F:5.1%,M:91.0%,n:255
	15_5m_Bin_33-contigs	taxid assigned	based on 11768/13528 ORFs	1;131567;2;1783270;68336;976	1.00;1.00;0.98;0.55;0.54;0.48	Bacteria	0.98	Bacteroidetes: 0.48	no support	no support	no support	no support	no support	15_5m	CB	5404	10256048	0	1750	2011	4454	1162	9030	0.35987	0.0421	10.256	bacteria_odb10	87.9	46	41.9	7.3	4.8	124	C:87.9%[S:46.0%,D:41.9%],F:7.3%,M:4.8%,n:124	C:18.5%[S:13.9%,D:4.6%],F:4.1%,M:77.4%,n:194	C:4.7%[S:3.5%,D:1.2%],F:2.7%,M:92.6%,n:255
	15_5m_Bin_34-contigs	taxid assigned	based on 15800/17304 ORFs	1;131567;2;1783270;68336;976	1.00;1.00;0.98;0.72;0.71;0.69	Bacteria	0.98	Bacteroidetes: 0.69	no support	no support	no support	no support	no support	15_5m	CB	8180	13950334	0	2911	1753	6877	1135	9877	0.40967	0.03646	13.9503	bacteria_odb10	71.8	37.9	33.9	16.9	11.3	124	C:71.8%[S:37.9%,D:33.9%],F:16.9%,M:11.3%,n:124	C:15.0%[S:8.8%,D:6.2%],F:8.2%,M:76.8%,n:194	C:3.2%[S:1.6%,D:1.6%],F:3.5%,M:93.3%,n:255
	15_5m_Bin_35-contigs	taxid assigned	based on 1781/2073 ORFs	1;131567;2;1783257;74201	1.00;0.96;0.95;0.56;0.44	Bacteria	0.95	Verrucomicrobia: 0.44	no support	no support	no support	no support	no support	15_5m	CB	759	1785272	0	207	2698	600	1259	16690	0.61457	0.03251	1.78527	bacteria_odb10	21.8	21.8	0	10.5	67.7	124	C:21.8%[S:21.8%,D:0.0%],F:10.5%,M:67.7%,n:124	C:3.1%[S:3.1%,D:0.0%],F:3.1%,M:93.8%,n:194	C:0.4%[S:0.4%,D:0.0%],F:0.4%,M:99.2%,n:255
	15_5m_Bin_36-contigs	taxid assigned	based on 2292/3367 ORFs	1;131567;2	1.00;0.80;0.78	Bacteria	0.78	no support	no support	no support	no support	no support	no support	15_5m	CB	155	2643273	0	21	37042	87	6434	147651	0.30985	0.03643	2.64327	bacteria_odb10	2.4	1.6	0.8	1.6	96	124	C:2.4%[S:1.6%,D:0.8%],F:1.6%,M:96.0%,n:124	C:0.5%[S:0.5%,D:0.0%],F:1.0%,M:98.5%,n:194	C:0.0%[S:0.0%,D:0.0%],F:0.0%,M:100.0%,n:255
	15_5m_Bin_39-contigs	taxid assigned	based on 2364/2745 ORFs	1;131567;2;57723	1.00;0.99;0.92;0.37	Bacteria	0.92	Acidobacteria: 0.37	no support	no support	no support	no support	no support	15_5m	CB	161	3240070	0	23	42402	87	9198	150024	0.33742	0.03646	3.24007	bacteria_odb10	92.8	45.2	47.6	1.6	5.6	124	C:92.8%[S:45.2%,D:47.6%],F:1.6%,M:5.6%,n:124	C:19.1%[S:13.4%,D:5.7%],F:3.6%,M:77.3%,n:194	C:3.6%[S:2.4%,D:1.2%],F:1.2%,M:95.2%,n:255
	15_5m_Bin_4-contigs	taxid assigned	based on 832/942 ORFs	1;131567;2;2323;1783234;1783273;1794811;1752737;2045217	1.00;1.00;0.99;0.96;0.96;0.96;0.95;0.94;0.93	Bacteria	0.99	Candidatus Moranbacteria: 0.94	NA	NA	NA	NA	Candidatus Moranbacteria bacterium: 0.93	15_5m	CB	287	771002	0	77	3044	224	1402	13862	0.54734	0.03121	0.771002	bacteria_odb10	32.3	32.3	0	17.7	50	124	C:32.3%[S:32.3%,D:0.0%],F:17.7%,M:50.0%,n:124	C:4.6%[S:4.6%,D:0.0%],F:2.1%,M:93.3%,n:194	C:0.4%[S:0.4%,D:0.0%],F:0.8%,M:98.8%,n:255
	15_5m_Bin_40-contigs	taxid assigned (1/2)	based on 1268/2204 ORFs	1;131567;2	1.00;0.57;0.54	Bacteria	0.54	no support	no support	no support	no support	no support	no support	15_5m	CB	471	1547306	0	67	5023	337	1335	70799	0.53673	0.04812	1.54731	bacteria_odb10	1.6	0.8	0.8	0	98.4	124	C:1.6%[S:0.8%,D:0.8%],F:0.0%,M:98.4%,n:124	C:0.0%[S:0.0%,D:0.0%],F:0.0%,M:100.0%,n:194	C:0.0%[S:0.0%,D:0.0%],F:0.0%,M:100.0%,n:255
	15_5m_Bin_43-contigs	taxid assigned	based on 5106/5211 ORFs	1;131567;2;1783272;201174;1760	1.00;1.00;1.00;0.74;0.74;0.40	Bacteria	1	Actinobacteria: 0.74	Actinomycetia: 0.40	no support	no support	no support	no support	15_5m	CB	1424	4164702	0	299	3687	1068	1338	28499	0.52322	0.01971	4.1647	bacteria_odb10	94.4	32.3	62.1	4	1.6	124	C:94.4%[S:32.3%,D:62.1%],F:4.0%,M:1.6%,n:124	C:20.1%[S:13.4%,D:6.7%],F:4.1%,M:75.8%,n:194	C:4.7%[S:3.9%,D:0.8%],F:2.0%,M:93.3%,n:255
	15_5m_Bin_44-contigs	taxid assigned	based on 5823/6134 ORFs	1;131567;2;1783270;68336;976;768503;768507;89373;105	1.00;1.00;1.00;0.97;0.97;0.97;0.91;0.87;0.86;0.79	Bacteria	1	Bacteroidetes: 0.97	Cytophagia: 0.91	Cytophagales: 0.87	Cytophagaceae: 0.86	Runella: 0.79	no support	15_5m	CB	1799	5420143	0	496	3518	1393	1602	18311	0.43291	0.02635	5.42014	bacteria_odb10	58.9	58.1	0.8	15.3	25.8	124	C:58.9%[S:58.1%,D:0.8%],F:15.3%,M:25.8%,n:124	C:13.4%[S:12.9%,D:0.5%],F:4.6%,M:82.0%,n:194	C:2.0%[S:2.0%,D:0.0%],F:3.1%,M:94.9%,n:255
	15_5m_Bin_46-contigs	taxid assigned	based on 236/770 ORFs	1;131567;2;1783257;203682;203683;112;126;69476;2026779	1.00;0.99;0.70;0.33;0.32;0.32;0.32;0.32;0.32;0.32	Bacteria	0.7	Planctomycetes: 0.32	Planctomycetia: 0.32	Planctomycetales: 0.32	Planctomycetaceae: 0.32	NA	Planctomycetaceae bacterium: 0.32	15_5m	CB	395	984382	0	92	3124	306	1218	16885	0.40257	0.06408	0.984382	Check_logs	-	-	-	-	-	-	-	-	-
	15_5m_Bin_47-contigs	taxid assigned	based on 437/997 ORFs	1;131567;2;1224	1.00;0.99;0.90;0.44	Bacteria	0.9	Proteobacteria: 0.44	no support	no support	no support	no support	no support	15_5m	CB	212	982282	0	18	11424	137	1604	52336	0.584	0.05987	0.982282	bacteria_odb10	1.6	1.6	0	2.4	96	124	C:1.6%[S:1.6%,D:0.0%],F:2.4%,M:96.0%,n:124	C:0.0%[S:0.0%,D:0.0%],F:0.0%,M:100.0%,n:194	C:0.0%[S:0.0%,D:0.0%],F:0.0%,M:100.0%,n:255
	15_5m_Bin_48-contigs	taxid assigned	based on 6127/9774 ORFs	1;131567;2	1.00;0.82;0.77	Bacteria	0.77	no support	no support	no support	no support	no support	no support	15_5m	CB	3938	6574055	0	1359	1697	3312	1101	6846	0.3153	0.05921	6.57406	bacteria_odb10	12.9	10.5	2.4	10.5	76.6	124	C:12.9%[S:10.5%,D:2.4%],F:10.5%,M:76.6%,n:124	C:4.6%[S:3.6%,D:1.0%],F:2.6%,M:92.8%,n:194	C:0.8%[S:0.8%,D:0.0%],F:0.8%,M:98.4%,n:255
	15_5m_Bin_49-contigs	taxid assigned	based on 2678/2798 ORFs	1;131567;2;1224;28216;32003;32011;359407	1.00;0.99;0.98;0.54;0.49;0.34;0.33;0.31	Bacteria	0.98	Proteobacteria: 0.54	Betaproteobacteria: 0.49	Nitrosomonadales: 0.34	Methylophilaceae: 0.33	Methylotenera: 0.31	no support	15_5m	CB	237	2778654	0	47	17922	149	5525	70055	0.41893	0.026	2.77865	bacteria_odb10	92	81.5	10.5	2.4	5.6	124	C:92.0%[S:81.5%,D:10.5%],F:2.4%,M:5.6%,n:124	C:18.0%[S:16.5%,D:1.5%],F:3.6%,M:78.4%,n:194	C:3.9%[S:3.5%,D:0.4%],F:2.0%,M:94.1%,n:255
	15_5m_Bin_5-contigs	taxid assigned	based on 3875/4525 ORFs	1;131567;2;1783270;68336;976;37452;1898104	1.00;0.99;0.98;0.88;0.88;0.85;0.63;0.62	Bacteria	0.98	Bacteroidetes: 0.85	NA	NA	NA	NA	Bacteroidetes bacterium: 0.62	15_5m	CB	220	5406619	0	43	38270	146	11281	168047	0.31179	0.02379	5.40662	bacteria_odb10	95.2	94.4	0.8	2.4	2.4	124	C:95.2%[S:94.4%,D:0.8%],F:2.4%,M:2.4%,n:124	C:22.1%[S:21.1%,D:1.0%],F:2.6%,M:75.3%,n:194	C:4.3%[S:4.3%,D:0.0%],F:2.4%,M:93.3%,n:255
	15_5m_Bin_52-contigs	taxid assigned	based on 5044/5174 ORFs	1;131567;2;1224;1236;135613;1046;1047;61644	1.00;1.00;1.00;0.99;0.98;0.98;0.98;0.94;0.76	Bacteria	1	Proteobacteria: 0.99	Gammaproteobacteria: 0.98	Chromatiales: 0.98	Chromatiaceae: 0.98	Chromatium: 0.94	Chromatium okenii: 0.76	15_5m	CB	1605	4560517	0	396	3396	1225	1431	29437	0.49637	0.05629	4.56052	chromatiales_odb10	75.4	55.2	20.2	10.7	13.9	652	C:80.6%[S:50.8%,D:29.8%],F:11.3%,M:8.1%,n:124	C:17.0%[S:15.5%,D:1.5%],F:3.6%,M:79.4%,n:194	C:2.8%[S:2.4%,D:0.4%],F:2.0%,M:95.2%,n:255
	15_5m_Bin_53-contigs	taxid assigned	based on 745/890 ORFs	1;131567;2;1224	1.00;1.00;0.99;0.93	Bacteria	0.99	Proteobacteria: 0.93	no support	no support	no support	no support	no support	15_5m	CB	409	607769	0	155	1438	351	1071	4074	0.31618	0.0369	0.607769	bacteria_odb10	18.5	18.5	0	15.3	66.2	124	C:18.5%[S:18.5%,D:0.0%],F:15.3%,M:66.2%,n:124	C:2.6%[S:2.6%,D:0.0%],F:1.5%,M:95.9%,n:194	C:1.2%[S:1.2%,D:0.0%],F:0.0%,M:98.8%,n:255
	15_5m_Bin_57-contigs	taxid assigned	based on 2745/2799 ORFs	1;131567;2;1224;28216;80840	1.00;0.99;0.98;0.96;0.93;0.78	Bacteria	0.98	Proteobacteria: 0.96	Betaproteobacteria: 0.93	Burkholderiales: 0.78	no support	no support	no support	15_5m	CB	278	2658381	0	35	21017	146	3878	94718	0.56046	0.03448	2.65838	burkholderiales_odb10	95.3	93.6	1.7	2.2	2.5	688	C:96.8%[S:95.2%,D:1.6%],F:2.4%,M:0.8%,n:124	C:14.9%[S:13.9%,D:1.0%],F:4.6%,M:80.5%,n:194	C:5.1%[S:5.1%,D:0.0%],F:2.0%,M:92.9%,n:255
	15_5m_Bin_58-contigs	taxid assigned	based on 6700/6956 ORFs	1;131567;2;1783272;201174;1760;52018;1883427	1.00;1.00;1.00;0.93;0.92;0.81;0.53;0.50	Bacteria	1	Actinobacteria: 0.92	Actinomycetia: 0.81	NA	NA	NA	Actinobacteria bacterium: 0.50	15_5m	CB	2845	4983100	0	929	1772	2378	1114	19407	0.44426	0.03176	4.9831	bacteria_odb10	73.4	49.2	24.2	13.7	12.9	124	C:73.4%[S:49.2%,D:24.2%],F:13.7%,M:12.9%,n:124	C:17.0%[S:10.8%,D:6.2%],F:4.6%,M:78.4%,n:194	C:5.5%[S:2.4%,D:3.1%],F:1.6%,M:92.9%,n:255
	15_5m_Bin_59-contigs	taxid assigned	based on 689/1805 ORFs	1;131567;2;1224	1.00;0.87;0.76;0.41	Bacteria	0.76	Proteobacteria: 0.41	no support	no support	no support	no support	no support	15_5m	CB	308	1258042	0	42	5784	208	1620	122069	0.66243	0.04712	1.25804	bacteria_odb10	0.8	0.8	0	4.8	94.4	124	C:0.8%[S:0.8%,D:0.0%],F:4.8%,M:94.4%,n:124	C:0.0%[S:0.0%,D:0.0%],F:0.0%,M:100.0%,n:194	C:0.0%[S:0.0%,D:0.0%],F:0.0%,M:100.0%,n:255
	15_5m_Bin_6-contigs	taxid assigned	based on 3312/3597 ORFs	1;131567;2;1224;28216	1.00;0.99;0.99;0.91;0.59	Bacteria	0.99	Proteobacteria: 0.91	Betaproteobacteria: 0.59	no support	no support	no support	no support	15_5m	CB	241	3977768	0	34	29787	134	7720	172841	0.54653	0.02858	3.97777	betaproteobacteria_odb10	95.1	94.7	0.4	1.6	3.3	569	C:96.0%[S:95.2%,D:0.8%],F:2.4%,M:1.6%,n:124	C:17.0%[S:17.0%,D:0.0%],F:4.1%,M:78.9%,n:194	C:4.7%[S:4.7%,D:0.0%],F:1.6%,M:93.7%,n:255
	15_5m_Bin_62-contigs	taxid assigned	based on 2198/2285 ORFs	1;131567;2;1783257;74201;414999;415000;134623	1.00;1.00;1.00;0.98;0.97;0.96;0.49;0.49	Bacteria	1	Verrucomicrobia: 0.97	Opitutae: 0.96	Opitutales: 0.49	Opitutaceae: 0.49	no support	no support	15_5m	CB	670	1979652	0	187	3491	518	1597	15759	0.56228	0.02397	1.97965	bacteria_odb10	57.3	57.3	0	19.4	23.3	124	C:57.3%[S:57.3%,D:0.0%],F:19.4%,M:23.3%,n:124	C:7.2%[S:7.2%,D:0.0%],F:2.6%,M:90.2%,n:194	C:2.7%[S:2.7%,D:0.0%],F:1.6%,M:95.7%,n:255
	15_5m_Bin_63-contigs	taxid assigned	based on 2039/2110 ORFs	1;131567;2;1224;28211;204458;451208;2282150	1.00;0.99;0.98;0.93;0.90;0.85;0.54;0.54	Bacteria	0.98	Proteobacteria: 0.93	Alphaproteobacteria: 0.90	Caulobacterales: 0.85	NA	NA	Caulobacterales bacterium: 0.54	15_5m	CB	774	1488597	0	249	2059	638	1167	7800	0.69499	0.02197	1.4886	bacteria_odb10	27.4	27.4	0	13.7	58.9	124	C:27.4%[S:27.4%,D:0.0%],F:13.7%,M:58.9%,n:124	C:4.1%[S:4.1%,D:0.0%],F:4.6%,M:91.3%,n:194	C:2.7%[S:2.7%,D:0.0%],F:1.2%,M:96.1%,n:255
	15_5m_Bin_64-contigs	taxid assigned	based on 27154/28404 ORFs	1;131567;2;1783270;68336;976;200643	1.00;1.00;0.99;0.66;0.65;0.64;0.43	Bacteria	0.99	Bacteroidetes: 0.64	Bacteroidia: 0.43	no support	no support	no support	no support	15_5m	CB	1827	34755302	0	315	26972	1260	8386	321763	0.43853	0.02781	34.7553	bacteria_odb10	100	4.8	95.2	0	0	124	C:100.0%[S:4.8%,D:95.2%],F:0.0%,M:0.0%,n:124	C:27.8%[S:8.2%,D:19.6%],F:4.1%,M:68.1%,n:194	C:7.8%[S:3.5%,D:4.3%],F:2.7%,M:89.5%,n:255
	15_5m_Bin_66-contigs	taxid assigned	based on 7429/7784 ORFs	1;131567;2;1224;68525;28221;213118;213121;231686;2053307	1.00;1.00;1.00;0.77;0.61;0.61;0.52;0.51;0.49;0.49	Bacteria	1	Proteobacteria: 0.77	Deltaproteobacteria: 0.61	Desulfobacterales: 0.52	Desulfobulbaceae: 0.51	NA	Desulfobulbaceae bacterium: 0.49	15_5m	CB	2080	7220239	0	622	3924	1622	2017	25531	0.53111	0.04449	7.22024	bacteria_odb10	76.6	51.6	25	0.8	22.6	124	C:76.6%[S:51.6%,D:25.0%],F:0.8%,M:22.6%,n:124	C:18.0%[S:10.8%,D:7.2%],F:4.6%,M:77.4%,n:194	C:4.7%[S:3.1%,D:1.6%],F:2.4%,M:92.9%,n:255
	15_5m_Bin_68-contigs	taxid assigned	based on 677/1022 ORFs	1;131567;2	1.00;0.89;0.83	Bacteria	0.83	no support	no support	no support	no support	no support	no support	15_5m	CB	114	1095151	0	22	15357	67	4557	47357	0.39956	0.05231	1.09515	archaea_odb10	2.1	2.1	0	0	97.9	194	C:1.6%[S:0.8%,D:0.8%],F:0.8%,M:97.6%,n:124	C:2.1%[S:2.1%,D:0.0%],F:0.0%,M:97.9%,n:194	C:0.4%[S:0.4%,D:0.0%],F:0.0%,M:99.6%,n:255
	15_5m_Bin_69-contigs	taxid assigned	based on 2157/2380 ORFs	1;131567;2;1783270;68336;976	1.00;0.99;0.98;0.76;0.76;0.74	Bacteria	0.98	Bacteroidetes: 0.74	no support	no support	no support	no support	no support	15_5m	CB	865	2224751	0	254	2918	683	1451	17951	0.34544	0.04784	2.22475	bacteria_odb10	45.2	32.3	12.9	12.9	41.9	124	C:45.2%[S:32.3%,D:12.9%],F:12.9%,M:41.9%,n:124	C:4.6%[S:3.6%,D:1.0%],F:5.7%,M:89.7%,n:194	C:0.8%[S:0.8%,D:0.0%],F:1.2%,M:98.0%,n:255
	15_5m_Bin_70-contigs	taxid assigned	based on 10625/11273 ORFs	1;131567;2;1224;28216;80840;80864	1.00;1.00;0.99;0.88;0.69;0.52;0.36	Bacteria	0.99	Proteobacteria: 0.88	Betaproteobacteria: 0.69	Burkholderiales: 0.52	Comamonadaceae: 0.36	no support	no support	15_5m	CB	2268	10187047	0	546	5346	1692	2315	48115	0.5654	0.03566	10.187	burkholderiales_odb10	69.8	37.5	32.3	4.4	25.8	688	C:53.3%[S:32.3%,D:21.0%],F:14.5%,M:32.2%,n:124	C:10.3%[S:4.6%,D:5.7%],F:3.6%,M:86.1%,n:194	C:5.1%[S:3.1%,D:2.0%],F:3.1%,M:91.8%,n:255
	15_5m_Bin_71-contigs	taxid assigned	based on 447/776 ORFs	1;131567;2	1.00;0.74;0.69	Bacteria	0.69	no support	no support	no support	no support	no support	no support	15_5m	CB	317	562897	0	99	1762	264	1099	18946	0.38271	0.05609	0.562897	archaea_odb10	1.5	1.5	0	0	98.5	194	C:0.8%[S:0.8%,D:0.0%],F:2.4%,M:96.8%,n:124	C:1.5%[S:1.5%,D:0.0%],F:0.0%,M:98.5%,n:194	C:0.0%[S:0.0%,D:0.0%],F:0.4%,M:99.6%,n:255
	15_5m_Bin_72-contigs	taxid assigned	based on 964/1468 ORFs	1;131567;2;1224;28211;33807;1913988	1.00;0.86;0.81;0.38;0.33;0.32;0.32	Bacteria	0.81	Proteobacteria: 0.38	Alphaproteobacteria: 0.33	NA	NA	NA	Alphaproteobacteria bacterium: 0.32	15_5m	CB	361	1197703	0	105	3867	276	1800	21007	0.25804	0.03276	1.1977	archaea_odb10	2	1	1	0.5	97.5	194	C:1.6%[S:0.0%,D:1.6%],F:0.8%,M:97.6%,n:124	C:2.0%[S:1.0%,D:1.0%],F:0.5%,M:97.5%,n:194	C:0.4%[S:0.4%,D:0.0%],F:0.4%,M:99.2%,n:255
	15_5m_Bin_73-contigs	taxid assigned	based on 1890/2037 ORFs	1;131567;2;1224;1236	1.00;1.00;0.99;0.94;0.84	Bacteria	0.99	Proteobacteria: 0.94	Gammaproteobacteria: 0.84	no support	no support	no support	no support	15_5m	CB	682	1504162	0	184	2460	545	1190	14258	0.45467	0.02777	1.50416	bacteria_odb10	60.5	58.1	2.4	15.3	24.2	124	C:60.5%[S:58.1%,D:2.4%],F:15.3%,M:24.2%,n:124	C:9.8%[S:9.8%,D:0.0%],F:4.1%,M:86.1%,n:194	C:0.8%[S:0.8%,D:0.0%],F:2.4%,M:96.8%,n:255
	15_5m_Bin_74-contigs	taxid assigned	based on 8315/8981 ORFs	1;131567;2;1224;1236;135618	1.00;1.00;0.99;0.78;0.64;0.59	Bacteria	0.99	Proteobacteria: 0.78	Gammaproteobacteria: 0.64	Methylococcales: 0.59	no support	no support	no support	15_5m	CB	942	9246950	0	118	16237	576	4017	195935	0.40384	0.03352	9.24695	bacteria_odb10	99.2	8.1	91.1	0	0.8	124	C:99.2%[S:8.1%,D:91.1%],F:0.0%,M:0.8%,n:124	C:19.1%[S:3.6%,D:15.5%],F:7.2%,M:73.7%,n:194	C:5.5%[S:1.6%,D:3.9%],F:1.6%,M:92.9%,n:255
	15_5m_Bin_75-contigs	taxid assigned	based on 16411/18905 ORFs	1;131567;2;1783270;68336;976;117743;200644	1.00;0.98;0.94;0.61;0.61;0.61;0.48;0.46	Bacteria	0.94	Bacteroidetes: 0.61	Flavobacteriia: 0.48	Flavobacteriales: 0.46	no support	no support	no support	15_5m	CB	589	19726387	0	71	68304	322	14336	650989	0.34599	0.0315	19.7264	bacteria_odb10	100	4	96	0	0	124	C:100.0%[S:4.0%,D:96.0%],F:0.0%,M:0.0%,n:124	C:23.7%[S:4.6%,D:19.1%],F:6.2%,M:70.1%,n:194	C:5.9%[S:1.6%,D:4.3%],F:1.6%,M:92.5%,n:255
	15_5m_Bin_76-contigs	taxid assigned	based on 1513/2571 ORFs	1;131567;2	1.00;0.75;0.68	Bacteria	0.68	no support	no support	no support	no support	no support	no support	15_5m	CB	376	1892651	0	45	8675	243	1825	57052	0.33281	0.0275	1.89265	archaea_odb10	0.5	0	0.5	0.5	99	194	C:0.0%[S:0.0%,D:0.0%],F:2.4%,M:97.6%,n:124	C:0.5%[S:0.0%,D:0.5%],F:0.5%,M:99.0%,n:194	C:0.0%[S:0.0%,D:0.0%],F:0.0%,M:100.0%,n:255
	15_5m_Bin_77-contigs	taxid assigned	based on 2511/2602 ORFs	1;131567;2;1783272;201174;1760	1.00;1.00;0.99;0.78;0.77;0.76	Bacteria	0.99	Actinobacteria: 0.77	Actinomycetia: 0.76	no support	no support	no support	no support	15_5m	CB	558	2254462	0	112	5394	397	1797	29243	0.45485	0.03475	2.25446	bacteria_odb10	45.9	42.7	3.2	10.5	43.6	124	C:45.9%[S:42.7%,D:3.2%],F:10.5%,M:43.6%,n:124	C:13.9%[S:12.4%,D:1.5%],F:3.1%,M:83.0%,n:194	C:3.9%[S:3.9%,D:0.0%],F:2.0%,M:94.1%,n:255
	15_5m_Bin_79-contigs	taxid assigned	based on 1889/2357 ORFs	1;131567;2;1783270;68336;976	1.00;0.86;0.83;0.54;0.54;0.52	Bacteria	0.83	Bacteroidetes: 0.52	no support	no support	no support	no support	no support	15_5m	CB	907	1657927	0	278	1826	751	1128	9787	0.34928	0.04325	1.65793	bacteria_odb10	26.6	25	1.6	14.5	58.9	124	C:26.6%[S:25.0%,D:1.6%],F:14.5%,M:58.9%,n:124	C:3.6%[S:3.6%,D:0.0%],F:2.1%,M:94.3%,n:194	C:0.0%[S:0.0%,D:0.0%],F:0.8%,M:99.2%,n:255
	15_5m_Bin_8-contigs	taxid assigned	based on 8914/11252 ORFs	1;131567;2;1783270;68336;976	1.00;0.99;0.96;0.51;0.51;0.45	Bacteria	0.96	Bacteroidetes: 0.45	no support	no support	no support	no support	no support	15_5m	CB	4086	10118879	0	1084	2807	3205	1315	42870	0.35489	0.04198	10.1189	bacteria_odb10	43.5	38.7	4.8	17.7	38.8	124	C:43.5%[S:38.7%,D:4.8%],F:17.7%,M:38.8%,n:124	C:7.2%[S:6.7%,D:0.5%],F:6.2%,M:86.6%,n:194	C:2.0%[S:1.6%,D:0.4%],F:3.1%,M:94.9%,n:255
	15_5m_Bin_80-contigs	taxid assigned	based on 1433/1501 ORFs	1;131567;2;1783270;68336;976;200643;171549	1.00;1.00;0.99;0.87;0.87;0.86;0.52;0.41	Bacteria	0.99	Bacteroidetes: 0.86	Bacteroidia: 0.52	Bacteroidales: 0.41	no support	no support	no support	15_5m	CB	342	1641513	0	109	5061	274	3064	23737	0.38102	0.02138	1.64151	bacteria_odb10	21.8	21	0.8	8.9	69.3	124	C:21.8%[S:21.0%,D:0.8%],F:8.9%,M:69.3%,n:124	C:4.1%[S:4.1%,D:0.0%],F:2.1%,M:93.8%,n:194	C:1.2%[S:1.2%,D:0.0%],F:0.8%,M:98.0%,n:255
	15_5m_Bin_82-contigs	taxid assigned	based on 4191/4494 ORFs	1;131567;2;1783272;200795	1.00;1.00;1.00;0.88;0.87	Bacteria	1	Chloroflexi: 0.87	no support	no support	no support	no support	no support	15_5m	CB	1584	3666328	0	473	2517	1273	1332	12636	0.4984	0.03486	3.66633	bacteria_odb10	29	28.2	0.8	13.7	57.3	124	C:29.0%[S:28.2%,D:0.8%],F:13.7%,M:57.3%,n:124	C:8.7%[S:8.2%,D:0.5%],F:2.6%,M:88.7%,n:194	C:3.1%[S:3.1%,D:0.0%],F:5.1%,M:91.8%,n:255
	15_5m_Bin_83-contigs	taxid assigned	based on 1547/1682 ORFs	1;131567;2;1783272;200795	1.00;1.00;0.99;0.88;0.87	Bacteria	0.99	Chloroflexi: 0.87	no support	no support	no support	no support	no support	15_5m	CB	276	1644596	0	41	9818	174	2421	64709	0.48828	0.03744	1.6446	bacteria_odb10	16.9	16.1	0.8	4.8	78.3	124	C:16.9%[S:16.1%,D:0.8%],F:4.8%,M:78.3%,n:124	C:2.6%[S:2.6%,D:0.0%],F:1.5%,M:95.9%,n:194	C:2.4%[S:2.4%,D:0.0%],F:1.6%,M:96.0%,n:255
	15_5m_Bin_84-contigs	taxid assigned	based on 4360/4748 ORFs	1;131567;2;1783257	1.00;1.00;0.99;0.80	Bacteria	0.99	no support	no support	no support	no support	no support	no support	15_5m	CB	1447	5380877	0	398	4445	1111	2000	24981	0.61228	0.03287	5.38088	bacteria_odb10	58.8	54.8	4	19.4	21.8	124	C:58.8%[S:54.8%,D:4.0%],F:19.4%,M:21.8%,n:124	C:9.8%[S:9.3%,D:0.5%],F:5.7%,M:84.5%,n:194	C:2.0%[S:1.6%,D:0.4%],F:1.2%,M:96.8%,n:255
	15_5m_Bin_85-contigs	taxid assigned	based on 9844/11252 ORFs	1;131567;2;1224;1236;135613;1046	1.00;1.00;0.98;0.68;0.34;0.32;0.32	Bacteria	0.98	Proteobacteria: 0.68	Gammaproteobacteria: 0.34	Chromatiales: 0.32	Chromatiaceae: 0.32	no support	no support	15_5m	CB	4245	10007124	0	1223	2648	3374	1307	20343	0.60019	0.04932	10.0071	bacteria_odb10	41.2	31.5	9.7	16.9	41.9	124	C:41.2%[S:31.5%,D:9.7%],F:16.9%,M:41.9%,n:124	C:10.9%[S:8.8%,D:2.1%],F:3.1%,M:86.0%,n:194	C:3.9%[S:3.9%,D:0.0%],F:3.1%,M:93.0%,n:255
	15_5m_Bin_86-contigs	taxid assigned	based on 2047/4187 ORFs	1;131567;2	1.00;0.78;0.60	Bacteria	0.6	no support	no support	no support	no support	no support	no support	15_5m	CB	1809	3199862	0	573	1781	1507	1101	22130	0.23394	0.05253	3.19986	mollicutes_odb10	18.5	13.9	4.6	2.6	78.9	151	C:22.6%[S:19.4%,D:3.2%],F:15.3%,M:62.1%,n:124	C:3.6%[S:3.6%,D:0.0%],F:3.1%,M:93.3%,n:194	C:0.4%[S:0.4%,D:0.0%],F:0.0%,M:99.6%,n:255
	15_5m_Bin_87-contigs	taxid assigned	based on 10921/16887 ORFs	1;131567;2759;2698737;33634;2696291;2836;33849;33850;33851;33852;2857;303405	1.00;1.00;0.99;0.98;0.98;0.97;0.97;0.93;0.93;0.76;0.76;0.39;0.39	Eukaryota	0.99	Bacillariophyta: 0.97	Bacillariophyceae: 0.93	Bacillariales: 0.76	Bacillariaceae: 0.76	Nitzschia: 0.39	Nitzschia inconspicua: 0.39	15_5m	CB	4155	17880195	0	1255	4806	3288	2530	20604	0.49051	0.01173	17.8802	stramenopiles_odb10	62	62	0	7	31	100	C:26.6%[S:26.6%,D:0.0%],F:21.0%,M:52.4%,n:124	C:29.9%[S:28.9%,D:1.0%],F:11.3%,M:58.8%,n:194	C:54.9%[S:54.5%,D:0.4%],F:12.2%,M:32.9%,n:255
	15_5m_Bin_90-contigs	taxid assigned	based on 4032/4322 ORFs	1;131567;2;1783272;201174;1760	1.00;0.99;0.98;0.54;0.53;0.40	Bacteria	0.98	Actinobacteria: 0.53	Actinomycetia: 0.40	no support	no support	no support	no support	15_5m	CB	1784	3200976	0	557	1789	1482	1114	27791	0.44212	0.03197	3.20098	bacteria_odb10	30.7	23.4	7.3	23.4	45.9	124	C:30.7%[S:23.4%,D:7.3%],F:23.4%,M:45.9%,n:124	C:8.3%[S:6.2%,D:2.1%],F:4.6%,M:87.1%,n:194	C:0.8%[S:0.8%,D:0.0%],F:2.7%,M:96.5%,n:255
	15_5m_Bin_91-contigs	taxid assigned	based on 1908/3494 ORFs	1;131567;2	1.00;0.78;0.73	Bacteria	0.73	no support	no support	no support	no support	no support	no support	15_5m	CB	533	2355138	0	49	6798	355	1676	156276	0.27878	0.02845	2.35514	archaea_odb10	3.6	2.1	1.5	1	95.4	194	C:4.0%[S:2.4%,D:1.6%],F:5.6%,M:90.4%,n:124	C:3.6%[S:2.1%,D:1.5%],F:1.0%,M:95.4%,n:194	C:0.4%[S:0.4%,D:0.0%],F:0.4%,M:99.2%,n:255
	15_5m_Bin_93-contigs	taxid assigned (2/2)	based on 1797/2528 ORFs	1;131567;2	1.00;0.52;0.50	Bacteria	0.5	no support	no support	no support	no support	no support	no support	15_5m	CB	695	1599441	0	155	2548	549	1176	68275	0.5024	0.04857	1.59944	bacteria_odb10	1.6	1.6	0	4	94.4	124	C:1.6%[S:1.6%,D:0.0%],F:4.0%,M:94.4%,n:124	C:0.0%[S:0.0%,D:0.0%],F:0.0%,M:100.0%,n:194	C:0.0%[S:0.0%,D:0.0%],F:0.0%,M:100.0%,n:255
	15_5m_Bin_94-contigs	taxid assigned	based on 3944/7196 ORFs	1;131567;2759;2698737;33634;2696291;2836;33849;33850;33851;33852;2857;303405	1.00;1.00;0.93;0.92;0.92;0.91;0.91;0.85;0.85;0.67;0.67;0.37;0.37	Eukaryota	0.93	Bacillariophyta: 0.91	Bacillariophyceae: 0.85	Bacillariales: 0.67	Bacillariaceae: 0.67	Nitzschia: 0.37	Nitzschia inconspicua: 0.37	15_5m	CB	3855	6501850	0	1412	1737	3249	1144	5972	0.48984	0.01958	6.50185	eukaryota_odb10	9.8	9.8	0	7.1	83.1	255	C:10.5%[S:10.5%,D:0.0%],F:12.1%,M:77.4%,n:124	C:11.3%[S:11.3%,D:0.0%],F:4.1%,M:84.6%,n:194	C:9.8%[S:9.8%,D:0.0%],F:7.1%,M:83.1%,n:255
	15_5m_Bin_95-contigs	taxid assigned	based on 1103/1545 ORFs	1;131567;2	1.00;0.83;0.78	Bacteria	0.78	no support	no support	no support	no support	no support	no support	15_5m	CB	259	1164362	0	20	9894	166	1568	95595	0.38596	0.03529	1.16436	bacteria_odb10	1.6	1.6	0	0	98.4	124	C:1.6%[S:1.6%,D:0.0%],F:0.0%,M:98.4%,n:124	C:1.0%[S:0.5%,D:0.5%],F:0.0%,M:99.0%,n:194	C:0.4%[S:0.4%,D:0.0%],F:0.0%,M:99.6%,n:255
	15_5m_Bin_96-contigs	taxid assigned	based on 1729/2674 ORFs	1;131567;2;1224	1.00;0.94;0.91;0.32	Bacteria	0.91	Proteobacteria: 0.32	no support	no support	no support	no support	no support	15_5m	CB	1725	2609301	0	613	1461	1473	1060	8313	0.52775	0.09119	2.6093	bacteria_odb10	4.8	4.8	0	3.2	92	124	C:4.8%[S:4.8%,D:0.0%],F:3.2%,M:92.0%,n:124	C:0.5%[S:0.5%,D:0.0%],F:0.0%,M:99.5%,n:194	C:1.2%[S:1.2%,D:0.0%],F:1.2%,M:97.6%,n:255
	15_5m_Bin_97-contigs	taxid assigned	based on 15898/16948 ORFs	1;131567;2;1224;68525;28221	1.00;1.00;0.99;0.84;0.61;0.61	Bacteria	0.99	Proteobacteria: 0.84	Deltaproteobacteria: 0.61	no support	no support	no support	no support	15_5m	CB	1788	18068236	0	414	12663	1313	5068	95086	0.49424	0.03858	18.0682	bacteria_odb10	96	8.1	87.9	0.8	3.2	124	C:96.0%[S:8.1%,D:87.9%],F:0.8%,M:3.2%,n:124	C:23.2%[S:3.1%,D:20.1%],F:3.1%,M:73.7%,n:194	C:4.7%[S:1.2%,D:3.5%],F:2.4%,M:92.9%,n:255
	15_5m_Bin_98-contigs	taxid assigned	based on 1289/1636 ORFs	1;131567;2;2323;1783234;1783273;1794810	1.00;0.99;0.86;0.61;0.61;0.60;0.54	Bacteria	0.86	no support	no support	no support	no support	no support	no support	15_5m	CB	334	1351645	0	72	5267	243	1948	102693	0.42825	0.04162	1.35164	bacteria_odb10	54.9	46.8	8.1	9.7	35.4	124	C:54.9%[S:46.8%,D:8.1%],F:9.7%,M:35.4%,n:124	C:9.3%[S:8.8%,D:0.5%],F:3.6%,M:87.1%,n:194	C:1.2%[S:1.2%,D:0.0%],F:1.2%,M:97.6%,n:255
	15mm_Bin_0-contigs	taxid assigned	based on 3545/4682 ORFs	1;131567;2;57723;533205;574975;574976;1951928;2052165*	1.00;0.99;0.97;0.92;0.83;0.83;0.83;0.77;0.77	Bacteria	0.97	Acidobacteria: 0.92	Holophagae: 0.83	Holophagales: 0.83	Holophagaceae: 0.83	NA	Holophagaceae bacterium*: 0.77	15mm	CB	335	4980661	0	48	30411	199	6405	133868	0.67877	0.04206	4.98066	acidobacteria_odb10	85.5	83.7	1.8	1.3	13.2	601	C:90.3%[S:88.7%,D:1.6%],F:6.5%,M:3.2%,n:124	C:19.1%[S:19.1%,D:0.0%],F:2.6%,M:78.3%,n:194	C:3.5%[S:3.5%,D:0.0%],F:1.6%,M:94.9%,n:255
	15mm_Bin_10-contigs	taxid assigned	based on 1357/1674 ORFs	1;131567;2;1224;1236	1.00;0.97;0.88;0.56;0.31	Bacteria	0.88	Proteobacteria: 0.56	Gammaproteobacteria: 0.31	no support	no support	no support	no support	15mm	CB	553	1315186	0	162	2714	440	1319	10795	0.41527	0.03544	1.31519	bacteria_odb10	41.9	41.9	0	20.2	37.9	124	C:41.9%[S:41.9%,D:0.0%],F:20.2%,M:37.9%,n:124	C:5.2%[S:5.2%,D:0.0%],F:3.6%,M:91.2%,n:194	C:0.8%[S:0.8%,D:0.0%],F:2.0%,M:97.2%,n:255
	15mm_Bin_101-contigs	taxid assigned	based on 1196/1974 ORFs	1;131567;2;1783270	1.00;0.66;0.62;0.30	Bacteria	0.62	no support	no support	no support	no support	no support	no support	15mm	CB	437	1349885	0	71	4668	318	1277	63667	0.32759	0.05128	1.34989	archaea_odb10	1	1	0	0	99	194	C:0.8%[S:0.8%,D:0.0%],F:1.6%,M:97.6%,n:124	C:1.0%[S:1.0%,D:0.0%],F:0.0%,M:99.0%,n:194	C:0.0%[S:0.0%,D:0.0%],F:0.4%,M:99.6%,n:255
	15mm_Bin_102-contigs	taxid assigned	based on 2942/3145 ORFs	1;131567;2;1783270;68336;976;1937959;1936988*	1.00;1.00;1.00;0.68;0.68;0.68;0.37;0.37	Bacteria	1	Bacteroidetes: 0.68	Saprospiria: 0.37	Saprospirales*: 0.37	no support	no support	no support	15mm	CB	429	4007096	0	101	12457	302	4652	46728	0.47818	0.02529	4.0071	bacteroidetes_odb10	88.8	88.8	0	3.5	7.7	402	C:87.9%[S:87.9%,D:0.0%],F:9.7%,M:2.4%,n:124	C:16.0%[S:16.0%,D:0.0%],F:3.6%,M:80.4%,n:194	C:2.4%[S:2.4%,D:0.0%],F:2.0%,M:95.6%,n:255
	15mm_Bin_103-contigs	taxid assigned	based on 1850/1940 ORFs	1;131567;2;1783270;68336;976;768503;768507;89373;105	1.00;1.00;0.99;0.96;0.96;0.96;0.90;0.86;0.86;0.78	Bacteria	0.99	Bacteroidetes: 0.96	Cytophagia: 0.90	Cytophagales: 0.86	Cytophagaceae: 0.86	Runella: 0.78	no support	15mm	CB	917	1376366	0	350	1469	787	1090	4150	0.43604	0.02973	1.37637	bacteria_odb10	11.3	11.3	0	13.7	75	124	C:11.3%[S:11.3%,D:0.0%],F:13.7%,M:75.0%,n:124	C:2.1%[S:2.1%,D:0.0%],F:0.5%,M:97.4%,n:194	C:0.4%[S:0.4%,D:0.0%],F:0.0%,M:99.6%,n:255
	15mm_Bin_104-contigs	taxid assigned	based on 4238/4586 ORFs	1;131567;2;1224;28216	1.00;1.00;0.96;0.73;0.46	Bacteria	0.96	Proteobacteria: 0.73	Betaproteobacteria: 0.46	no support	no support	no support	no support	15mm	CB	273	5157581	0	29	42480	138	7540	359051	0.5055	0.07197	5.15758	bacteria_odb10	97.5	42.7	54.8	1.6	0.9	124	C:97.5%[S:42.7%,D:54.8%],F:1.6%,M:0.9%,n:124	C:21.2%[S:15.5%,D:5.7%],F:3.6%,M:75.2%,n:194	C:5.1%[S:3.5%,D:1.6%],F:1.6%,M:93.3%,n:255
	15mm_Bin_105-contigs	taxid assigned	based on 10858/11628 ORFs	1;131567;2;1783272;200795	1.00;1.00;0.99;0.90;0.89	Bacteria	0.99	Chloroflexi: 0.89	no support	no support	no support	no support	no support	15mm	CB	3696	10528066	0	799	3450	2790	1344	45057	0.4944	0.03892	10.5281	bacteria_odb10	65.4	46	19.4	16.9	17.7	124	C:65.4%[S:46.0%,D:19.4%],F:16.9%,M:17.7%,n:124	C:17.0%[S:11.3%,D:5.7%],F:5.7%,M:77.3%,n:194	C:6.3%[S:4.7%,D:1.6%],F:3.1%,M:90.6%,n:255
	15mm_Bin_106-contigs	taxid assigned	based on 522/943 ORFs	1;131567;2	1.00;0.68;0.55	Bacteria	0.55	no support	no support	no support	no support	no support	no support	15mm	CB	318	535602	0	110	1670	268	1113	7847	0.28803	0.03916	0.535602	archaea_odb10	0	0	0	0.5	99.5	194	C:0.0%[S:0.0%,D:0.0%],F:0.8%,M:99.2%,n:124	C:0.0%[S:0.0%,D:0.0%],F:0.5%,M:99.5%,n:194	C:0.0%[S:0.0%,D:0.0%],F:0.0%,M:100.0%,n:255
	15mm_Bin_107-contigs	taxid assigned	based on 1733/1764 ORFs	1;131567;2;1224	1.00;1.00;1.00;0.94	Bacteria	1	Proteobacteria: 0.94	no support	no support	no support	no support	no support	15mm	CB	559	1243547	0	159	2405	448	1248	16319	0.29219	0.03132	1.24355	alphaproteobacteria_odb10	60.5	47.5	13	16.4	23.1	432	C:64.5%[S:50.0%,D:14.5%],F:20.2%,M:15.3%,n:124	C:10.3%[S:6.2%,D:4.1%],F:6.2%,M:83.5%,n:194	C:3.9%[S:2.7%,D:1.2%],F:1.2%,M:94.9%,n:255
	15mm_Bin_108-contigs	taxid assigned	based on 182/516 ORFs	1;131567;2759;2698737;33634;2696291;2836;33849;33850;38748	1.00;0.95;0.75;0.66;0.65;0.62;0.62;0.50;0.50;0.37	Eukaryota	0.75	Bacillariophyta: 0.62	Bacillariophyceae: 0.50	Naviculales: 0.37	no support	no support	no support	15mm	CB	269	530427	0	78	2136	219	1125	8860	0.44096	0.0428	0.530427	Check_logs	-	-	-	-	-	-	-	-	-
	15mm_Bin_109-contigs	taxid assigned	based on 1483/1595 ORFs	1;131567;2;1783270;68336;976;768503;768507;89373;312278	1.00;0.99;0.98;0.88;0.88;0.86;0.38;0.38;0.37;0.32	Bacteria	0.98	Bacteroidetes: 0.86	Cytophagia: 0.38	Cytophagales: 0.38	Cytophagaceae: 0.37	Emticicia: 0.32	no support	15mm	CB	670	1195226	0	204	1768	560	1100	13001	0.34472	0.03214	1.19523	bacteria_odb10	16.9	16.1	0.8	13.7	69.4	124	C:16.9%[S:16.1%,D:0.8%],F:13.7%,M:69.4%,n:124	C:6.2%[S:6.2%,D:0.0%],F:1.0%,M:92.8%,n:194	C:0.4%[S:0.4%,D:0.0%],F:0.0%,M:99.6%,n:255
	15mm_Bin_11-contigs	taxid assigned	based on 2641/2943 ORFs	1;131567;2;1783270;68336;976;117743;200644;403978;2021391	1.00;0.99;0.98;0.90;0.90;0.88;0.45;0.45;0.43;0.43	Bacteria	0.98	Bacteroidetes: 0.88	Flavobacteriia: 0.45	Flavobacteriales: 0.45	NA	NA	Flavobacteriales bacterium: 0.43	15mm	CB	940	2551221	0	246	3194	729	1421	13710	0.45347	0.031	2.55122	bacteria_odb10	39.5	39.5	0	17.7	42.8	124	C:39.5%[S:39.5%,D:0.0%],F:17.7%,M:42.8%,n:124	C:8.8%[S:8.8%,D:0.0%],F:4.1%,M:87.1%,n:194	C:1.6%[S:1.6%,D:0.0%],F:3.1%,M:95.3%,n:255
	15mm_Bin_110-contigs	taxid assigned (1/2)	based on 153/1061 ORFs	1;131567;2759;3027;589342;589343;55528;55529*;905079*	1.00;0.98;0.61;0.45;0.45;0.44;0.44;0.44;0.41	Eukaryota	0.61	NA	Cryptophyceae: 0.45	Pyrenomonadales: 0.45	Geminigeraceae: 0.44	Guillardia: 0.44	Guillardia theta*: 0.44	15mm	CB	678	912207	0	270	1275	589	1042	3715	0.65429	0.08004	0.912207	Check_logs	-	-	-	-	-	-	-	-	-
	15mm_Bin_112-contigs	taxid assigned	based on 1250/1326 ORFs	1;131567;2;1783257;203682;666505	1.00;1.00;1.00;0.85;0.85;0.44	Bacteria	1	Planctomycetes: 0.85	Phycisphaerae: 0.44	no support	no support	no support	no support	15mm	CB	608	962132	0	220	1574	519	1084	4729	0.52685	0.02828	0.962132	bacteria_odb10	17.7	17.7	0	19.4	62.9	124	C:17.7%[S:17.7%,D:0.0%],F:19.4%,M:62.9%,n:124	C:4.1%[S:4.1%,D:0.0%],F:1.0%,M:94.9%,n:194	C:0.8%[S:0.8%,D:0.0%],F:0.8%,M:98.4%,n:255
	15mm_Bin_113-contigs	taxid assigned	based on 3017/3273 ORFs	1;131567;2;1224;28216;80840	1.00;1.00;0.99;0.81;0.54;0.33	Bacteria	0.99	Proteobacteria: 0.81	Betaproteobacteria: 0.54	Burkholderiales: 0.33	no support	no support	no support	15mm	CB	1023	3310558	0	238	4062	763	1583	24290	0.50539	0.03203	3.31056	burkholderiales_odb10	73.7	70.5	3.2	6.5	19.8	688	C:79.0%[S:79.0%,D:0.0%],F:8.9%,M:12.1%,n:124	C:13.9%[S:13.9%,D:0.0%],F:3.1%,M:83.0%,n:194	C:4.3%[S:3.5%,D:0.8%],F:1.6%,M:94.1%,n:255
	15mm_Bin_114-contigs	taxid assigned	based on 4596/4648 ORFs	1;131567;2;1783272;201174;1760	1.00;1.00;0.99;0.97;0.97;0.97	Bacteria	0.99	Actinobacteria: 0.97	Actinomycetia: 0.97	no support	no support	no support	no support	15mm	CB	1396	3621312	0	324	3043	1077	1283	24229	0.41041	0.01839	3.62131	bacteria_odb10	89.5	28.2	61.3	4	6.5	124	C:89.5%[S:28.2%,D:61.3%],F:4.0%,M:6.5%,n:124	C:14.9%[S:4.6%,D:10.3%],F:3.6%,M:81.5%,n:194	C:3.9%[S:0.8%,D:3.1%],F:1.6%,M:94.5%,n:255
	15mm_Bin_115-contigs	taxid assigned	based on 1549/1676 ORFs	1;131567;2;1783272;201174;1760	1.00;0.99;0.99;0.64;0.63;0.54	Bacteria	0.99	Actinobacteria: 0.63	Actinomycetia: 0.54	no support	no support	no support	no support	15mm	CB	769	1126478	0	285	1387	662	1056	9208	0.43536	0.03246	1.12648	bacteria_odb10	12.1	12.1	0	12.9	75	124	C:12.1%[S:12.1%,D:0.0%],F:12.9%,M:75.0%,n:124	C:2.6%[S:2.6%,D:0.0%],F:3.1%,M:94.3%,n:194	C:0.4%[S:0.4%,D:0.0%],F:1.6%,M:98.0%,n:255
	15mm_Bin_116-contigs	taxid assigned	based on 514/769 ORFs	1;131567;2	1.00;0.87;0.80	Bacteria	0.8	no support	no support	no support	no support	no support	no support	15mm	CB	241	513779	0	72	2241	195	1211	18427	0.41353	0.03123	0.513779	bacteria_odb10	1.6	0.8	0.8	0	98.4	124	C:1.6%[S:0.8%,D:0.8%],F:0.0%,M:98.4%,n:124	C:0.0%[S:0.0%,D:0.0%],F:0.0%,M:100.0%,n:194	C:0.0%[S:0.0%,D:0.0%],F:0.0%,M:100.0%,n:255
	15mm_Bin_118-contigs	taxid assigned	based on 10077/12920 ORFs	1;131567;2;1783270;68336	1.00;0.98;0.95;0.37;0.37	Bacteria	0.95	no support	no support	no support	no support	no support	no support	15mm	CB	4819	10734242	0	1391	2449	3866	1247	21853	0.32589	0.04347	10.7342	mollicutes_odb10	65.6	35.8	29.8	4	30.4	151	C:72.6%[S:44.4%,D:28.2%],F:12.9%,M:14.5%,n:124	C:9.3%[S:6.2%,D:3.1%],F:8.2%,M:82.5%,n:194	C:2.4%[S:2.4%,D:0.0%],F:2.0%,M:95.6%,n:255
	15mm_Bin_12-contigs	taxid assigned	based on 2066/3233 ORFs	1;131567;2	1.00;0.85;0.80	Bacteria	0.8	no support	no support	no support	no support	no support	no support	15mm	CB	803	2670867	0	144	4371	583	1462	132231	0.33364	0.04766	2.67087	archaea_odb10	3	1.5	1.5	0.5	96.5	194	C:2.4%[S:0.8%,D:1.6%],F:0.8%,M:96.8%,n:124	C:3.0%[S:1.5%,D:1.5%],F:0.5%,M:96.5%,n:194	C:0.8%[S:0.8%,D:0.0%],F:0.4%,M:98.8%,n:255
	15mm_Bin_122-contigs	taxid assigned (1/2)	based on 529/1814 ORFs	1;131567;2759;33090;3041;2692248;3166;2812636;3042	1.00;0.92;0.54;0.46;0.44;0.44;0.44;0.44;0.44	Eukaryota	0.54	Chlorophyta: 0.44	Chlorophyceae: 0.44	Chlamydomonadales: 0.44	no support	no support	no support	15mm	CB	465	1635917	0	98	4625	338	1547	23705	0.6387	0.04436	1.63592	archaea_odb10	1.5	1.5	0	0.5	98	194	C:0.8%[S:0.0%,D:0.8%],F:0.8%,M:98.4%,n:124	C:1.5%[S:1.5%,D:0.0%],F:0.5%,M:98.0%,n:194	C:0.0%[S:0.0%,D:0.0%],F:0.4%,M:99.6%,n:255
	15mm_Bin_123-contigs	taxid assigned	based on 3507/3765 ORFs	1;131567;2;1783270;68336;976;37452;1898104	1.00;1.00;0.99;0.91;0.91;0.88;0.66;0.65	Bacteria	0.99	Bacteroidetes: 0.88	NA	NA	NA	NA	Bacteroidetes bacterium: 0.65	15mm	CB	199	4847024	0	39	38219	131	10848	130100	0.31342	0.02296	4.84702	bacteria_odb10	96	96	0	2.4	1.6	124	C:96.0%[S:96.0%,D:0.0%],F:2.4%,M:1.6%,n:124	C:21.1%[S:20.1%,D:1.0%],F:2.6%,M:76.3%,n:194	C:4.7%[S:4.7%,D:0.0%],F:2.4%,M:92.9%,n:255
	15mm_Bin_124-contigs	taxid assigned	based on 1844/1911 ORFs	1;131567;2;1224;28216	1.00;0.99;0.98;0.63;0.53	Bacteria	0.98	Proteobacteria: 0.63	Betaproteobacteria: 0.53	no support	no support	no support	no support	15mm	CB	405	1787184	0	68	6481	275	1858	72008	0.49902	0.0319	1.78718	betaproteobacteria_odb10	87.9	85.6	2.3	6.5	5.6	569	C:91.1%[S:87.1%,D:4.0%],F:5.6%,M:3.3%,n:124	C:16.5%[S:16.0%,D:0.5%],F:4.6%,M:78.9%,n:194	C:4.3%[S:4.3%,D:0.0%],F:0.8%,M:94.9%,n:255
	15mm_Bin_125-contigs	taxid assigned	based on 2714/3648 ORFs	1;131567;2;1224	1.00;0.88;0.81;0.38	Bacteria	0.81	Proteobacteria: 0.38	no support	no support	no support	no support	no support	15mm	CB	1111	2866803	0	214	2834	855	1233	120634	0.36845	0.05221	2.8668	bacteria_odb10	23.4	22.6	0.8	6.5	70.1	124	C:23.4%[S:22.6%,D:0.8%],F:6.5%,M:70.1%,n:124	C:2.6%[S:2.6%,D:0.0%],F:1.0%,M:96.4%,n:194	C:0.4%[S:0.4%,D:0.0%],F:0.8%,M:98.8%,n:255
	15mm_Bin_127-contigs	taxid assigned	based on 2202/12482 ORFs	1;131567;2759;3027;589342;589343;55528;55529*;905079*	1.00;0.98;0.67;0.43;0.43;0.43;0.43;0.43;0.43	Eukaryota	0.67	NA	Cryptophyceae: 0.43	Pyrenomonadales: 0.43	Geminigeraceae: 0.43	Guillardia: 0.43	Guillardia theta*: 0.43	15mm	CB	6221	10051047	0	2155	1598	5267	1087	8464	0.56262	0.0742	10.051	eukaryota_odb10	1.6	1.6	0	3.1	95.3	255	C:0.0%[S:0.0%,D:0.0%],F:1.6%,M:98.4%,n:124	C:1.5%[S:1.0%,D:0.5%],F:1.0%,M:97.5%,n:194	C:1.6%[S:1.6%,D:0.0%],F:3.1%,M:95.3%,n:255
	15mm_Bin_128-contigs	taxid assigned	based on 5345/5936 ORFs	1;131567;2;1783270;68336;976;200643	1.00;0.99;0.98;0.67;0.66;0.64;0.33	Bacteria	0.98	Bacteroidetes: 0.64	Bacteroidia: 0.33	no support	no support	no support	no support	15mm	CB	3021	4365329	0	1162	1411	2600	1062	4731	0.39924	0.04882	4.36533	bacteria_odb10	30.6	27.4	3.2	24.2	45.2	124	C:30.6%[S:27.4%,D:3.2%],F:24.2%,M:45.2%,n:124	C:8.2%[S:7.7%,D:0.5%],F:4.1%,M:87.7%,n:194	C:2.0%[S:1.6%,D:0.4%],F:2.4%,M:95.6%,n:255
	15mm_Bin_129-contigs	taxid assigned	based on 1226/2006 ORFs	1;131567;2	1.00;0.75;0.64	Bacteria	0.64	no support	no support	no support	no support	no support	no support	15mm	CB	503	1358167	0	94	3094	382	1223	36477	0.32887	0.02925	1.35817	bacteria_odb10	0	0	0	4	96	124	C:0.0%[S:0.0%,D:0.0%],F:4.0%,M:96.0%,n:124	C:0.0%[S:0.0%,D:0.0%],F:0.5%,M:99.5%,n:194	C:0.0%[S:0.0%,D:0.0%],F:0.0%,M:100.0%,n:255
	15mm_Bin_130-contigs	taxid assigned	based on 3780/3880 ORFs	1;131567;2;1783257;74201	1.00;1.00;1.00;0.92;0.91	Bacteria	1	Verrucomicrobia: 0.91	no support	no support	no support	no support	no support	15mm	CB	1147	3541262	0	248	3727	856	1460	51767	0.62791	0.02084	3.54126	bacteria_odb10	65.3	55.6	9.7	17.7	17	124	C:65.3%[S:55.6%,D:9.7%],F:17.7%,M:17.0%,n:124	C:10.8%[S:7.7%,D:3.1%],F:5.7%,M:83.5%,n:194	C:2.0%[S:1.6%,D:0.4%],F:1.2%,M:96.8%,n:255
	15mm_Bin_131-contigs	taxid assigned	based on 3993/4546 ORFs	1;131567;2;1783270;68336;976	1.00;1.00;0.99;0.91;0.91;0.88	Bacteria	0.99	Bacteroidetes: 0.88	no support	no support	no support	no support	no support	15mm	CB	543	5736045	0	128	13274	394	5138	73905	0.46326	0.0246	5.73604	bacteria_odb10	71	69.4	1.6	4.8	24.2	124	C:71.0%[S:69.4%,D:1.6%],F:4.8%,M:24.2%,n:124	C:16.0%[S:16.0%,D:0.0%],F:3.1%,M:80.9%,n:194	C:3.1%[S:3.1%,D:0.0%],F:3.5%,M:93.4%,n:255
	15mm_Bin_137-contigs	taxid assigned	based on 2620/4073 ORFs	1;131567;2	1.00;0.77;0.69	Bacteria	0.69	no support	no support	no support	no support	no support	no support	15mm	CB	671	2671071	0	86	7025	453	1525	63425	0.31249	0.03715	2.67107	bacteria_odb10	1.6	0.8	0.8	3.2	95.2	124	C:1.6%[S:0.8%,D:0.8%],F:3.2%,M:95.2%,n:124	C:1.0%[S:0.5%,D:0.5%],F:1.0%,M:98.0%,n:194	C:0.0%[S:0.0%,D:0.0%],F:0.0%,M:100.0%,n:255
	15mm_Bin_138-contigs	taxid assigned (2/2)	based on 542/1150 ORFs	1;131567;2;1224	1.00;0.99;0.51;0.42	Bacteria	0.51	Proteobacteria: 0.42	no support	no support	no support	no support	no support	15mm	CB	665	1479684	0	167	2499	530	1158	17097	0.38836	0.05372	1.47968	Check_logs	-	-	-	-	-	-	-	-	-
	15mm_Bin_14-contigs	taxid assigned	based on 1375/1578 ORFs	1;131567;2	1.00;0.98;0.89	Bacteria	0.89	no support	no support	no support	no support	no support	no support	15mm	CB	348	1594288	0	87	6067	257	2355	30204	0.30585	0.02858	1.59429	bacteria_odb10	62.1	62.1	0	14.5	23.4	124	C:62.1%[S:62.1%,D:0.0%],F:14.5%,M:23.4%,n:124	C:13.4%[S:13.4%,D:0.0%],F:4.6%,M:82.0%,n:194	C:2.0%[S:2.0%,D:0.0%],F:1.6%,M:96.4%,n:255
	15mm_Bin_140-contigs	taxid assigned	based on 10108/11491 ORFs	1;131567;2;1783270;68336;976	1.00;0.99;0.98;0.59;0.58;0.56	Bacteria	0.98	Bacteroidetes: 0.56	no support	no support	no support	no support	no support	15mm	CB	6040	8342312	0	2401	1343	5245	1053	4633	0.39097	0.057	8.34231	bacteria_odb10	60.5	38.7	21.8	26.6	12.9	124	C:60.5%[S:38.7%,D:21.8%],F:26.6%,M:12.9%,n:124	C:10.8%[S:7.7%,D:3.1%],F:7.2%,M:82.0%,n:194	C:2.0%[S:2.0%,D:0.0%],F:3.1%,M:94.9%,n:255
	15mm_Bin_144-contigs	taxid assigned	based on 914/1003 ORFs	1;131567;2;1783257;74201;203494;48461;134621;1032526;2638824;2024890	1.00;1.00;1.00;0.76;0.74;0.48;0.48;0.47;0.47;0.47;0.47	Bacteria	1	Verrucomicrobia: 0.74	Verrucomicrobiae: 0.48	Verrucomicrobiales: 0.48	Verrucomicrobia subdivision 3: 0.47	Pedosphaera: 0.47	Pedosphaera sp.: 0.47	15mm	CB	519	795492	0	191	1502	443	1085	6699	0.60036	0.0363	0.795492	bacteria_odb10	7.3	6.5	0.8	6.5	86.2	124	C:7.3%[S:6.5%,D:0.8%],F:6.5%,M:86.2%,n:124	C:1.5%[S:1.5%,D:0.0%],F:1.5%,M:97.0%,n:194	C:0.0%[S:0.0%,D:0.0%],F:0.0%,M:100.0%,n:255
	15mm_Bin_145-contigs	taxid assigned (2/2)	based on 432/2623 ORFs	1;131567;2	1.00;0.94;0.53	Bacteria	0.53	no support	no support	no support	no support	no support	no support	15mm	CB	1348	2362774	0	442	1787	1128	1112	13347	0.47123	0.07268	2.36277	mycoplasmatales_odb10	0.6	0.6	0	0	99.4	174	C:0.8%[S:0.8%,D:0.0%],F:0.8%,M:98.4%,n:124	C:0.0%[S:0.0%,D:0.0%],F:0.0%,M:100.0%,n:194	C:0.0%[S:0.0%,D:0.0%],F:0.0%,M:100.0%,n:255
	15mm_Bin_147-contigs	taxid assigned	based on 1334/1742 ORFs	1;131567;2;2323;1783234;1783273;363464;1046947;2044595	1.00;0.96;0.95;0.82;0.82;0.80;0.79;0.79;0.76	Bacteria	0.95	Candidatus Gracilibacteria: 0.79	NA	NA	NA	NA	Candidatus Gracilibacteria bacterium: 0.76	15mm	CB	84	1857137	0	16	38337	53	10221	110782	0.24998	0.02553	1.85714	mollicutes_odb10	42.4	41.7	0.7	2.6	55	151	C:50.0%[S:50.0%,D:0.0%],F:15.3%,M:34.7%,n:124	C:0.0%[S:0.0%,D:0.0%],F:0.0%,M:100.0%,n:194	C:0.0%[S:0.0%,D:0.0%],F:0.8%,M:99.2%,n:255
	15mm_Bin_148-contigs	taxid assigned	based on 7468/8098 ORFs	1;131567;2;1224;68525;28221;122706;2026735	1.00;1.00;0.99;0.84;0.72;0.72;0.58;0.57	Bacteria	0.99	Proteobacteria: 0.84	Deltaproteobacteria: 0.72	NA	NA	NA	Deltaproteobacteria bacterium: 0.57	15mm	CB	1202	8417605	0	272	9085	870	3431	60767	0.47613	0.02995	8.41761	bacteria_odb10	71	46	25	7.3	21.7	124	C:71.0%[S:46.0%,D:25.0%],F:7.3%,M:21.7%,n:124	C:17.0%[S:6.7%,D:10.3%],F:5.2%,M:77.8%,n:194	C:3.2%[S:2.0%,D:1.2%],F:2.4%,M:94.4%,n:255
	15mm_Bin_149-contigs	taxid assigned	based on 1855/2490 ORFs	1;131567;2	1.00;0.71;0.67	Bacteria	0.67	no support	no support	no support	no support	no support	no support	15mm	CB	554	1439466	0	88	3054	421	1183	85360	0.38708	0.04548	1.43947	bacteria_odb10	1.6	1.6	0	1.6	96.8	124	C:1.6%[S:1.6%,D:0.0%],F:1.6%,M:96.8%,n:124	C:0.0%[S:0.0%,D:0.0%],F:0.0%,M:100.0%,n:194	C:0.0%[S:0.0%,D:0.0%],F:0.0%,M:100.0%,n:255
	15mm_Bin_151-contigs	taxid assigned	based on 2939/3026 ORFs	1;131567;2;1224;28211	1.00;1.00;0.99;0.96;0.93	Bacteria	0.99	Proteobacteria: 0.96	Alphaproteobacteria: 0.93	no support	no support	no support	no support	15mm	CB	721	2590446	0	167	4570	531	1771	38196	0.6442	0.02642	2.59045	alphaproteobacteria_odb10	70.1	70.1	0	13.4	16.5	432	C:67.7%[S:67.7%,D:0.0%],F:22.6%,M:9.7%,n:124	C:10.3%[S:10.3%,D:0.0%],F:5.7%,M:84.0%,n:194	C:4.7%[S:4.7%,D:0.0%],F:2.0%,M:93.3%,n:255
	15mm_Bin_152-contigs	taxid assigned	based on 625/1130 ORFs	1;131567;2;49928;1869227	1.00;0.67;0.65;0.60;0.60	Bacteria	0.65	NA	NA	NA	NA	NA	bacterium: 0.60	15mm	CB	149	797165	0	22	9024	96	1996	59581	0.50922	0.04266	0.797165	bacteria_odb10	0.8	0	0.8	0	99.2	124	C:0.8%[S:0.0%,D:0.8%],F:0.0%,M:99.2%,n:124	C:0.0%[S:0.0%,D:0.0%],F:0.0%,M:100.0%,n:194	C:0.0%[S:0.0%,D:0.0%],F:0.0%,M:100.0%,n:255
	15mm_Bin_154-contigs	taxid assigned	based on 12545/13503 ORFs	1;131567;2;1783270;68336;976	1.00;1.00;0.99;0.81;0.80;0.64	Bacteria	0.99	Bacteroidetes: 0.64	no support	no support	no support	no support	no support	15mm	CB	653	16297387	0	102	47191	393	10406	353392	0.35212	0.02178	16.2974	bacteria_odb10	100	10.5	89.5	0	0	124	C:100.0%[S:10.5%,D:89.5%],F:0.0%,M:0.0%,n:124	C:25.7%[S:7.7%,D:18.0%],F:2.6%,M:71.7%,n:194	C:6.6%[S:3.9%,D:2.7%],F:3.1%,M:90.3%,n:255
	15mm_Bin_158-contigs	taxid assigned	based on 4054/4318 ORFs	1;131567;2;1224;1236;135613;1046;13724	1.00;1.00;1.00;0.95;0.89;0.85;0.85;0.45	Bacteria	1	Proteobacteria: 0.95	Gammaproteobacteria: 0.89	Chromatiales: 0.85	Chromatiaceae: 0.85	Thiocystis: 0.45	no support	15mm	CB	350	4493733	0	40	31452	178	5560	140700	0.61116	0.02993	4.49373	chromatiales_odb10	98	97.7	0.3	0.6	1.4	652	C:99.2%[S:98.4%,D:0.8%],F:0.8%,M:0.0%,n:124	C:21.1%[S:21.1%,D:0.0%],F:4.6%,M:74.3%,n:194	C:4.3%[S:3.1%,D:1.2%],F:1.6%,M:94.1%,n:255
	15mm_Bin_163-contigs	taxid assigned	based on 4010/4173 ORFs	1;131567;2;1224;28216	1.00;0.99;0.98;0.89;0.61	Bacteria	0.98	Proteobacteria: 0.89	Betaproteobacteria: 0.61	no support	no support	no support	no support	15mm	CB	412	4151004	0	73	18182	255	4432	74427	0.57635	0.03002	4.151	burkholderiales_odb10	93.2	77.6	15.6	1.9	4.9	688	C:92.7%[S:65.3%,D:27.4%],F:4.0%,M:3.3%,n:124	C:15.5%[S:11.9%,D:3.6%],F:5.2%,M:79.3%,n:194	C:4.7%[S:4.7%,D:0.0%],F:1.6%,M:93.7%,n:255
	15mm_Bin_164-contigs	taxid assigned	based on 10152/11415 ORFs	1;131567;2;1224;1236;135618	1.00;0.96;0.95;0.63;0.53;0.49	Bacteria	0.95	Proteobacteria: 0.63	Gammaproteobacteria: 0.53	Methylococcales: 0.49	no support	no support	no support	15mm	CB	874	11288328	0	94	25401	508	5134	362495	0.39468	0.03084	11.2883	bacteria_odb10	99.2	10.5	88.7	0	0.8	124	C:99.2%[S:10.5%,D:88.7%],F:0.0%,M:0.8%,n:124	C:22.7%[S:6.2%,D:16.5%],F:6.7%,M:70.6%,n:194	C:5.5%[S:1.2%,D:4.3%],F:1.6%,M:92.9%,n:255
	15mm_Bin_166-contigs	taxid assigned	based on 4443/5284 ORFs	1;131567;2;1783272;1239;526524;526525;128827;544447;2049044	1.00;0.88;0.85;0.59;0.58;0.55;0.55;0.55;0.55;0.55	Bacteria	0.85	Firmicutes: 0.58	Erysipelotrichia: 0.55	Erysipelotrichales: 0.55	Erysipelotrichaceae: 0.55	NA	Erysipelotrichaceae bacterium: 0.55	15mm	CB	225	4831930	0	9	99819	92	7861	496250	0.40481	0.05839	4.83193	firmicutes_odb10	88.5	75.2	13.3	0.5	11	218	C:92.8%[S:69.4%,D:23.4%],F:2.4%,M:4.8%,n:124	C:20.1%[S:16.0%,D:4.1%],F:2.6%,M:77.3%,n:194	C:4.3%[S:3.5%,D:0.8%],F:1.6%,M:94.1%,n:255
	15mm_Bin_169-contigs	taxid assigned	based on 1396/1581 ORFs	1;131567;2;203691	1.00;1.00;0.98;0.60	Bacteria	0.98	Spirochaetes: 0.60	no support	no support	no support	no support	no support	15mm	CB	719	1142419	0	259	1597	610	1082	5602	0.61945	0.03365	1.14242	bacteria_odb10	7.3	7.3	0	12.9	79.8	124	C:7.3%[S:7.3%,D:0.0%],F:12.9%,M:79.8%,n:124	C:2.1%[S:2.1%,D:0.0%],F:3.1%,M:94.8%,n:194	C:0.4%[S:0.4%,D:0.0%],F:1.6%,M:98.0%,n:255
	15mm_Bin_17-contigs	taxid assigned	based on 12716/12897 ORFs	1;131567;2;1783272;201174;1760	1.00;1.00;1.00;0.97;0.94;0.84	Bacteria	1	Actinobacteria: 0.94	Actinomycetia: 0.84	no support	no support	no support	no support	15mm	CB	3138	10591353	0	481	4493	2253	1418	90368	0.45636	0.01914	10.5914	bacteria_odb10	98.4	3.2	95.2	1.6	0	124	C:98.4%[S:3.2%,D:95.2%],F:1.6%,M:0.0%,n:124	C:20.1%[S:1.5%,D:18.6%],F:3.6%,M:76.3%,n:194	C:4.3%[S:0.0%,D:4.3%],F:2.4%,M:93.3%,n:255
	15mm_Bin_170-contigs	taxid assigned	based on 11990/17941 ORFs	1;131567;2759;33090;3041;2692248;75966;35460;35461;2511126;3071;1962113;1650286	1.00;1.00;0.98;0.98;0.97;0.96;0.91;0.89;0.89;0.82;0.54;0.40;0.40	Eukaryota	0.98	Chlorophyta: 0.97	Trebouxiophyceae: 0.91	Chlorellales: 0.89	Chlorellaceae: 0.89	Chlorella: 0.54	Chlorella desiccata (nom. nud.): 0.40	15mm	CB	1306	19257147	0	272	20934	894	6821	114976	0.71407	0.03091	19.2571	chlorophyta_odb10	94.5	93.9	0.6	1.4	4.1	1519	C:33.8%[S:30.6%,D:3.2%],F:33.1%,M:33.1%,n:124	C:36.1%[S:34.0%,D:2.1%],F:16.5%,M:47.4%,n:194	C:82.4%[S:82.4%,D:0.0%],F:6.7%,M:10.9%,n:255
	15mm_Bin_172-contigs	taxid assigned	based on 1246/4839 ORFs	1;131567;2;49928;1869227	1.00;0.99;0.67;0.33;0.33	Bacteria	0.67	NA	NA	NA	NA	NA	bacterium: 0.33	15mm	CB	956	4299607	0	223	5926	690	2244	44677	0.57818	0.06335	4.29961	archaea_odb10	1	0.5	0.5	0	99	194	C:0.0%[S:0.0%,D:0.0%],F:0.0%,M:100.0%,n:124	C:1.0%[S:0.5%,D:0.5%],F:0.0%,M:99.0%,n:194	C:0.0%[S:0.0%,D:0.0%],F:0.0%,M:100.0%,n:255
	15mm_Bin_173-contigs	taxid assigned	based on 5453/5715 ORFs	1;131567;2;1783270;68336;976;200643;1970189;1471398	1.00;1.00;0.99;0.87;0.87;0.83;0.55;0.44;0.44	Bacteria	0.99	Bacteroidetes: 0.83	Bacteroidia: 0.55	Marinilabiliales: 0.44	Prolixibacteraceae: 0.44	no support	no support	15mm	CB	719	6793954	0	155	12398	516	4468	159051	0.45289	0.02801	6.79395	bacteria_odb10	69.3	28.2	41.1	3.2	27.5	124	C:69.3%[S:28.2%,D:41.1%],F:3.2%,M:27.5%,n:124	C:16.4%[S:8.2%,D:8.2%],F:3.1%,M:80.5%,n:194	C:3.2%[S:2.0%,D:1.2%],F:2.7%,M:94.1%,n:255
	15mm_Bin_176-contigs	taxid assigned (2/2)	based on 10947/11289 ORFs	1;131567;2;1224;1236;135613;1046;53392;1166950	1.00;1.00;1.00;0.99;0.98;0.98;0.98;0.52;0.52	Bacteria	1	Proteobacteria: 0.99	Gammaproteobacteria: 0.98	Chromatiales: 0.98	Chromatiaceae: 0.98	Thiodictyon: 0.52	Candidatus Thiodictyon syntrophicum: 0.52	15mm	CB	1161	12277979	0	245	14526	820	4986	98580	0.65512	0.03194	12.278	bacteria_odb10	96.7	29	67.7	2.4	0.9	124	C:96.7%[S:29.0%,D:67.7%],F:2.4%,M:0.9%,n:124	C:19.1%[S:6.2%,D:12.9%],F:4.6%,M:76.3%,n:194	C:7.0%[S:4.3%,D:2.7%],F:2.4%,M:90.6%,n:255
	15mm_Bin_177-contigs	taxid assigned (1/2)	based on 277/2196 ORFs	1;131567;2759;3027;589342;589343;55528;55529*;905079*	1.00;0.98;0.65;0.41;0.41;0.41;0.41;0.41;0.40	Eukaryota	0.65	NA	Cryptophyceae: 0.41	Pyrenomonadales: 0.41	Geminigeraceae: 0.41	Guillardia: 0.41	Guillardia theta*: 0.41	15mm	CB	1402	1856794	0	563	1256	1223	1035	5392	0.46271	0.06904	1.85679	eukaryota_odb10	0	0	0	1.2	98.8	255	C:0.0%[S:0.0%,D:0.0%],F:0.8%,M:99.2%,n:124	C:0.0%[S:0.0%,D:0.0%],F:0.0%,M:100.0%,n:194	C:0.0%[S:0.0%,D:0.0%],F:1.2%,M:98.8%,n:255
	15mm_Bin_179-contigs	taxid assigned	based on 3896/4127 ORFs	1;131567;2;1783270;68336;976	1.00;1.00;0.99;0.73;0.73;0.73	Bacteria	0.99	Bacteroidetes: 0.73	no support	no support	no support	no support	no support	15mm	CB	1635	3244465	0	524	2099	1343	1220	12304	0.31849	0.03383	3.24446	bacteria_odb10	54.8	43.5	11.3	21	24.2	124	C:54.8%[S:43.5%,D:11.3%],F:21.0%,M:24.2%,n:124	C:7.2%[S:6.2%,D:1.0%],F:3.6%,M:89.2%,n:194	C:2.7%[S:2.7%,D:0.0%],F:1.6%,M:95.7%,n:255
	15mm_Bin_180-contigs	taxid assigned	based on 1602/2225 ORFs	1;131567;2	1.00;0.62;0.57	Bacteria	0.57	no support	no support	no support	no support	no support	no support	15mm	CB	862	1279069	0	322	1444	738	1061	6832	0.40662	0.05804	1.27907	bacteria_odb10	3.2	1.6	1.6	3.2	93.6	124	C:3.2%[S:1.6%,D:1.6%],F:3.2%,M:93.6%,n:124	C:0.5%[S:0.5%,D:0.0%],F:1.5%,M:98.0%,n:194	C:0.0%[S:0.0%,D:0.0%],F:0.4%,M:99.6%,n:255
	15mm_Bin_181-contigs	taxid assigned	based on 7429/8145 ORFs	1;131567;2;1783257	1.00;1.00;0.99;0.77	Bacteria	0.99	no support	no support	no support	no support	no support	no support	15mm	CB	676	9885423	0	97	27861	429	5683	182796	0.53862	0.03	9.88542	bacteria_odb10	90.3	36.3	54	3.2	6.5	124	C:90.3%[S:36.3%,D:54.0%],F:3.2%,M:6.5%,n:124	C:19.1%[S:5.7%,D:13.4%],F:3.6%,M:77.3%,n:194	C:4.7%[S:2.0%,D:2.7%],F:1.6%,M:93.7%,n:255
	15mm_Bin_183-contigs	taxid assigned	based on 246/700 ORFs	1;131567;2;1783257;74201	1.00;0.99;0.82;0.37;0.36	Bacteria	0.82	Verrucomicrobia: 0.36	no support	no support	no support	no support	no support	15mm	CB	132	710200	0	11	12305	79	1743	76386	0.58127	0.06402	0.7102	Check_logs	-	-	-	-	-	-	-	-	-
	15mm_Bin_184-contigs	taxid assigned	based on 2133/2188 ORFs	1;131567;2;1224;28216	1.00;1.00;0.99;0.93;0.90	Bacteria	0.99	Proteobacteria: 0.93	Betaproteobacteria: 0.90	no support	no support	no support	no support	15mm	CB	839	1538502	0	272	1892	697	1148	8401	0.53128	0.02478	1.5385	burkholderiales_odb10	36.6	34.7	1.9	16	47.4	688	C:53.2%[S:49.2%,D:4.0%],F:25.0%,M:21.8%,n:124	C:6.7%[S:6.7%,D:0.0%],F:4.6%,M:88.7%,n:194	C:2.4%[S:2.4%,D:0.0%],F:2.4%,M:95.2%,n:255
	15mm_Bin_186-contigs	taxid assigned	based on 2739/4419 ORFs	1;131567;2	1.00;0.84;0.81	Bacteria	0.81	no support	no support	no support	no support	no support	no support	15mm	CB	254	3364251	0	25	35990	120	5282	210017	0.30724	0.03064	3.36425	bacteria_odb10	4	1.6	2.4	5.6	90.4	124	C:4.0%[S:1.6%,D:2.4%],F:5.6%,M:90.4%,n:124	C:2.0%[S:0.5%,D:1.5%],F:1.0%,M:97.0%,n:194	C:0.4%[S:0.4%,D:0.0%],F:0.0%,M:99.6%,n:255
	15mm_Bin_190-contigs	taxid assigned	based on 1087/1122 ORFs	1;131567;2;1783272;201174;1760;52018;1883427	1.00;1.00;1.00;0.73;0.73;0.56;0.31;0.30	Bacteria	1	Actinobacteria: 0.73	Actinomycetia: 0.56	NA	NA	NA	Actinobacteria bacterium: 0.30	15mm	CB	475	721126	0	177	1474	406	1080	5231	0.52712	0.02359	0.721126	bacteria_odb10	41.1	26.6	14.5	12.9	46	124	C:41.1%[S:26.6%,D:14.5%],F:12.9%,M:46.0%,n:124	C:3.6%[S:3.1%,D:0.5%],F:6.7%,M:89.7%,n:194	C:0.4%[S:0.4%,D:0.0%],F:0.8%,M:98.8%,n:255
	15mm_Bin_191-contigs	taxid assigned	based on 3015/3333 ORFs	1;131567;2;1224;1553900;213481;213483;958	1.00;1.00;0.98;0.93;0.86;0.84;0.77;0.73	Bacteria	0.98	Proteobacteria: 0.93	Oligoflexia: 0.86	Bdellovibrionales: 0.84	Bdellovibrionaceae: 0.77	Bdellovibrio: 0.73	no support	15mm	CB	141	3618398	0	30	38046	88	12469	181225	0.40919	0.01758	3.6184	bacteria_odb10	76.6	75.8	0.8	4	19.4	124	C:76.6%[S:75.8%,D:0.8%],F:4.0%,M:19.4%,n:124	C:16.0%[S:16.0%,D:0.0%],F:3.1%,M:80.9%,n:194	C:4.3%[S:3.9%,D:0.4%],F:1.6%,M:94.1%,n:255
	15mm_Bin_196-contigs	taxid assigned	based on 4936/5048 ORFs	1;131567;2;1224;1236;135613;1046;1047;61644	1.00;1.00;1.00;0.99;0.99;0.98;0.98;0.94;0.76	Bacteria	1	Proteobacteria: 0.99	Gammaproteobacteria: 0.99	Chromatiales: 0.98	Chromatiaceae: 0.98	Chromatium: 0.94	Chromatium okenii: 0.76	15mm	CB	1536	4419359	0	378	3448	1173	1437	23842	0.49682	0.05622	4.41936	chromatiales_odb10	77.9	56.9	21	9.8	12.3	652	C:79.1%[S:56.5%,D:22.6%],F:13.7%,M:7.2%,n:124	C:16.0%[S:11.9%,D:4.1%],F:6.7%,M:77.3%,n:194	C:2.4%[S:2.0%,D:0.4%],F:2.4%,M:95.2%,n:255
	15mm_Bin_197-contigs	taxid assigned	based on 837/978 ORFs	1;131567;2;1783270;68336;976	1.00;0.99;0.99;0.53;0.53;0.38	Bacteria	0.99	Bacteroidetes: 0.38	no support	no support	no support	no support	no support	15mm	CB	366	842336	0	108	2441	295	1355	15676	0.44348	0.06114	0.842336	bacteria_odb10	5.6	5.6	0	3.2	91.2	124	C:5.6%[S:5.6%,D:0.0%],F:3.2%,M:91.2%,n:124	C:2.6%[S:2.6%,D:0.0%],F:1.0%,M:96.4%,n:194	C:0.4%[S:0.4%,D:0.0%],F:0.0%,M:99.6%,n:255
	15mm_Bin_2-contigs	taxid assigned	based on 10182/10816 ORFs	1;131567;2;1224;28216	1.00;1.00;0.99;0.85;0.39	Bacteria	0.99	Proteobacteria: 0.85	Betaproteobacteria: 0.39	no support	no support	no support	no support	15mm	CB	3412	8863832	0	914	3009	2661	1378	18961	0.57463	0.03394	8.86383	betaproteobacteria_odb10	74.1	46.2	27.9	9.1	16.8	569	C:70.2%[S:46.8%,D:23.4%],F:12.9%,M:16.9%,n:124	C:15.0%[S:9.8%,D:5.2%],F:5.2%,M:79.8%,n:194	C:5.5%[S:3.1%,D:2.4%],F:2.7%,M:91.8%,n:255
	15mm_Bin_23-contigs	taxid assigned	based on 2857/3059 ORFs	1;131567;2;1783270;68336;976;117743;200644;1853230;1986672;2026728	1.00;1.00;1.00;0.90;0.90;0.89;0.65;0.61;0.57;0.55;0.55	Bacteria	1	Bacteroidetes: 0.89	Flavobacteriia: 0.65	Flavobacteriales: 0.61	Crocinitomicaceae: 0.57	NA	Crocinitomicaceae bacterium: 0.55	15mm	CB	672	2847513	0	146	5822	473	1993	33446	0.33353	0.02733	2.84751	flavobacteriales_odb10	70.4	70	0.4	8.7	20.9	733	C:76.6%[S:76.6%,D:0.0%],F:14.5%,M:8.9%,n:124	C:15.5%[S:15.5%,D:0.0%],F:6.2%,M:78.3%,n:194	C:2.0%[S:2.0%,D:0.0%],F:2.4%,M:95.6%,n:255
	15mm_Bin_26-contigs	taxid assigned	based on 27791/30937 ORFs	1;131567;2;1783270;68336;976	1.00;1.00;0.98;0.47;0.47;0.43	Bacteria	0.98	Bacteroidetes: 0.43	no support	no support	no support	no support	no support	15mm	CB	13270	25333129	0	4536	2038	10967	1204	8359	0.44437	0.04094	25.3331	bacteria_odb10	91.9	26.6	65.3	7.3	0.8	124	C:91.9%[S:26.6%,D:65.3%],F:7.3%,M:0.8%,n:124	C:24.7%[S:13.9%,D:10.8%],F:6.2%,M:69.1%,n:194	C:5.9%[S:3.9%,D:2.0%],F:3.1%,M:91.0%,n:255
	15mm_Bin_27-contigs	taxid assigned	based on 842/893 ORFs	1;131567;2;1783270;68336;976	1.00;1.00;1.00;0.73;0.73;0.67	Bacteria	1	Bacteroidetes: 0.67	no support	no support	no support	no support	no support	15mm	CB	756	1651455	0	223	2399	609	1238	14022	0.4651	0.0535	1.65145	Check_logs	-	-	-	-	-	-	-	-	-
	15mm_Bin_31-contigs	taxid assigned	based on 3629/3741 ORFs	1;131567;2;1783270;68336;976;1853228	1.00;1.00;0.99;0.88;0.88;0.87;0.74	Bacteria	0.99	Bacteroidetes: 0.87	Chitinophagia: 0.74	no support	no support	no support	no support	15mm	CB	941	3445407	0	172	5055	669	1578	52256	0.35346	0.01862	3.44541	bacteria_odb10	83	53.2	29.8	11.3	5.7	124	C:83.0%[S:53.2%,D:29.8%],F:11.3%,M:5.7%,n:124	C:13.9%[S:7.7%,D:6.2%],F:5.2%,M:80.9%,n:194	C:2.8%[S:2.0%,D:0.8%],F:0.8%,M:96.4%,n:255
	15mm_Bin_32-contigs	taxid assigned	based on 3584/3835 ORFs	1;131567;2;1224;1236;135618;2202198;2304002	1.00;1.00;0.99;0.96;0.91;0.86;0.57;0.57	Bacteria	0.99	Proteobacteria: 0.96	Gammaproteobacteria: 0.91	Methylococcales: 0.86	NA	NA	Methylococcales bacterium: 0.57	15mm	CB	712	3734458	0	113	9290	456	2058	39872	0.39845	0.03404	3.73446	gammaproteobacteria_odb10	92.9	91.8	1.1	2.5	4.6	366	C:95.2%[S:95.2%,D:0.0%],F:1.6%,M:3.2%,n:124	C:16.5%[S:16.5%,D:0.0%],F:7.7%,M:75.8%,n:194	C:3.6%[S:2.4%,D:1.2%],F:1.6%,M:94.8%,n:255
	15mm_Bin_33-contigs	taxid assigned	based on 1348/1382 ORFs	1;131567;2;1783257;203682	1.00;1.00;1.00;0.97;0.97	Bacteria	1	Planctomycetes: 0.97	no support	no support	no support	no support	no support	15mm	CB	559	1080328	0	176	2020	460	1164	8804	0.59894	0.0188	1.08033	bacteria_odb10	34.7	34.7	0	15.3	50	124	C:34.7%[S:34.7%,D:0.0%],F:15.3%,M:50.0%,n:124	C:6.2%[S:6.2%,D:0.0%],F:4.1%,M:89.7%,n:194	C:0.4%[S:0.4%,D:0.0%],F:0.4%,M:99.2%,n:255
	15mm_Bin_34-contigs	taxid assigned	based on 1985/2052 ORFs	1;131567;2;1224;28216;80840	1.00;0.97;0.97;0.92;0.89;0.73	Bacteria	0.97	Proteobacteria: 0.92	Betaproteobacteria: 0.89	Burkholderiales: 0.73	no support	no support	no support	15mm	CB	702	1450282	0	203	2193	573	1201	62203	0.56361	0.03368	1.45028	burkholderiales_odb10	38.9	38.2	0.7	15.1	46	688	C:50.0%[S:47.6%,D:2.4%],F:17.7%,M:32.3%,n:124	C:7.7%[S:7.2%,D:0.5%],F:4.1%,M:88.2%,n:194	C:1.6%[S:1.6%,D:0.0%],F:1.2%,M:97.2%,n:255
	15mm_Bin_36-contigs	taxid assigned	based on 406/723 ORFs	1;131567;2759;3027;589350	1.00;0.97;0.85;0.78;0.46	Eukaryota	0.85	NA	Cryptophyceae: 0.78	Cryptomonadales: 0.46	no support	no support	no support	15mm	CB	298	604794	0	89	2300	243	1208	7731	0.26704	0.04948	0.604794	archaea_odb10	17	16.5	0.5	3.6	79.4	194	C:1.6%[S:1.6%,D:0.0%],F:3.2%,M:95.2%,n:124	C:17.0%[S:16.5%,D:0.5%],F:3.6%,M:79.4%,n:194	C:3.9%[S:3.9%,D:0.0%],F:2.7%,M:93.4%,n:255
	15mm_Bin_37-contigs	taxid assigned	based on 342/1135 ORFs	1;131567;2	1.00;0.90;0.67	Bacteria	0.67	no support	no support	no support	no support	no support	no support	15mm	CB	618	1137311	0	194	1850	513	1152	14001	0.27905	0.05254	1.13731	bacteria_odb10	1.6	1.6	0	0.8	97.6	124	C:1.6%[S:1.6%,D:0.0%],F:0.8%,M:97.6%,n:124	C:0.0%[S:0.0%,D:0.0%],F:0.5%,M:99.5%,n:194	C:0.0%[S:0.0%,D:0.0%],F:0.0%,M:100.0%,n:255
	15mm_Bin_38-contigs	taxid assigned	based on 1534/2539 ORFs	1;131567;2759;2698737;33634;2696291;2836;33849;33850;33851;33852;2857;303405	1.00;1.00;0.89;0.88;0.88;0.88;0.87;0.81;0.81;0.62;0.62;0.33;0.32	Eukaryota	0.89	Bacillariophyta: 0.87	Bacillariophyceae: 0.81	Bacillariales: 0.62	Bacillariaceae: 0.62	Nitzschia: 0.33	Nitzschia inconspicua: 0.32	15mm	CB	1482	2259072	0	518	1431	1264	1063	10064	0.49099	0.0228	2.25907	eukaryota_odb10	3.1	3.1	0	3.9	93	255	C:1.6%[S:1.6%,D:0.0%],F:4.8%,M:93.6%,n:124	C:0.5%[S:0.5%,D:0.0%],F:2.1%,M:97.4%,n:194	C:3.1%[S:3.1%,D:0.0%],F:3.9%,M:93.0%,n:255
	15mm_Bin_39-contigs	taxid assigned	based on 3284/3834 ORFs	1;131567;2;1224;28216	1.00;0.85;0.85;0.49;0.31	Bacteria	0.85	Proteobacteria: 0.49	Betaproteobacteria: 0.31	no support	no support	no support	no support	15mm	CB	1284	2783850	0	317	2189	1028	1181	43175	0.58498	0.0484	2.78385	bacteria_odb10	27.4	21.8	5.6	21.8	50.8	124	C:27.4%[S:21.8%,D:5.6%],F:21.8%,M:50.8%,n:124	C:4.1%[S:4.1%,D:0.0%],F:2.1%,M:93.8%,n:194	C:0.8%[S:0.8%,D:0.0%],F:0.4%,M:98.8%,n:255
	15mm_Bin_40-contigs	taxid assigned	based on 12487/13210 ORFs	1;131567;2;1783257;74201;414999	1.00;1.00;1.00;0.78;0.75;0.49	Bacteria	1	Verrucomicrobia: 0.75	Opitutae: 0.49	no support	no support	no support	no support	15mm	CB	1023	15646422	0	205	22663	688	6887	172929	0.62401	0.02831	15.6464	bacteria_odb10	91.9	25	66.9	3.2	4.9	124	C:91.9%[S:25.0%,D:66.9%],F:3.2%,M:4.9%,n:124	C:19.1%[S:6.2%,D:12.9%],F:5.2%,M:75.7%,n:194	C:3.2%[S:1.2%,D:2.0%],F:2.4%,M:94.4%,n:255
	15mm_Bin_41-contigs	taxid assigned	based on 2617/2906 ORFs	1;131567;2;1224;1236;135613;1046;53452;61598	1.00;1.00;0.99;0.82;0.77;0.75;0.75;0.49;0.49	Bacteria	0.99	Proteobacteria: 0.82	Gammaproteobacteria: 0.77	Chromatiales: 0.75	Chromatiaceae: 0.75	Lamprocystis: 0.49	Lamprocystis purpurea: 0.49	15mm	CB	1251	2547487	0	408	2140	1026	1250	12069	0.64133	0.04561	2.54749	bacteria_odb10	15.3	15.3	0	7.3	77.4	124	C:15.3%[S:15.3%,D:0.0%],F:7.3%,M:77.4%,n:124	C:1.5%[S:1.0%,D:0.5%],F:1.5%,M:97.0%,n:194	C:1.6%[S:1.6%,D:0.0%],F:1.2%,M:97.2%,n:255
	15mm_Bin_42-contigs	taxid assigned	based on 2917/4899 ORFs	1;131567;2	1.00;0.76;0.70	Bacteria	0.7	no support	no support	no support	no support	no support	no support	15mm	CB	1871	3176901	0	605	1662	1569	1087	11943	0.30631	0.06062	3.1769	bacteria_odb10	17.7	16.9	0.8	15.3	67	124	C:17.7%[S:16.9%,D:0.8%],F:15.3%,M:67.0%,n:124	C:2.6%[S:2.6%,D:0.0%],F:2.6%,M:94.8%,n:194	C:0.0%[S:0.0%,D:0.0%],F:0.8%,M:99.2%,n:255
	15mm_Bin_45-contigs	taxid assigned	based on 9691/10094 ORFs	1;131567;2;1783270;68336;1090;191410;191411;191412;274493;1091;2685105;1095	1.00;1.00;1.00;0.92;0.91;0.91;0.90;0.90;0.90;0.76;0.49;0.33;0.33	Bacteria	1	Chlorobi: 0.91	Chlorobia: 0.90	Chlorobiales: 0.90	Chlorobiaceae: 0.90	Chlorobium: 0.49	Chlorobium sp.: 0.33	15mm	CB	777	10580946	0	96	27757	468	5320	215034	0.48101	0.02954	10.5809	bacteria_odb10	95.2	10.5	84.7	4	0.8	124	C:95.2%[S:10.5%,D:84.7%],F:4.0%,M:0.8%,n:124	C:21.1%[S:1.0%,D:20.1%],F:3.6%,M:75.3%,n:194	C:5.1%[S:2.0%,D:3.1%],F:2.0%,M:92.9%,n:255
	15mm_Bin_46-contigs	taxid assigned	based on 10975/11745 ORFs	1;131567;2;1783270;68336;976;200643	1.00;1.00;0.99;0.87;0.87;0.85;0.40	Bacteria	0.99	Bacteroidetes: 0.85	Bacteroidia: 0.40	no support	no support	no support	no support	15mm	CB	610	14489022	0	101	40827	375	10636	187681	0.41156	0.02374	14.489	bacteria_odb10	97.6	33.9	63.7	1.6	0.8	124	C:97.6%[S:33.9%,D:63.7%],F:1.6%,M:0.8%,n:124	C:23.7%[S:9.8%,D:13.9%],F:4.1%,M:72.2%,n:194	C:5.1%[S:1.6%,D:3.5%],F:2.0%,M:92.9%,n:255
	15mm_Bin_49-contigs	taxid assigned	based on 6675/7405 ORFs	1;131567;2;1783270;68336;976	1.00;1.00;0.99;0.77;0.77;0.74	Bacteria	0.99	Bacteroidetes: 0.74	no support	no support	no support	no support	no support	15mm	CB	3216	5674544	0	1025	1782	2679	1105	8528	0.35149	0.04612	5.67454	bacteria_odb10	62.1	47.6	14.5	20.2	17.7	124	C:62.1%[S:47.6%,D:14.5%],F:20.2%,M:17.7%,n:124	C:13.4%[S:10.8%,D:2.6%],F:5.2%,M:81.4%,n:194	C:2.7%[S:2.7%,D:0.0%],F:3.5%,M:93.8%,n:255
	15mm_Bin_50-contigs	taxid assigned (1/2)	based on 17501/18368 ORFs	1;131567;2;1783270;68336;976;200643	1.00;1.00;0.99;0.50;0.49;0.48;0.32	Bacteria	0.99	Bacteroidetes: 0.48	Bacteroidia: 0.32	no support	no support	no support	no support	15mm	CB	2831	19954675	0	687	7793	2178	3784	94752	0.45933	0.04297	19.9547	bacteria_odb10	99.2	16.1	83.1	0.8	0	124	C:99.2%[S:16.1%,D:83.1%],F:0.8%,M:0.0%,n:124	C:24.8%[S:9.3%,D:15.5%],F:4.1%,M:71.1%,n:194	C:6.2%[S:3.5%,D:2.7%],F:2.7%,M:91.1%,n:255
	15mm_Bin_53-contigs	taxid assigned	based on 2076/3075 ORFs	1;131567;2	1.00;0.62;0.52	Bacteria	0.52	no support	no support	no support	no support	no support	no support	15mm	CB	787	1859273	0	177	2526	616	1197	56903	0.32011	0.036	1.85927	bacteria_odb10	7.3	6.5	0.8	6.5	86.2	124	C:7.3%[S:6.5%,D:0.8%],F:6.5%,M:86.2%,n:124	C:1.0%[S:1.0%,D:0.0%],F:0.5%,M:98.5%,n:194	C:0.0%[S:0.0%,D:0.0%],F:0.4%,M:99.6%,n:255
	15mm_Bin_58-contigs	taxid assigned	based on 2418/2510 ORFs	1;131567;2;1783270;68336;976	1.00;1.00;1.00;0.91;0.91;0.91	Bacteria	1	Bacteroidetes: 0.91	no support	no support	no support	no support	no support	15mm	CB	712	2419770	0	169	4118	534	1697	40003	0.43133	0.03053	2.41977	bacteria_odb10	79	76.6	2.4	14.5	6.5	124	C:79.0%[S:76.6%,D:2.4%],F:14.5%,M:6.5%,n:124	C:13.9%[S:13.9%,D:0.0%],F:3.6%,M:82.5%,n:194	C:3.5%[S:3.5%,D:0.0%],F:2.4%,M:94.1%,n:255
	15mm_Bin_59-contigs	taxid assigned	based on 599/1763 ORFs	1;131567;2759;33090;3041;2692248;75966;35460;35461;2511126;3071;1962113;1650286	1.00;0.99;0.88;0.85;0.85;0.84;0.75;0.72;0.72;0.68;0.49;0.35;0.35	Eukaryota	0.88	Chlorophyta: 0.85	Trebouxiophyceae: 0.75	Chlorellales: 0.72	Chlorellaceae: 0.72	Chlorella: 0.49	Chlorella desiccata (nom. nud.): 0.35	15mm	CB	721	1545429	0	233	2368	586	1276	9008	0.68738	0.05976	1.54543	eukaryota_odb10	1.2	1.2	0	2.4	96.4	255	C:2.4%[S:2.4%,D:0.0%],F:1.6%,M:96.0%,n:124	C:0.5%[S:0.5%,D:0.0%],F:0.5%,M:99.0%,n:194	C:1.2%[S:1.2%,D:0.0%],F:2.4%,M:96.4%,n:255
	15mm_Bin_6-contigs	taxid assigned	based on 7769/8725 ORFs	1;131567;2;1224;28216	1.00;0.99;0.98;0.57;0.38	Bacteria	0.98	Proteobacteria: 0.57	Betaproteobacteria: 0.38	no support	no support	no support	no support	15mm	CB	4596	6218707	0	1832	1303	3996	1041	7313	0.58908	0.05127	6.21871	bacteria_odb10	22.6	19.4	3.2	29	48.4	124	C:22.6%[S:19.4%,D:3.2%],F:29.0%,M:48.4%,n:124	C:4.1%[S:3.1%,D:1.0%],F:7.2%,M:88.7%,n:194	C:2.8%[S:2.4%,D:0.4%],F:2.4%,M:94.8%,n:255
	15mm_Bin_60-contigs	taxid assigned	based on 1410/1547 ORFs	1;131567;2;1783272;200795	1.00;1.00;0.99;0.89;0.88	Bacteria	0.99	Chloroflexi: 0.88	no support	no support	no support	no support	no support	15mm	CB	308	1496153	0	43	7701	200	1880	62953	0.48653	0.04162	1.49615	bacteria_odb10	18.5	18.5	0	4	77.5	124	C:18.5%[S:18.5%,D:0.0%],F:4.0%,M:77.5%,n:124	C:3.1%[S:3.1%,D:0.0%],F:2.6%,M:94.3%,n:194	C:2.4%[S:2.4%,D:0.0%],F:1.2%,M:96.4%,n:255
	15mm_Bin_61-contigs	taxid assigned	based on 2465/2487 ORFs	1;131567;2;1783272;201174;1760	1.00;1.00;1.00;0.93;0.92;0.63	Bacteria	1	Actinobacteria: 0.92	Actinomycetia: 0.63	no support	no support	no support	no support	15mm	CB	779	1820277	0	212	2576	616	1264	9999	0.47936	0.01673	1.82028	bacteria_odb10	53.2	39.5	13.7	15.3	31.5	124	C:53.2%[S:39.5%,D:13.7%],F:15.3%,M:31.5%,n:124	C:8.8%[S:5.7%,D:3.1%],F:6.2%,M:85.0%,n:194	C:2.4%[S:2.4%,D:0.0%],F:2.0%,M:95.6%,n:255
	15mm_Bin_63-contigs	taxid assigned	based on 406/460 ORFs	1;131567;2;1224;1236;135613;1046;1047;61644	1.00;0.97;0.97;0.90;0.86;0.83;0.83;0.76;0.69	Bacteria	0.97	Proteobacteria: 0.90	Gammaproteobacteria: 0.86	Chromatiales: 0.83	Chromatiaceae: 0.83	Chromatium: 0.76	Chromatium okenii: 0.69	15mm	CB	196	516982	0	42	3206	150	1242	20440	0.48893	0.05735	0.516982	bacteria_odb10	0.8	0.8	0	3.2	96	124	C:0.8%[S:0.8%,D:0.0%],F:3.2%,M:96.0%,n:124	C:0.0%[S:0.0%,D:0.0%],F:0.0%,M:100.0%,n:194	C:0.0%[S:0.0%,D:0.0%],F:0.0%,M:100.0%,n:255
	15mm_Bin_64-contigs	taxid assigned	based on 2016/2075 ORFs	1;131567;2;1224;28216;32003;32011;359407	1.00;0.99;0.99;0.71;0.63;0.43;0.41;0.38	Bacteria	0.99	Proteobacteria: 0.71	Betaproteobacteria: 0.63	Nitrosomonadales: 0.43	Methylophilaceae: 0.41	Methylotenera: 0.38	no support	15mm	CB	594	1655619	0	148	3221	456	1392	22693	0.4295	0.02742	1.65562	bacteria_odb10	37.9	37.1	0.8	21.8	40.3	124	C:37.9%[S:37.1%,D:0.8%],F:21.8%,M:40.3%,n:124	C:7.7%[S:7.7%,D:0.0%],F:4.6%,M:87.7%,n:194	C:1.2%[S:1.2%,D:0.0%],F:2.4%,M:96.4%,n:255
	15mm_Bin_65-contigs	taxid assigned	based on 6538/7695 ORFs	1;131567;2;2323;1783234;1783273	1.00;0.99;0.97;0.41;0.41;0.36	Bacteria	0.97	no support	no support	no support	no support	no support	no support	15mm	CB	540	7751306	0	88	20432	364	6202	130837	0.33543	0.02504	7.75131	mycoplasmatales_odb10	86.2	51.1	35.1	2.3	11.5	174	C:97.6%[S:77.4%,D:20.2%],F:2.4%,M:0.0%,n:124	C:20.1%[S:13.4%,D:6.7%],F:5.7%,M:74.2%,n:194	C:3.9%[S:3.1%,D:0.8%],F:1.6%,M:94.5%,n:255
	15mm_Bin_69-contigs	taxid assigned	based on 1461/1566 ORFs	1;131567;2;1224;68525;28221;213462;213468;2357;2358*	1.00;1.00;0.98;0.89;0.85;0.85;0.45;0.45;0.45;0.45	Bacteria	0.98	Proteobacteria: 0.89	Deltaproteobacteria: 0.85	Syntrophobacterales: 0.45	Syntrophaceae: 0.45	Desulfomonile: 0.45	Desulfomonile tiedjei*: 0.45	15mm	CB	296	1555444	0	85	5967	226	3137	32716	0.46615	0.01831	1.55544	bacteria_odb10	44.4	44.4	0	8.1	47.5	124	C:44.4%[S:44.4%,D:0.0%],F:8.1%,M:47.5%,n:124	C:12.4%[S:12.4%,D:0.0%],F:3.1%,M:84.5%,n:194	C:0.8%[S:0.8%,D:0.0%],F:1.2%,M:98.0%,n:255
	15mm_Bin_7-contigs	taxid assigned	based on 517/1033 ORFs	1;131567;2;1224;68525;28221	1.00;0.90;0.84;0.56;0.35;0.35	Bacteria	0.84	Proteobacteria: 0.56	Deltaproteobacteria: 0.35	no support	no support	no support	no support	15mm	CB	313	681223	0	65	2313	249	1120	29664	0.70079	0.02814	0.681223	bacteria_odb10	1.6	1.6	0	1.6	96.8	124	C:1.6%[S:1.6%,D:0.0%],F:1.6%,M:96.8%,n:124	C:0.0%[S:0.0%,D:0.0%],F:0.5%,M:99.5%,n:194	C:0.0%[S:0.0%,D:0.0%],F:0.4%,M:99.6%,n:255
	15mm_Bin_74-contigs	taxid assigned	based on 4460/4959 ORFs	1;131567;2;1783257;203682;473814;2026780	1.00;1.00;1.00;0.91;0.90;0.60;0.60	Bacteria	1	Planctomycetes: 0.90	NA	NA	NA	NA	Planctomycetes bacterium: 0.60	15mm	CB	1936	4750694	0	566	2771	1532	1378	12011	0.54426	0.02287	4.75069	bacteria_odb10	45.2	45.2	0	21.8	33	124	C:45.2%[S:45.2%,D:0.0%],F:21.8%,M:33.0%,n:124	C:8.2%[S:8.2%,D:0.0%],F:7.2%,M:84.6%,n:194	C:1.6%[S:1.6%,D:0.0%],F:2.7%,M:95.7%,n:255
	15mm_Bin_76-contigs	taxid assigned	based on 3913/4256 ORFs	1;131567;2;203691;203692;136	1.00;1.00;0.98;0.65;0.35;0.32	Bacteria	0.98	Spirochaetes: 0.65	Spirochaetia: 0.35	Spirochaetales: 0.32	no support	no support	no support	15mm	CB	431	4551649	0	84	16817	282	4913	62030	0.61106	0.03067	4.55165	spirochaetales_odb10	87	86.7	0.3	5.8	7.2	345	C:72.6%[S:71.8%,D:0.8%],F:15.3%,M:12.1%,n:124	C:17.5%[S:17.0%,D:0.5%],F:5.7%,M:76.8%,n:194	C:4.3%[S:4.3%,D:0.0%],F:1.2%,M:94.5%,n:255
	15mm_Bin_77-contigs	taxid assigned	based on 3912/4228 ORFs	1;131567;2;1783270;68336;976	1.00;0.95;0.94;0.79;0.79;0.79	Bacteria	0.94	Bacteroidetes: 0.79	no support	no support	no support	no support	no support	15mm	CB	328	4276996	0	20	64195	126	4576	283914	0.3386	0.02649	4.277	bacteria_odb10	92.7	77.4	15.3	5.6	1.7	124	C:92.7%[S:77.4%,D:15.3%],F:5.6%,M:1.7%,n:124	C:18.1%[S:16.0%,D:2.1%],F:3.6%,M:78.3%,n:194	C:4.7%[S:4.7%,D:0.0%],F:2.4%,M:92.9%,n:255
	15mm_Bin_8-contigs	taxid assigned	based on 267/775 ORFs	1;131567;2	1.00;0.99;0.66	Bacteria	0.66	no support	no support	no support	no support	no support	no support	15mm	CB	404	969158	0	93	2788	316	1203	18554	0.4328	0.08988	0.969158	mollicutes_odb10	0.7	0.7	0	0	99.3	151	C:0.8%[S:0.8%,D:0.0%],F:0.0%,M:99.2%,n:124	C:0.0%[S:0.0%,D:0.0%],F:0.0%,M:100.0%,n:194	C:0.0%[S:0.0%,D:0.0%],F:0.0%,M:100.0%,n:255
	15mm_Bin_87-contigs	taxid assigned	based on 22869/25678 ORFs	1;131567;2;1783257;74201	1.00;1.00;0.99;0.55;0.35	Bacteria	0.99	Verrucomicrobia: 0.35	no support	no support	no support	no support	no support	15mm	CB	11916	21119964	0	3981	1817	9934	1134	10475	0.59705	0.04082	21.12	bacteria_odb10	86.3	41.1	45.2	8.1	5.6	124	C:86.3%[S:41.1%,D:45.2%],F:8.1%,M:5.6%,n:124	C:19.6%[S:11.9%,D:7.7%],F:5.7%,M:74.7%,n:194	C:4.3%[S:3.5%,D:0.8%],F:3.5%,M:92.2%,n:255
	15mm_Bin_88-contigs	taxid assigned	based on 11238/12048 ORFs	1;131567;2;1783270;68336;976;117743;200644	1.00;0.98;0.95;0.85;0.84;0.84;0.41;0.39	Bacteria	0.95	Bacteroidetes: 0.84	Flavobacteriia: 0.41	Flavobacteriales: 0.39	no support	no support	no support	15mm	CB	749	12894536	0	59	48051	422	6045	433430	0.33699	0.02494	12.8945	bacteria_odb10	100	3.2	96.8	0	0	124	C:100.0%[S:3.2%,D:96.8%],F:0.0%,M:0.0%,n:124	C:20.6%[S:2.6%,D:18.0%],F:3.1%,M:76.3%,n:194	C:4.3%[S:0.8%,D:3.5%],F:2.0%,M:93.7%,n:255
	15mm_Bin_89-contigs	taxid assigned (2/2)	based on 1996/2016 ORFs	1;131567;2;1224;28216	1.00;1.00;1.00;0.38;0.38	Bacteria	1	Proteobacteria: 0.38	Betaproteobacteria: 0.38	no support	no support	no support	no support	15mm	CB	675	1361623	0	194	2063	549	1148	14273	0.37993	0.02512	1.36162	bacteria_odb10	71.8	46.8	25	18.5	9.7	124	C:71.8%[S:46.8%,D:25.0%],F:18.5%,M:9.7%,n:124	C:8.7%[S:8.2%,D:0.5%],F:6.2%,M:85.1%,n:194	C:2.4%[S:2.4%,D:0.0%],F:3.5%,M:94.1%,n:255
	15mm_Bin_9-contigs	taxid assigned	based on 2858/2967 ORFs	1;131567;2;1783270;68336;976;37452;1898104	1.00;1.00;1.00;0.98;0.98;0.97;0.66;0.55	Bacteria	1	Bacteroidetes: 0.97	NA	NA	NA	NA	Bacteroidetes bacterium: 0.55	15mm	CB	754	2841584	0	184	4852	556	1848	22627	0.36504	0.0203	2.84158	bacteria_odb10	66.9	66.1	0.8	12.9	20.2	124	C:66.9%[S:66.1%,D:0.8%],F:12.9%,M:20.2%,n:124	C:13.4%[S:13.4%,D:0.0%],F:4.6%,M:82.0%,n:194	C:2.7%[S:2.7%,D:0.0%],F:3.1%,M:94.2%,n:255
	15mm_Bin_91-contigs	taxid assigned	based on 6893/7383 ORFs	1;131567;2;1783270;68336;976;200643	1.00;1.00;0.99;0.82;0.81;0.76;0.35	Bacteria	0.99	Bacteroidetes: 0.76	Bacteroidia: 0.35	no support	no support	no support	no support	15mm	CB	2092	7245380	0	612	3853	1646	2005	29140	0.34764	0.01951	7.24538	bacteria_odb10	84.7	51.6	33.1	10.5	4.8	124	C:84.7%[S:51.6%,D:33.1%],F:10.5%,M:4.8%,n:124	C:16.5%[S:10.3%,D:6.2%],F:5.7%,M:77.8%,n:194	C:4.7%[S:3.9%,D:0.8%],F:2.4%,M:92.9%,n:255
	15mm_Bin_96-contigs	taxid assigned	based on 345/557 ORFs	1;131567;2;1224;1236;33811;1913989	1.00;0.91;0.82;0.53;0.44;0.40;0.40	Bacteria	0.82	Proteobacteria: 0.53	Gammaproteobacteria: 0.44	NA	NA	NA	Gammaproteobacteria bacterium: 0.40	15mm	CB	216	594301	0	45	3159	164	1282	25654	0.46159	0.05233	0.594301	bacteria_odb10	0	0	0	0.8	99.2	124	C:0.0%[S:0.0%,D:0.0%],F:0.8%,M:99.2%,n:124	C:0.0%[S:0.0%,D:0.0%],F:0.0%,M:100.0%,n:194	C:0.0%[S:0.0%,D:0.0%],F:0.0%,M:100.0%,n:255
	15mm_Bin_98-contigs	taxid assigned	based on 11885/12785 ORFs	1;131567;2;1783270;68336;976;200643	1.00;1.00;1.00;0.89;0.89;0.87;0.43	Bacteria	1	Bacteroidetes: 0.87	Bacteroidia: 0.43	no support	no support	no support	no support	15mm	CB	1860	15151946	0	418	10682	1354	4024	79369	0.40366	0.02598	15.1519	bacteria_odb10	91.1	26.6	64.5	3.2	5.7	124	C:91.1%[S:26.6%,D:64.5%],F:3.2%,M:5.7%,n:124	C:22.7%[S:9.3%,D:13.4%],F:3.6%,M:73.7%,n:194	C:5.9%[S:4.3%,D:1.6%],F:2.0%,M:92.1%,n:255
	15mm_Bin_99-contigs	taxid assigned	based on 2887/6470 ORFs	1;131567;2	1.00;0.76;0.68	Bacteria	0.68	no support	no support	no support	no support	no support	no support	15mm	CB	309	4086744	0	44	21348	196	5401	280614	0.27576	0.02962	4.08674	bacteria_odb10	8.9	6.5	2.4	2.4	88.7	124	C:8.9%[S:6.5%,D:2.4%],F:2.4%,M:88.7%,n:124	C:5.1%[S:4.6%,D:0.5%],F:1.5%,M:93.4%,n:194	C:0.4%[S:0.4%,D:0.0%],F:0.4%,M:99.2%,n:255
	15mw_Bin_0-contigs	taxid assigned	based on 2964/3093 ORFs	1;131567;2;1224	1.00;0.99;0.99;0.63	Bacteria	0.99	Proteobacteria: 0.63	no support	no support	no support	no support	no support	15mw	CB	827	2249226	0	111	3535	623	1191	39956	0.34114	0.05677	2.24923	bacteria_odb10	91.2	59.7	31.5	5.6	3.2	124	C:91.2%[S:59.7%,D:31.5%],F:5.6%,M:3.2%,n:124	C:15.5%[S:13.4%,D:2.1%],F:7.2%,M:77.3%,n:194	C:5.1%[S:5.1%,D:0.0%],F:0.8%,M:94.1%,n:255
	15mw_Bin_10-contigs	taxid assigned	based on 1245/1967 ORFs	1;131567;2	1.00;0.82;0.77	Bacteria	0.77	no support	no support	no support	no support	no support	no support	15mw	CB	415	1705451	0	65	5706	283	1692	107124	0.35311	0.06216	1.70545	bacteria_odb10	4	3.2	0.8	0.8	95.2	124	C:4.0%[S:3.2%,D:0.8%],F:0.8%,M:95.2%,n:124	C:2.0%[S:0.5%,D:1.5%],F:0.0%,M:98.0%,n:194	C:0.4%[S:0.0%,D:0.4%],F:0.4%,M:99.2%,n:255
	15mw_Bin_100-contigs	taxid assigned	based on 2146/2684 ORFs	1;131567;2	1.00;0.54;0.51	Bacteria	0.51	no support	no support	no support	no support	no support	no support	15mw	CB	364	1614538	0	39	12348	231	1505	41350	0.39513	0.04819	1.61454	bacteria_odb10	0	0	0	0.8	99.2	124	C:0.0%[S:0.0%,D:0.0%],F:0.8%,M:99.2%,n:124	C:0.0%[S:0.0%,D:0.0%],F:0.0%,M:100.0%,n:194	C:0.0%[S:0.0%,D:0.0%],F:0.0%,M:100.0%,n:255
	15mw_Bin_102-contigs	taxid assigned	based on 1342/1389 ORFs	1;131567;2;1783272;201174	1.00;1.00;1.00;0.49;0.48	Bacteria	1	Actinobacteria: 0.48	no support	no support	no support	no support	no support	15mw	CB	535	920111	0	178	1735	449	1120	6646	0.5157	0.02114	0.920111	bacteria_odb10	46.8	34.7	12.1	14.5	38.7	124	C:46.8%[S:34.7%,D:12.1%],F:14.5%,M:38.7%,n:124	C:5.7%[S:5.2%,D:0.5%],F:1.5%,M:92.8%,n:194	C:0.0%[S:0.0%,D:0.0%],F:1.2%,M:98.8%,n:255
	15mw_Bin_103-contigs	taxid assigned (1/2)	based on 866/3123 ORFs	1;131567;2759;33090;3041;2692248;3166;2812636;3042	1.00;0.94;0.60;0.50;0.49;0.49;0.48;0.48;0.47	Eukaryota	0.6	Chlorophyta: 0.49	Chlorophyceae: 0.48	Chlamydomonadales: 0.47	no support	no support	no support	15mw	CB	416	3227316	0	61	14810	240	3076	92281	0.65847	0.04664	3.22732	archaea_odb10	2	1	1	0.5	97.5	194	C:0.8%[S:0.0%,D:0.8%],F:0.8%,M:98.4%,n:124	C:2.0%[S:1.0%,D:1.0%],F:0.5%,M:97.5%,n:194	C:0.4%[S:0.4%,D:0.0%],F:0.4%,M:99.2%,n:255
	15mw_Bin_104-contigs	taxid assigned	based on 1638/8985 ORFs	1;131567;2759;3027;589342;589343;55528;55529*;905079*	1.00;0.98;0.67;0.45;0.45;0.44;0.44;0.44;0.44	Eukaryota	0.67	NA	Cryptophyceae: 0.45	Pyrenomonadales: 0.45	Geminigeraceae: 0.44	Guillardia: 0.44	Guillardia theta*: 0.44	15mw	CB	4581	7334937	0	1576	1575	3878	1077	7984	0.55893	0.08307	7.33494	archaea_odb10	1	1	0	0.5	98.5	194	C:0.8%[S:0.8%,D:0.0%],F:0.8%,M:98.4%,n:124	C:1.0%[S:1.0%,D:0.0%],F:0.5%,M:98.5%,n:194	C:0.4%[S:0.4%,D:0.0%],F:1.6%,M:98.0%,n:255
	15mw_Bin_105-contigs	taxid assigned	based on 3957/4183 ORFs	1;131567;2;1224;1236;135613;1046;13724	1.00;1.00;1.00;0.95;0.89;0.85;0.85;0.46	Bacteria	1	Proteobacteria: 0.95	Gammaproteobacteria: 0.89	Chromatiales: 0.85	Chromatiaceae: 0.85	Thiocystis: 0.46	no support	15mw	CB	287	4420572	0	38	34201	149	7183	124464	0.6109	0.03448	4.42057	chromatiales_odb10	95.7	95.4	0.3	0.5	3.8	652	C:96.8%[S:96.8%,D:0.0%],F:1.6%,M:1.6%,n:124	C:20.1%[S:20.1%,D:0.0%],F:5.2%,M:74.7%,n:194	C:4.3%[S:3.1%,D:1.2%],F:1.6%,M:94.1%,n:255
	15mw_Bin_107-contigs	taxid assigned	based on 118/678 ORFs	1;131567;2;1783270;68336;976;1853228;2448777;2448778*	1.00;1.00;0.85;0.45;0.45;0.45;0.42;0.42;0.42	Bacteria	0.85	Bacteroidetes: 0.45	Chitinophagia: 0.42	NA	NA	NA	Chitinophagia bacterium*: 0.42	15mw	CB	315	783793	0	66	3108	243	1190	15160	0.54185	0.08275	0.783793	bacteria_odb10	0	0	0	0.8	99.2	124	C:0.0%[S:0.0%,D:0.0%],F:0.8%,M:99.2%,n:124	C:0.0%[S:0.0%,D:0.0%],F:0.0%,M:100.0%,n:194	C:0.0%[S:0.0%,D:0.0%],F:0.0%,M:100.0%,n:255
	15mw_Bin_110-contigs	taxid assigned	based on 575/885 ORFs	1;131567;2;1224	1.00;0.97;0.85;0.42	Bacteria	0.85	Proteobacteria: 0.42	no support	no support	no support	no support	no support	15mw	CB	387	650949	0	123	1700	325	1072	7531	0.38298	0.0573	0.650949	bacteria_odb10	8.1	8.1	0	8.1	83.8	124	C:8.1%[S:8.1%,D:0.0%],F:8.1%,M:83.8%,n:124	C:4.6%[S:4.6%,D:0.0%],F:1.5%,M:93.9%,n:194	C:0.8%[S:0.8%,D:0.0%],F:0.0%,M:99.2%,n:255
	15mw_Bin_118-contigs	taxid assigned	based on 1431/3382 ORFs	1;131567;2	1.00;0.90;0.83	Bacteria	0.83	no support	no support	no support	no support	no support	no support	15mw	CB	360	1944029	0	30	7959	232	2057	428993	0.28468	0.02717	1.94403	bacteria_odb10	7.2	4.8	2.4	0	92.8	124	C:7.2%[S:4.8%,D:2.4%],F:0.0%,M:92.8%,n:124	C:3.1%[S:2.6%,D:0.5%],F:0.5%,M:96.4%,n:194	C:0.0%[S:0.0%,D:0.0%],F:0.0%,M:100.0%,n:255
	15mw_Bin_12-contigs	taxid assigned (1/2)	based on 11102/12598 ORFs	1;131567;2;1783257	1.00;1.00;0.99;0.40	Bacteria	0.99	no support	no support	no support	no support	no support	no support	15mw	CB	6197	9690130	0	2213	1546	5273	1075	11767	0.5898	0.04753	9.69013	bacteria_odb10	52.4	33.9	18.5	27.4	20.2	124	C:52.4%[S:33.9%,D:18.5%],F:27.4%,M:20.2%,n:124	C:11.3%[S:8.2%,D:3.1%],F:8.8%,M:79.9%,n:194	C:3.5%[S:3.5%,D:0.0%],F:3.1%,M:93.4%,n:255
	15mw_Bin_121-contigs	taxid assigned	based on 5832/6386 ORFs	1;131567;2;1783257;134625	1.00;1.00;0.99;0.78;0.30	Bacteria	0.99	Kiritimatiellaeota: 0.30	no support	no support	no support	no support	no support	15mw	CB	748	7426911	0	112	14768	502	4234	169098	0.53881	0.0282	7.42691	bacteria_odb10	88.7	40.3	48.4	4	7.3	124	C:88.7%[S:40.3%,D:48.4%],F:4.0%,M:7.3%,n:124	C:19.1%[S:10.3%,D:8.8%],F:4.1%,M:76.8%,n:194	C:4.7%[S:2.0%,D:2.7%],F:1.6%,M:93.7%,n:255
	15mw_Bin_122-contigs	taxid assigned (1/2)	based on 3896/4067 ORFs	1;131567;2;1224;81684;1977087	1.00;1.00;1.00;0.85;0.37;0.37	Bacteria	1	Proteobacteria: 0.85	NA	NA	NA	NA	Proteobacteria bacterium: 0.37	15mw	CB	952	3774332	0	225	5041	700	1956	29221	0.51921	0.03752	3.77433	bacteria_odb10	51.6	50	1.6	12.1	36.3	124	C:51.6%[S:50.0%,D:1.6%],F:12.1%,M:36.3%,n:124	C:11.3%[S:9.8%,D:1.5%],F:2.6%,M:86.1%,n:194	C:1.6%[S:1.2%,D:0.4%],F:3.1%,M:95.3%,n:255
	15mw_Bin_125-contigs	taxid assigned	based on 5151/5258 ORFs	1;131567;2;1224;1236;135613;1046;1047;61644	1.00;1.00;1.00;0.99;0.98;0.97;0.97;0.93;0.74	Bacteria	1	Proteobacteria: 0.99	Gammaproteobacteria: 0.98	Chromatiales: 0.97	Chromatiaceae: 0.97	Chromatium: 0.93	Chromatium okenii: 0.74	15mw	CB	1691	4397413	0	403	3091	1307	1299	29296	0.49378	0.05654	4.39741	chromatiales_odb10	65.9	46.9	19	11.7	22.4	652	C:69.4%[S:50.0%,D:19.4%],F:17.7%,M:12.9%,n:124	C:13.9%[S:10.8%,D:3.1%],F:5.2%,M:80.9%,n:194	C:1.2%[S:0.4%,D:0.8%],F:1.6%,M:97.2%,n:255
	15mw_Bin_127-contigs	taxid assigned	based on 577/1331 ORFs	1;131567;2759;2698737;33634;2696291;2836;33849;33850;33851;33852*	1.00;0.97;0.67;0.62;0.62;0.62;0.62;0.57;0.57;0.33;0.33	Eukaryota	0.67	Bacillariophyta: 0.62	Bacillariophyceae: 0.57	Bacillariales: 0.33	Bacillariaceae*: 0.33	no support	no support	15mw	CB	590	1388565	0	128	2771	461	1164	12133	0.49918	0.04377	1.38857	eukaryota_odb10	0.4	0.4	0	0.4	99.2	255	C:0.0%[S:0.0%,D:0.0%],F:0.0%,M:100.0%,n:124	C:0.0%[S:0.0%,D:0.0%],F:0.5%,M:99.5%,n:194	C:0.4%[S:0.4%,D:0.0%],F:0.4%,M:99.2%,n:255
	15mw_Bin_128-contigs	taxid assigned	based on 1212/1894 ORFs	1;131567;2	1.00;0.76;0.69	Bacteria	0.69	no support	no support	no support	no support	no support	no support	15mw	CB	629	1150294	0	178	1742	520	1100	109863	0.32309	0.04548	1.15029	bacteria_odb10	0.8	0.8	0	6.5	92.7	124	C:0.8%[S:0.8%,D:0.0%],F:6.5%,M:92.7%,n:124	C:0.5%[S:0.5%,D:0.0%],F:0.0%,M:99.5%,n:194	C:0.0%[S:0.0%,D:0.0%],F:0.0%,M:100.0%,n:255
	15mw_Bin_132-contigs	taxid assigned	based on 8973/9235 ORFs	1;131567;2;1224;1236;135613;1046;53452;61598	1.00;1.00;1.00;0.95;0.71;0.70;0.70;0.60;0.60	Bacteria	1	Proteobacteria: 0.95	Gammaproteobacteria: 0.71	Chromatiales: 0.70	Chromatiaceae: 0.70	Lamprocystis: 0.60	Lamprocystis purpurea: 0.60	15mw	CB	687	9847191	0	142	20258	476	6922	103406	0.62316	0.04533	9.84719	bacteria_odb10	87.9	37.1	50.8	1.6	10.5	124	C:87.9%[S:37.1%,D:50.8%],F:1.6%,M:10.5%,n:124	C:19.6%[S:3.1%,D:16.5%],F:5.7%,M:74.7%,n:194	C:6.3%[S:3.9%,D:2.4%],F:2.7%,M:91.0%,n:255
	15mw_Bin_140-contigs	taxid assigned	based on 2718/3031 ORFs	1;131567;2;1783257;74201	1.00;1.00;0.99;0.36;0.33	Bacteria	0.99	Verrucomicrobia: 0.33	no support	no support	no support	no support	no support	15mw	CB	176	3314652	0	35	28189	112	9637	100563	0.58472	0.0269	3.31465	bacteria_odb10	84.7	83.1	1.6	6.5	8.8	124	C:84.7%[S:83.1%,D:1.6%],F:6.5%,M:8.8%,n:124	C:16.0%[S:16.0%,D:0.0%],F:4.1%,M:79.9%,n:194	C:1.6%[S:1.6%,D:0.0%],F:1.2%,M:97.2%,n:255
	15mw_Bin_141-contigs	taxid assigned (2/2)	based on 118/489 ORFs	1;131567;2	1.00;0.99;0.54	Bacteria	0.54	no support	no support	no support	no support	no support	no support	15mw	CB	47	523529	0	7	18718	28	4581	73800	0.571	0.05123	0.523529	Check_logs	-	-	-	-	-	-	-	-	-
	15mw_Bin_144-contigs	taxid assigned	based on 1334/1398 ORFs	1;131567;2;1783270;68336;976;37452;1898104	1.00;1.00;1.00;0.96;0.96;0.95;0.62;0.53	Bacteria	1	Bacteroidetes: 0.95	NA	NA	NA	NA	Bacteroidetes bacterium: 0.53	15mw	CB	641	1091441	0	222	1752	538	1109	6236	0.36905	0.02607	1.09144	bacteria_odb10	18.5	18.5	0	17.7	63.8	124	C:18.5%[S:18.5%,D:0.0%],F:17.7%,M:63.8%,n:124	C:3.1%[S:3.1%,D:0.0%],F:2.6%,M:94.3%,n:194	C:1.2%[S:1.2%,D:0.0%],F:1.2%,M:97.6%,n:255
	15mw_Bin_145-contigs	taxid assigned	based on 2023/2110 ORFs	1;131567;2;1783270;68336;1090;191410;191411;191412;274493;1091	1.00;1.00;1.00;0.99;0.99;0.99;0.97;0.97;0.97;0.70;0.69	Bacteria	1	Chlorobi: 0.99	Chlorobia: 0.97	Chlorobiales: 0.97	Chlorobiaceae: 0.97	Chlorobium: 0.69	no support	15mw	CB	338	2054881	0	93	7266	256	3428	23639	0.4882	0.02804	2.05488	bacteria_odb10	61.3	61.3	0	11.3	27.4	124	C:61.3%[S:61.3%,D:0.0%],F:11.3%,M:27.4%,n:124	C:14.4%[S:13.9%,D:0.5%],F:2.1%,M:83.5%,n:194	C:3.1%[S:3.1%,D:0.0%],F:2.0%,M:94.9%,n:255
	15mw_Bin_147-contigs	taxid assigned	based on 8355/9026 ORFs	1;131567;2;1783270;68336;976;200643	1.00;1.00;0.99;0.74;0.73;0.71;0.43	Bacteria	0.99	Bacteroidetes: 0.71	Bacteroidia: 0.43	no support	no support	no support	no support	15mw	CB	1510	9334711	0	402	6922	1167	3433	69578	0.39055	0.03491	9.33471	bacteria_odb10	91.9	37.9	54	4	4.1	124	C:91.9%[S:37.9%,D:54.0%],F:4.0%,M:4.1%,n:124	C:23.2%[S:17.5%,D:5.7%],F:4.6%,M:72.2%,n:194	C:3.9%[S:2.7%,D:1.2%],F:2.0%,M:94.1%,n:255
	15mw_Bin_148-contigs	taxid assigned (1/2)	based on 3314/4114 ORFs	1;131567;2;2323;1783234;1783273	1.00;0.99;0.96;0.40;0.40;0.30	Bacteria	0.96	no support	no support	no support	no support	no support	no support	15mw	CB	282	4147282	0	39	24352	176	5752	132598	0.33094	0.02373	4.14728	mollicutes_odb10	68.9	21.9	47	2	29.1	151	C:72.6%[S:36.3%,D:36.3%],F:8.9%,M:18.5%,n:124	C:10.8%[S:6.7%,D:4.1%],F:5.2%,M:84.0%,n:194	C:1.6%[S:1.2%,D:0.4%],F:0.4%,M:98.0%,n:255
	15mw_Bin_150-contigs	taxid assigned	based on 4014/4065 ORFs	1;131567;2;1783272;201174;1760	1.00;1.00;0.99;0.97;0.96;0.96	Bacteria	0.99	Actinobacteria: 0.96	Actinomycetia: 0.96	no support	no support	no support	no support	15mw	CB	633	3536157	0	79	10753	396	2112	95779	0.41237	0.01755	3.53616	bacteria_odb10	91.1	12.1	79	3.2	5.7	124	C:91.1%[S:12.1%,D:79.0%],F:3.2%,M:5.7%,n:124	C:16.0%[S:2.1%,D:13.9%],F:3.1%,M:80.9%,n:194	C:3.1%[S:0.4%,D:2.7%],F:2.4%,M:94.5%,n:255
	15mw_Bin_151-contigs	taxid assigned	based on 3129/3274 ORFs	1;131567;2;57723;533205;574975;574976;1951928;2052165*	1.00;1.00;1.00;0.97;0.87;0.87;0.87;0.82;0.82	Bacteria	1	Acidobacteria: 0.97	Holophagae: 0.87	Holophagales: 0.87	Holophagaceae: 0.87	NA	Holophagaceae bacterium*: 0.82	15mw	CB	606	3121619	0	120	7870	419	2398	59350	0.67946	0.02806	3.12162	bacteria_odb10	72.6	71.8	0.8	16.1	11.3	124	C:72.6%[S:71.8%,D:0.8%],F:16.1%,M:11.3%,n:124	C:13.9%[S:13.9%,D:0.0%],F:5.2%,M:80.9%,n:194	C:2.7%[S:2.7%,D:0.0%],F:2.4%,M:94.9%,n:255
	15mw_Bin_152-contigs	taxid assigned	based on 531/998 ORFs	1;131567;2	1.00;0.75;0.66	Bacteria	0.66	no support	no support	no support	no support	no support	no support	15mw	CB	195	707963	0	17	8795	133	1277	56093	0.30938	0.04641	0.707963	bacteria_odb10	0.8	0.8	0	0.8	98.4	124	C:0.8%[S:0.8%,D:0.0%],F:0.8%,M:98.4%,n:124	C:0.5%[S:0.5%,D:0.0%],F:0.5%,M:99.0%,n:194	C:0.0%[S:0.0%,D:0.0%],F:0.4%,M:99.6%,n:255
	15mw_Bin_153-contigs	taxid assigned	based on 610/1279 ORFs	1;131567;2;1224	1.00;0.99;0.55;0.32	Bacteria	0.55	Proteobacteria: 0.32	no support	no support	no support	no support	no support	15mw	CB	641	1714793	0	140	3158	491	1281	23285	0.38631	0.05087	1.71479	archaea_odb10	1.5	1.5	0	0	98.5	194	C:1.6%[S:1.6%,D:0.0%],F:0.8%,M:97.6%,n:124	C:1.5%[S:1.5%,D:0.0%],F:0.0%,M:98.5%,n:194	C:0.0%[S:0.0%,D:0.0%],F:0.0%,M:100.0%,n:255
	15mw_Bin_154-contigs	taxid assigned	based on 7159/7696 ORFs	1;131567;2;1783257;74201;414999	1.00;1.00;1.00;0.84;0.81;0.57	Bacteria	1	Verrucomicrobia: 0.81	Opitutae: 0.57	no support	no support	no support	no support	15mw	CB	1399	8424128	0	320	7718	1011	2996	52363	0.63091	0.0257	8.42413	bacteria_odb10	57.2	41.9	15.3	19.4	23.4	124	C:57.2%[S:41.9%,D:15.3%],F:19.4%,M:23.4%,n:124	C:10.3%[S:8.2%,D:2.1%],F:5.7%,M:84.0%,n:194	C:2.0%[S:1.6%,D:0.4%],F:2.7%,M:95.3%,n:255
	15mw_Bin_156-contigs	taxid assigned	based on 4128/4438 ORFs	1;131567;2;1224;1236;135618;2202198;2304002	1.00;1.00;0.99;0.92;0.86;0.81;0.52;0.52	Bacteria	0.99	Proteobacteria: 0.92	Gammaproteobacteria: 0.86	Methylococcales: 0.81	NA	NA	Methylococcales bacterium: 0.52	15mw	CB	610	4410503	0	53	20260	323	2399	159712	0.39639	0.03672	4.4105	gammaproteobacteria_odb10	96.2	94.8	1.4	1.1	2.7	366	C:95.1%[S:92.7%,D:2.4%],F:1.6%,M:3.3%,n:124	C:17.5%[S:17.0%,D:0.5%],F:7.2%,M:75.3%,n:194	C:2.8%[S:2.0%,D:0.8%],F:2.4%,M:94.8%,n:255
	15mw_Bin_160-contigs	taxid assigned	based on 1555/6948 ORFs	1;131567;2	1.00;0.98;0.68	Bacteria	0.68	no support	no support	no support	no support	no support	no support	15mw	CB	897	6103636	0	208	8568	653	3423	73336	0.54486	0.05272	6.10364	archaea_odb10	1	0.5	0.5	0	99	194	C:0.0%[S:0.0%,D:0.0%],F:0.0%,M:100.0%,n:124	C:1.0%[S:0.5%,D:0.5%],F:0.0%,M:99.0%,n:194	C:0.0%[S:0.0%,D:0.0%],F:0.0%,M:100.0%,n:255
	15mw_Bin_161-contigs	taxid assigned	based on 13739/13986 ORFs	1;131567;2;1783272;201174;1760	1.00;1.00;1.00;0.96;0.92;0.78	Bacteria	1	Actinobacteria: 0.92	Actinomycetia: 0.78	no support	no support	no support	no support	15mw	CB	2657	11906339	0	224	9294	1712	1580	127163	0.45856	0.02285	11.9063	bacteria_odb10	99.2	1.6	97.6	0.8	0	124	C:99.2%[S:1.6%,D:97.6%],F:0.8%,M:0.0%,n:124	C:20.6%[S:1.5%,D:19.1%],F:2.6%,M:76.8%,n:194	C:4.7%[S:0.4%,D:4.3%],F:2.0%,M:93.3%,n:255
	15mw_Bin_167-contigs	taxid assigned	based on 3486/3945 ORFs	1;131567;2;203691;203692;136	1.00;1.00;0.98;0.63;0.34;0.30	Bacteria	0.98	Spirochaetes: 0.63	Spirochaetia: 0.34	Spirochaetales: 0.30	no support	no support	no support	15mw	CB	1172	3321749	0	329	3340	912	1512	15475	0.61284	0.03288	3.32175	spirochaetales_odb10	45.5	45.2	0.3	9.9	44.6	345	C:40.3%[S:40.3%,D:0.0%],F:17.7%,M:42.0%,n:124	C:8.2%[S:8.2%,D:0.0%],F:5.2%,M:86.6%,n:194	C:1.6%[S:1.6%,D:0.0%],F:2.7%,M:95.7%,n:255
	15mw_Bin_17-contigs	taxid assigned	based on 2228/3446 ORFs	1;131567;2	1.00;0.73;0.67	Bacteria	0.67	no support	no support	no support	no support	no support	no support	15mw	CB	985	2223655	0	243	2507	782	1178	44900	0.34559	0.04853	2.22365	bacteria_odb10	20.2	20.2	0	12.1	67.7	124	C:20.2%[S:20.2%,D:0.0%],F:12.1%,M:67.7%,n:124	C:2.1%[S:2.1%,D:0.0%],F:2.1%,M:95.8%,n:194	C:0.8%[S:0.8%,D:0.0%],F:0.0%,M:99.2%,n:255
	15mw_Bin_172-contigs	taxid assigned	based on 1982/2525 ORFs	1;131567;2;1783270;68336;976	1.00;0.94;0.92;0.40;0.40;0.37	Bacteria	0.92	Bacteroidetes: 0.37	no support	no support	no support	no support	no support	15mw	CB	639	2191504	0	100	4398	463	1507	62225	0.46539	0.05533	2.1915	bacteria_odb10	28.2	25.8	2.4	12.1	59.7	124	C:28.2%[S:25.8%,D:2.4%],F:12.1%,M:59.7%,n:124	C:5.2%[S:5.2%,D:0.0%],F:2.6%,M:92.2%,n:194	C:0.8%[S:0.8%,D:0.0%],F:1.2%,M:98.0%,n:255
	15mw_Bin_173-contigs	taxid assigned	based on 3978/4312 ORFs	1;131567;2;1224;28216	1.00;1.00;0.99;0.75;0.48	Bacteria	0.99	Proteobacteria: 0.75	Betaproteobacteria: 0.48	no support	no support	no support	no support	15mw	CB	184	4968753	0	30	48263	101	13321	213809	0.50834	0.08318	4.96875	bacteria_odb10	98.4	45.2	53.2	0.8	0.8	124	C:98.4%[S:45.2%,D:53.2%],F:0.8%,M:0.8%,n:124	C:20.1%[S:13.9%,D:6.2%],F:3.1%,M:76.8%,n:194	C:5.1%[S:3.5%,D:1.6%],F:1.6%,M:93.3%,n:255
	15mw_Bin_174-contigs	taxid assigned (1/2)	based on 489/1282 ORFs	1;131567;2759;33090;3041;2692248;75966;35460;35461;2511126	1.00;0.99;0.53;0.50;0.49;0.49;0.44;0.43;0.43;0.40	Eukaryota	0.53	Chlorophyta: 0.49	Trebouxiophyceae: 0.44	Chlorellales: 0.43	Chlorellaceae: 0.43	no support	no support	15mw	CB	492	1138048	0	138	2523	391	1271	38684	0.68025	0.0554	1.13805	eukaryota_odb10	1.2	1.2	0	0.4	98.4	255	C:1.6%[S:1.6%,D:0.0%],F:1.6%,M:96.8%,n:124	C:0.0%[S:0.0%,D:0.0%],F:0.0%,M:100.0%,n:194	C:1.2%[S:1.2%,D:0.0%],F:0.4%,M:98.4%,n:255
	15mw_Bin_176-contigs	taxid assigned	based on 6647/7298 ORFs	1;131567;2;1224;1236;135618	1.00;0.99;0.98;0.65;0.35;0.32	Bacteria	0.98	Proteobacteria: 0.65	Gammaproteobacteria: 0.35	Methylococcales: 0.32	no support	no support	no support	15mw	CB	816	6821051	0	95	15376	463	3363	692186	0.42687	0.05568	6.82105	bacteria_odb10	98.4	26.6	71.8	0.8	0.8	124	C:98.4%[S:26.6%,D:71.8%],F:0.8%,M:0.8%,n:124	C:21.7%[S:11.9%,D:9.8%],F:5.7%,M:72.6%,n:194	C:6.3%[S:3.9%,D:2.4%],F:1.6%,M:92.1%,n:255
	15mw_Bin_180-contigs	taxid assigned	based on 3768/4049 ORFs	1;131567;2;1224;1236;135618;403	1.00;0.99;0.98;0.80;0.70;0.66;0.31	Bacteria	0.98	Proteobacteria: 0.80	Gammaproteobacteria: 0.70	Methylococcales: 0.66	Methylococcaceae: 0.31	no support	no support	15mw	CB	306	4187904	0	53	23568	185	6096	91530	0.41024	0.03387	4.1879	gammaproteobacteria_odb10	97.2	94.5	2.7	1.4	1.4	366	C:97.6%[S:97.6%,D:0.0%],F:0.8%,M:1.6%,n:124	C:17.5%[S:17.5%,D:0.0%],F:6.2%,M:76.3%,n:194	C:4.7%[S:4.3%,D:0.4%],F:1.6%,M:93.7%,n:255
	15mw_Bin_182-contigs	taxid assigned	based on 1821/3217 ORFs	1;131567;2	1.00;0.80;0.75	Bacteria	0.75	no support	no support	no support	no support	no support	no support	15mw	CB	201	2487720	0	17	46883	95	4191	142478	0.27992	0.03135	2.48772	archaea_odb10	3.6	2.1	1.5	0.5	95.9	194	C:4.8%[S:3.2%,D:1.6%],F:4.8%,M:90.4%,n:124	C:3.6%[S:2.1%,D:1.5%],F:0.5%,M:95.9%,n:194	C:0.8%[S:0.8%,D:0.0%],F:0.0%,M:99.2%,n:255
	15mw_Bin_183-contigs	taxid assigned	based on 684/744 ORFs	1;131567;2;1783272;201174;1760;52018;1883427	1.00;0.95;0.95;0.89;0.84;0.81;0.43;0.43	Bacteria	0.95	Actinobacteria: 0.84	Actinomycetia: 0.81	NA	NA	NA	Actinobacteria bacterium: 0.43	15mw	CB	295	513238	0	96	1760	247	1101	15282	0.44458	0.02945	0.513238	bacteria_odb10	6.4	5.6	0.8	10.5	83.1	124	C:6.4%[S:5.6%,D:0.8%],F:10.5%,M:83.1%,n:124	C:1.0%[S:1.0%,D:0.0%],F:1.0%,M:98.0%,n:194	C:0.0%[S:0.0%,D:0.0%],F:0.8%,M:99.2%,n:255
	15mw_Bin_184-contigs	taxid assigned	based on 2857/3068 ORFs	1;131567;2;1783270;68336;976;1853228	1.00;0.99;0.98;0.88;0.88;0.87;0.70	Bacteria	0.98	Bacteroidetes: 0.87	Chitinophagia: 0.70	no support	no support	no support	no support	15mw	CB	1033	2358892	0	273	2502	821	1223	29852	0.3517	0.02595	2.35889	bacteroidetes_odb10	45.8	42.3	3.5	19.7	34.5	402	C:62.1%[S:56.5%,D:5.6%],F:19.4%,M:18.5%,n:124	C:8.7%[S:7.2%,D:1.5%],F:4.1%,M:87.2%,n:194	C:1.2%[S:1.2%,D:0.0%],F:1.6%,M:97.2%,n:255
	15mw_Bin_186-contigs	taxid assigned	based on 1892/2067 ORFs	1;131567;2;1783270;68336;1134404	1.00;1.00;0.98;0.74;0.73;0.40	Bacteria	0.98	Ignavibacteriae: 0.40	no support	no support	no support	no support	no support	15mw	CB	601	1878010	0	142	3849	451	1552	24073	0.37066	0.02636	1.87801	bacteria_odb10	35.5	35.5	0	14.5	50	124	C:35.5%[S:35.5%,D:0.0%],F:14.5%,M:50.0%,n:124	C:5.7%[S:5.7%,D:0.0%],F:3.1%,M:91.2%,n:194	C:2.4%[S:2.0%,D:0.4%],F:0.8%,M:96.8%,n:255
	15mw_Bin_187-contigs	taxid assigned	based on 1981/2074 ORFs	1;131567;2;1783270;68336;976	1.00;1.00;1.00;0.89;0.89;0.89	Bacteria	1	Bacteroidetes: 0.89	no support	no support	no support	no support	no support	15mw	CB	714	1768301	0	190	2829	561	1311	15045	0.43071	0.03459	1.7683	bacteria_odb10	50	50	0	23.4	26.6	124	C:50.0%[S:50.0%,D:0.0%],F:23.4%,M:26.6%,n:124	C:8.8%[S:8.8%,D:0.0%],F:2.1%,M:89.1%,n:194	C:2.4%[S:2.4%,D:0.0%],F:1.2%,M:96.4%,n:255
	15mw_Bin_22-contigs	taxid assigned	based on 3055/3162 ORFs	1;131567;2;1783257;74201	1.00;1.00;1.00;0.91;0.91	Bacteria	1	Verrucomicrobia: 0.91	no support	no support	no support	no support	no support	15mw	CB	601	3211670	0	70	13112	363	1837	59008	0.62726	0.02454	3.21167	bacteria_odb10	81.5	75	6.5	7.3	11.2	124	C:81.5%[S:75.0%,D:6.5%],F:7.3%,M:11.2%,n:124	C:13.9%[S:12.4%,D:1.5%],F:3.1%,M:83.0%,n:194	C:2.8%[S:2.0%,D:0.8%],F:1.2%,M:96.0%,n:255
	15mw_Bin_26-contigs	taxid assigned	based on 8597/9045 ORFs	1;131567;2;1783272;200795	1.00;1.00;1.00;0.92;0.91	Bacteria	1	Chloroflexi: 0.91	no support	no support	no support	no support	no support	15mw	CB	962	9240357	0	238	12180	705	4949	47518	0.49628	0.02722	9.24036	bacteria_odb10	66.2	33.9	32.3	7.3	26.5	124	C:66.2%[S:33.9%,D:32.3%],F:7.3%,M:26.5%,n:124	C:19.6%[S:7.7%,D:11.9%],F:2.6%,M:77.8%,n:194	C:6.6%[S:2.7%,D:3.9%],F:3.1%,M:90.3%,n:255
	15mw_Bin_27-contigs	taxid assigned	based on 184/678 ORFs	1;131567;2	1.00;0.93;0.62	Bacteria	0.62	no support	no support	no support	no support	no support	no support	15mw	CB	369	785228	0	96	2306	297	1174	11326	0.31039	0.08366	0.785228	mollicutes_odb10	2	2	0	0	98	151	C:0.0%[S:0.0%,D:0.0%],F:1.6%,M:98.4%,n:124	C:0.0%[S:0.0%,D:0.0%],F:0.0%,M:100.0%,n:194	C:0.0%[S:0.0%,D:0.0%],F:0.0%,M:100.0%,n:255
	15mw_Bin_30-contigs	taxid assigned	based on 4025/4458 ORFs	1;131567;2;1224;1553900;213481;213483;958	1.00;1.00;0.99;0.70;0.62;0.61;0.55;0.53	Bacteria	0.99	Proteobacteria: 0.70	Oligoflexia: 0.62	Bdellovibrionales: 0.61	Bdellovibrionaceae: 0.55	Bdellovibrio: 0.53	no support	15mw	CB	474	4492109	0	97	13390	318	4507	80180	0.40569	0.02033	4.49211	bacteria_odb10	90.4	57.3	33.1	4	5.6	124	C:90.4%[S:57.3%,D:33.1%],F:4.0%,M:5.6%,n:124	C:18.0%[S:14.4%,D:3.6%],F:4.6%,M:77.4%,n:194	C:4.3%[S:3.9%,D:0.4%],F:1.6%,M:94.1%,n:255
	15mw_Bin_31-contigs	taxid assigned	based on 2610/2745 ORFs	1;131567;2;1783270;68336;976;200643;1970189;1471398	1.00;1.00;0.99;0.87;0.87;0.83;0.56;0.45;0.45	Bacteria	0.99	Bacteroidetes: 0.83	Bacteroidia: 0.56	Marinilabiliales: 0.45	Prolixibacteraceae: 0.45	no support	no support	15mw	CB	496	2978126	0	135	6812	384	3302	57752	0.46273	0.028	2.97813	bacteroidia_odb10	65	63.9	1.1	4.1	30.9	538	C:60.5%[S:58.9%,D:1.6%],F:8.9%,M:30.6%,n:124	C:10.8%[S:10.8%,D:0.0%],F:3.1%,M:86.1%,n:194	C:3.5%[S:3.5%,D:0.0%],F:1.6%,M:94.9%,n:255
	15mw_Bin_36-contigs	taxid assigned	based on 12198/18258 ORFs	1;131567;2759;33090;3041;2692248;75966;35460;35461;2511126;3071;1962113;1650286	1.00;1.00;0.95;0.94;0.93;0.93;0.87;0.86;0.86;0.79;0.52;0.38;0.38	Eukaryota	0.95	Chlorophyta: 0.93	Trebouxiophyceae: 0.87	Chlorellales: 0.86	Chlorellaceae: 0.86	Chlorella: 0.52	Chlorella desiccata (nom. nud.): 0.38	15mw	CB	1104	19734002	0	234	26641	739	8559	136784	0.71197	0.0296	19.734	chlorophyta_odb10	95.3	94.8	0.5	1.7	3	1519	C:37.1%[S:33.9%,D:3.2%],F:31.5%,M:31.4%,n:124	C:36.6%[S:34.5%,D:2.1%],F:17.0%,M:46.4%,n:194	C:83.9%[S:83.9%,D:0.0%],F:7.1%,M:9.0%,n:255
	15mw_Bin_42-contigs	taxid assigned	based on 1170/1248 ORFs	1;131567;2;1224;28216	1.00;0.95;0.94;0.61;0.50	Bacteria	0.94	Proteobacteria: 0.61	Betaproteobacteria: 0.50	no support	no support	no support	no support	15mw	CB	483	935499	0	129	1853	395	1116	37603	0.57059	0.04779	0.935499	burkholderiales_odb10	14.4	14	0.4	4.9	80.7	688	C:29.9%[S:23.4%,D:6.5%],F:15.3%,M:54.8%,n:124	C:3.6%[S:3.1%,D:0.5%],F:2.6%,M:93.8%,n:194	C:0.0%[S:0.0%,D:0.0%],F:1.2%,M:98.8%,n:255
	15mw_Bin_45-contigs	taxid assigned	based on 26177/28722 ORFs	1;131567;2;1783270;68336;976	1.00;1.00;0.99;0.57;0.57;0.52	Bacteria	0.99	Bacteroidetes: 0.52	no support	no support	no support	no support	no support	15mw	CB	13071	22700870	0	4460	1786	10937	1124	10873	0.44722	0.0408	22.7009	bacteria_odb10	90.3	35.5	54.8	5.6	4.1	124	C:90.3%[S:35.5%,D:54.8%],F:5.6%,M:4.1%,n:124	C:21.1%[S:12.9%,D:8.2%],F:6.7%,M:72.2%,n:194	C:6.3%[S:4.7%,D:1.6%],F:3.9%,M:89.8%,n:255
	15mw_Bin_46-contigs	taxid assigned	based on 188/707 ORFs	1;131567;2759;3027;589350;2896;3030;233186	1.00;0.98;0.87;0.82;0.52;0.50;0.50;0.43	Eukaryota	0.87	NA	Cryptophyceae: 0.82	Cryptomonadales: 0.52	Cryptomonadaceae: 0.50	Cryptomonas: 0.50	Cryptomonas curvata: 0.43	15mw	CB	191	655339	0	36	4630	137	1427	97325	0.3854	0.04346	0.655339	mollicutes_odb10	23.8	23.8	0	0.7	75.5	151	C:33.9%[S:33.9%,D:0.0%],F:2.4%,M:63.7%,n:124	C:1.0%[S:1.0%,D:0.0%],F:1.5%,M:97.5%,n:194	C:0.0%[S:0.0%,D:0.0%],F:0.0%,M:100.0%,n:255
	15mw_Bin_47-contigs	taxid assigned	based on 1470/1571 ORFs	1;131567;2;1224;28211	1.00;0.98;0.97;0.84;0.73	Bacteria	0.97	Proteobacteria: 0.84	Alphaproteobacteria: 0.73	no support	no support	no support	no support	15mw	CB	625	1102190	0	201	1712	522	1117	42494	0.64138	0.03407	1.10219	bacteria_odb10	8.9	8.9	0	16.1	75	124	C:8.9%[S:8.9%,D:0.0%],F:16.1%,M:75.0%,n:124	C:1.5%[S:1.5%,D:0.0%],F:2.6%,M:95.9%,n:194	C:1.6%[S:1.6%,D:0.0%],F:0.8%,M:97.6%,n:255
	15mw_Bin_5-contigs	taxid assigned	based on 1470/2154 ORFs	1;131567;2	1.00;0.72;0.64	Bacteria	0.64	no support	no support	no support	no support	no support	no support	15mw	CB	379	1453522	0	42	7800	258	1422	152751	0.3264	0.03453	1.45352	bacteria_odb10	0.8	0.8	0	2.4	96.8	124	C:0.8%[S:0.8%,D:0.0%],F:2.4%,M:96.8%,n:124	C:0.0%[S:0.0%,D:0.0%],F:0.5%,M:99.5%,n:194	C:0.0%[S:0.0%,D:0.0%],F:0.0%,M:100.0%,n:255
	15mw_Bin_50-contigs	taxid assigned	based on 701/994 ORFs	1;131567;2	1.00;0.73;0.71	Bacteria	0.71	no support	no support	no support	no support	no support	no support	15mw	CB	139	749424	0	10	13002	86	1816	83146	0.31973	0.02716	0.749424	bacteria_odb10	0.8	0.8	0	0.8	98.4	124	C:0.8%[S:0.8%,D:0.0%],F:0.8%,M:98.4%,n:124	C:0.0%[S:0.0%,D:0.0%],F:0.5%,M:99.5%,n:194	C:0.0%[S:0.0%,D:0.0%],F:0.0%,M:100.0%,n:255
	15mw_Bin_53-contigs	taxid assigned	based on 1578/1608 ORFs	1;131567;2;1783272;201174;1760	1.00;1.00;1.00;0.98;0.98;0.97	Bacteria	1	Actinobacteria: 0.98	Actinomycetia: 0.97	no support	no support	no support	no support	15mw	CB	286	1394333	0	50	7702	190	2056	40347	0.45836	0.01321	1.39433	actinobacteria_class_odb10	72.2	71.6	0.6	7	20.8	356	C:71.8%[S:71.8%,D:0.0%],F:4.0%,M:24.2%,n:124	C:12.9%[S:12.9%,D:0.0%],F:3.1%,M:84.0%,n:194	C:2.4%[S:2.4%,D:0.0%],F:2.4%,M:95.2%,n:255
	15mw_Bin_54-contigs	taxid assigned	based on 1391/1788 ORFs	1;131567;2;2323;1783234;1783273;363464;1046947;2044595	1.00;0.97;0.95;0.82;0.82;0.81;0.79;0.79;0.76	Bacteria	0.95	Candidatus Gracilibacteria: 0.79	NA	NA	NA	NA	Candidatus Gracilibacteria bacterium: 0.76	15mw	CB	63	1928400	0	14	49793	38	18489	115562	0.2517	0.02281	1.9284	mollicutes_odb10	47.7	47	0.7	2.6	49.7	151	C:54.0%[S:54.0%,D:0.0%],F:16.1%,M:29.9%,n:124	C:0.0%[S:0.0%,D:0.0%],F:0.0%,M:100.0%,n:194	C:0.0%[S:0.0%,D:0.0%],F:0.8%,M:99.2%,n:255
	15mw_Bin_56-contigs	taxid assigned	based on 5814/6092 ORFs	1;131567;2;1224;1236;135613;1046;53392;1166950	1.00;1.00;1.00;0.97;0.96;0.95;0.95;0.82;0.82	Bacteria	1	Proteobacteria: 0.97	Gammaproteobacteria: 0.96	Chromatiales: 0.95	Chromatiaceae: 0.95	Thiodictyon: 0.82	Candidatus Thiodictyon syntrophicum: 0.82	15mw	CB	1931	5327607	0	546	3255	1498	1485	14826	0.66315	0.03916	5.32761	chromatiales_odb10	49.7	46.8	2.9	9.4	40.9	652	C:47.6%[S:40.3%,D:7.3%],F:18.5%,M:33.9%,n:124	C:9.3%[S:9.3%,D:0.0%],F:6.2%,M:84.5%,n:194	C:2.0%[S:2.0%,D:0.0%],F:2.4%,M:95.6%,n:255
	15mw_Bin_58-contigs	taxid assigned	based on 486/830 ORFs	1;131567;2;49928;1869227	1.00;0.68;0.66;0.59;0.59	Bacteria	0.66	NA	NA	NA	NA	NA	bacterium: 0.59	15mw	CB	170	572537	0	28	5166	121	1356	33774	0.50093	0.04416	0.572537	bacteria_odb10	0.8	0	0.8	0.8	98.4	124	C:0.8%[S:0.0%,D:0.8%],F:0.8%,M:98.4%,n:124	C:0.0%[S:0.0%,D:0.0%],F:0.0%,M:100.0%,n:194	C:0.0%[S:0.0%,D:0.0%],F:0.0%,M:100.0%,n:255
	15mw_Bin_59-contigs	taxid assigned (2/2)	based on 314/1866 ORFs	1;131567;2	1.00;0.95;0.59	Bacteria	0.59	no support	no support	no support	no support	no support	no support	15mw	CB	749	1666087	0	195	2400	599	1200	19664	0.4946	0.06696	1.66609	eukaryota_odb10	0.4	0.4	0	0.4	99.2	255	C:0.0%[S:0.0%,D:0.0%],F:0.8%,M:99.2%,n:124	C:0.0%[S:0.0%,D:0.0%],F:0.5%,M:99.5%,n:194	C:0.4%[S:0.4%,D:0.0%],F:0.4%,M:99.2%,n:255
	15mw_Bin_60-contigs	taxid assigned	based on 1315/1500 ORFs	1;131567;2;1783257;203682;473814;2026780	1.00;1.00;0.99;0.89;0.89;0.61;0.61	Bacteria	0.99	Planctomycetes: 0.89	NA	NA	NA	NA	Planctomycetes bacterium: 0.61	15mw	CB	754	1136777	0	282	1459	646	1081	5336	0.54286	0.02521	1.13678	bacteria_odb10	7.3	7.3	0	10.5	82.2	124	C:7.3%[S:7.3%,D:0.0%],F:10.5%,M:82.2%,n:124	C:1.0%[S:1.0%,D:0.0%],F:2.1%,M:96.9%,n:194	C:0.8%[S:0.8%,D:0.0%],F:1.2%,M:98.0%,n:255
	15mw_Bin_61-contigs	taxid assigned	based on 413/440 ORFs	1;131567;2;1783270;68336;976	1.00;1.00;1.00;0.84;0.84;0.63	Bacteria	1	Bacteroidetes: 0.63	no support	no support	no support	no support	no support	15mw	CB	384	804286	0	99	2236	309	1148	16345	0.47688	0.05505	0.804286	Check_logs	-	-	-	-	-	-	-	-	-
	15mw_Bin_62-contigs	taxid assigned	based on 1333/1508 ORFs	1;131567;2;1783270;68336;976;117743;200644;1853230;1986672;2026728	1.00;0.99;0.98;0.86;0.86;0.85;0.59;0.54;0.49;0.48;0.48	Bacteria	0.98	Bacteroidetes: 0.85	Flavobacteriia: 0.59	Flavobacteriales: 0.54	Crocinitomicaceae: 0.49	NA	Crocinitomicaceae bacterium: 0.48	15mw	CB	637	1026554	0	231	1614	539	1101	8519	0.33021	0.03525	1.02655	bacteria_odb10	18.5	18.5	0	21	60.5	124	C:18.5%[S:18.5%,D:0.0%],F:21.0%,M:60.5%,n:124	C:4.1%[S:4.1%,D:0.0%],F:2.6%,M:93.3%,n:194	C:0.8%[S:0.8%,D:0.0%],F:1.2%,M:98.0%,n:255
	15mw_Bin_63-contigs	taxid assigned	based on 300/628 ORFs	1;131567;2759;3027;589350;2896;3030	1.00;0.97;0.64;0.57;0.35;0.35;0.35	Eukaryota	0.64	NA	Cryptophyceae: 0.57	Cryptomonadales: 0.35	Cryptomonadaceae: 0.35	Cryptomonas: 0.35	no support	15mw	CB	172	517832	0	41	3997	129	1448	12675	0.28896	0.04329	0.517832	bacteria_odb10	23.4	23.4	0	3.2	73.4	124	C:23.4%[S:23.4%,D:0.0%],F:3.2%,M:73.4%,n:124	C:0.5%[S:0.5%,D:0.0%],F:0.5%,M:99.0%,n:194	C:0.4%[S:0.4%,D:0.0%],F:0.0%,M:99.6%,n:255
	15mw_Bin_64-contigs	taxid assigned (2/2)	based on 6912/7236 ORFs	1;131567;2;1783270;68336;1090;191410;191411;191412;274493;1099;34090	1.00;1.00;1.00;0.95;0.95;0.94;0.94;0.94;0.93;0.83;0.35;0.35	Bacteria	1	Chlorobi: 0.94	Chlorobia: 0.94	Chlorobiales: 0.94	Chlorobiaceae: 0.93	Pelodictyon: 0.35	Pelodictyon phaeoclathratiforme: 0.35	15mw	CB	930	7116902	0	92	15937	525	2840	148494	0.47534	0.03406	7.1169	bacteria_odb10	93.6	21	72.6	5.6	0.8	124	C:93.6%[S:21.0%,D:72.6%],F:5.6%,M:0.8%,n:124	C:20.6%[S:4.1%,D:16.5%],F:3.6%,M:75.8%,n:194	C:4.4%[S:2.0%,D:2.4%],F:1.6%,M:94.0%,n:255
	15mw_Bin_65-contigs	taxid assigned	based on 6116/6519 ORFs	1;131567;2;1783270;68336;976;117743;200644	1.00;0.99;0.99;0.91;0.91;0.90;0.67;0.64	Bacteria	0.99	Bacteroidetes: 0.90	Flavobacteriia: 0.67	Flavobacteriales: 0.64	no support	no support	no support	15mw	CB	149	7370715	0	23	112279	74	27767	317682	0.34223	0.02507	7.37071	bacteria_odb10	99.2	12.1	87.1	0.8	0	124	C:99.2%[S:12.1%,D:87.1%],F:0.8%,M:0.0%,n:124	C:19.0%[S:4.1%,D:14.9%],F:3.1%,M:77.9%,n:194	C:3.9%[S:0.4%,D:3.5%],F:2.4%,M:93.7%,n:255
	15mw_Bin_72-contigs	taxid assigned	based on 4267/4662 ORFs	1;131567;2;1783270;68336;976	1.00;0.99;0.98;0.63;0.63;0.62	Bacteria	0.98	Bacteroidetes: 0.62	no support	no support	no support	no support	no support	15mw	CB	2187	3352227	0	790	1487	1865	1074	7652	0.3834	0.05995	3.35223	bacteria_odb10	33.8	30.6	3.2	22.6	43.6	124	C:33.8%[S:30.6%,D:3.2%],F:22.6%,M:43.6%,n:124	C:6.7%[S:5.7%,D:1.0%],F:6.7%,M:86.6%,n:194	C:1.2%[S:0.8%,D:0.4%],F:3.1%,M:95.7%,n:255
	15mw_Bin_78-contigs	taxid assigned	based on 2629/2918 ORFs	1;131567;2;1783270;68336	1.00;1.00;0.98;0.51;0.51	Bacteria	0.98	no support	no support	no support	no support	no support	no support	15mw	CB	381	3369513	0	81	12998	265	4210	51435	0.35447	0.0196	3.36951	bacteria_odb10	74.2	74.2	0	14.5	11.3	124	C:74.2%[S:74.2%,D:0.0%],F:14.5%,M:11.3%,n:124	C:16.5%[S:16.5%,D:0.0%],F:4.6%,M:78.9%,n:194	C:3.1%[S:3.1%,D:0.0%],F:2.0%,M:94.9%,n:255
	15mw_Bin_79-contigs	taxid assigned	based on 1224/1484 ORFs	1;131567;2	1.00;0.99;0.95	Bacteria	0.95	no support	no support	no support	no support	no support	no support	15mw	CB	791	984125	0	338	1199	697	1032	3389	0.50659	0.09079	0.984125	bacteria_odb10	8.1	8.1	0	10.5	81.4	124	C:8.1%[S:8.1%,D:0.0%],F:10.5%,M:81.4%,n:124	C:1.0%[S:1.0%,D:0.0%],F:1.0%,M:98.0%,n:194	C:0.8%[S:0.8%,D:0.0%],F:1.2%,M:98.0%,n:255
	15mw_Bin_81-contigs	taxid assigned	based on 3027/3154 ORFs	1;131567;2;1783270;68336;976	1.00;1.00;1.00;0.94;0.94;0.94	Bacteria	1	Bacteroidetes: 0.94	no support	no support	no support	no support	no support	15mw	CB	347	3336024	0	56	16310	218	4118	71118	0.33898	0.02044	3.33602	bacteria_odb10	83.1	83.1	0	10.5	6.4	124	C:83.1%[S:83.1%,D:0.0%],F:10.5%,M:6.4%,n:124	C:13.9%[S:13.9%,D:0.0%],F:5.2%,M:80.9%,n:194	C:3.5%[S:3.5%,D:0.0%],F:3.1%,M:93.4%,n:255
	15mw_Bin_84-contigs	taxid assigned	based on 2160/2247 ORFs	1;131567;2;1783257;74201;414999;415000;134623;278955;2006848	1.00;1.00;1.00;0.89;0.87;0.61;0.54;0.54;0.50;0.50	Bacteria	1	Verrucomicrobia: 0.87	Opitutae: 0.61	Opitutales: 0.54	Opitutaceae: 0.54	NA	Opitutaceae bacterium: 0.50	15mw	CB	394	2255929	0	112	6544	308	3220	27526	0.64188	0.02585	2.25593	bacteria_odb10	30.6	29.8	0.8	8.9	60.5	124	C:30.6%[S:29.8%,D:0.8%],F:8.9%,M:60.5%,n:124	C:5.7%[S:5.2%,D:0.5%],F:1.5%,M:92.8%,n:194	C:1.2%[S:1.2%,D:0.0%],F:0.4%,M:98.4%,n:255
	15mw_Bin_86-contigs	taxid assigned	based on 6095/6379 ORFs	1;131567;2;1224;28216;80840	1.00;1.00;0.99;0.87;0.65;0.34	Bacteria	0.99	Proteobacteria: 0.87	Betaproteobacteria: 0.65	Burkholderiales: 0.34	no support	no support	no support	15mw	CB	650	6654389	0	56	25234	397	3651	180987	0.55512	0.04062	6.65439	burkholderiales_odb10	99.1	43.9	55.2	0.3	0.6	688	C:98.3%[S:55.6%,D:42.7%],F:1.6%,M:0.1%,n:124	C:18.0%[S:10.3%,D:7.7%],F:2.6%,M:79.4%,n:194	C:6.2%[S:3.5%,D:2.7%],F:2.4%,M:91.4%,n:255
	15mw_Bin_89-contigs	taxid assigned	based on 22476/23918 ORFs	1;131567;2;1783270;68336;976;200643	1.00;1.00;0.99;0.89;0.89;0.87;0.30	Bacteria	0.99	Bacteroidetes: 0.87	Bacteroidia: 0.30	no support	no support	no support	no support	15mw	CB	794	29918676	0	149	59527	516	17271	234611	0.37487	0.04177	29.9187	bacteria_odb10	100	5.6	94.4	0	0	124	C:100.0%[S:5.6%,D:94.4%],F:0.0%,M:0.0%,n:124	C:25.8%[S:5.2%,D:20.6%],F:3.1%,M:71.1%,n:194	C:7.1%[S:2.4%,D:4.7%],F:1.6%,M:91.3%,n:255
	15mw_Bin_9-contigs	taxid assigned	based on 1980/2124 ORFs	1;131567;2;1783270;68336;976;1937959;1936988*	1.00;1.00;1.00;0.67;0.67;0.66;0.37;0.37	Bacteria	1	Bacteroidetes: 0.66	Saprospiria: 0.37	Saprospirales*: 0.37	no support	no support	no support	15mw	CB	954	2008423	0	288	2243	773	1224	13980	0.48322	0.02826	2.00842	bacteroidetes_odb10	36.1	36.1	0	14.9	49	402	C:44.3%[S:43.5%,D:0.8%],F:14.5%,M:41.2%,n:124	C:5.2%[S:5.2%,D:0.0%],F:7.2%,M:87.6%,n:194	C:1.6%[S:1.6%,D:0.0%],F:2.0%,M:96.4%,n:255
	15mw_Bin_91-contigs	taxid assigned	based on 6046/6586 ORFs	1;131567;2;1224;68525;28221;122706;2026735	1.00;1.00;0.99;0.81;0.68;0.68;0.51;0.50	Bacteria	0.99	Proteobacteria: 0.81	Deltaproteobacteria: 0.68	NA	NA	NA	Deltaproteobacteria bacterium: 0.50	15mw	CB	755	6885882	0	165	12242	537	4260	65943	0.47497	0.03068	6.88588	desulfobacterales_odb10	84.6	83.1	1.5	3.2	12.2	599	C:82.3%[S:82.3%,D:0.0%],F:4.8%,M:12.9%,n:124	C:19.1%[S:18.6%,D:0.5%],F:4.6%,M:76.3%,n:194	C:3.5%[S:3.1%,D:0.4%],F:2.7%,M:93.8%,n:255
	15mw_Bin_92-contigs	taxid assigned	based on 10585/13741 ORFs	1;131567;2;1783270;68336;976	1.00;0.97;0.94;0.41;0.40;0.35	Bacteria	0.94	Bacteroidetes: 0.35	no support	no support	no support	no support	no support	15mw	CB	5931	10266486	0	1953	1747	4959	1106	12229	0.32357	0.04318	10.2665	mollicutes_odb10	59.6	31.1	28.5	11.9	28.5	151	C:64.5%[S:42.7%,D:21.8%],F:25.8%,M:9.7%,n:124	C:9.8%[S:7.7%,D:2.1%],F:10.8%,M:79.4%,n:194	C:3.9%[S:3.9%,D:0.0%],F:2.7%,M:93.4%,n:255
	15mw_Bin_95-contigs	taxid assigned	based on 5539/7295 ORFs	1;131567;2;1783270;68336;976	1.00;0.93;0.91;0.56;0.56;0.55	Bacteria	0.91	Bacteroidetes: 0.55	no support	no support	no support	no support	no support	15mw	CB	2644	5145548	0	797	2020	2167	1152	27032	0.31152	0.0461	5.14555	bacteria_odb10	42.8	33.9	8.9	20.2	37	124	C:42.8%[S:33.9%,D:8.9%],F:20.2%,M:37.0%,n:124	C:9.8%[S:7.7%,D:2.1%],F:4.6%,M:85.6%,n:194	C:1.6%[S:1.6%,D:0.0%],F:2.0%,M:96.4%,n:255
	15mw_Bin_96-contigs	taxid assigned	based on 2628/2937 ORFs	1;131567;2;1783272;200795	1.00;1.00;0.99;0.84;0.82	Bacteria	0.99	Chloroflexi: 0.82	no support	no support	no support	no support	no support	15mw	CB	1162	2321331	0	361	2168	952	1177	14217	0.4938	0.04318	2.32133	bacteria_odb10	31.5	23.4	8.1	15.3	53.2	124	C:31.5%[S:23.4%,D:8.1%],F:15.3%,M:53.2%,n:124	C:3.1%[S:2.6%,D:0.5%],F:2.6%,M:94.3%,n:194	C:3.1%[S:3.1%,D:0.0%],F:0.8%,M:96.1%,n:255
	15mw_Bin_99-contigs	taxid assigned	based on 8513/10696 ORFs	1;131567;2;1783272;1239;526524;526525;128827;544447;2049044	1.00;0.87;0.79;0.38;0.36;0.32;0.32;0.32;0.32;0.32	Bacteria	0.79	Firmicutes: 0.36	Erysipelotrichia: 0.32	Erysipelotrichales: 0.32	Erysipelotrichaceae: 0.32	NA	Erysipelotrichaceae bacterium: 0.32	15mw	CB	1117	9403230	0	33	48845	513	2450	579606	0.36598	0.04979	9.40323	bacteria_odb10	96	50	46	1.6	2.4	124	C:96.0%[S:50.0%,D:46.0%],F:1.6%,M:2.4%,n:124	C:19.1%[S:13.4%,D:5.7%],F:5.2%,M:75.7%,n:194	C:4.3%[S:3.5%,D:0.8%],F:1.6%,M:94.1%,n:255

## Sheet: Table S3
	Table S3: Summary of MAGs obtained from four chemocline samples using non competitive binning through CONCOCT. MAGs were classified and quality assessed using the CAT/BAT and BUSCO.
	MAG	classification	reason	lineage	lineage.scores	superkingdom	confidence	phylum	class	order	family	genus	species	Depth.x	category	n_contigs	contig_bp	gap_pct	ctg_N50	ctg_L50	ctg_N90	ctg_L90	ctg_max	gc_avg	gc_std	size_mbp	Dataset	Complete	Single	Duplicated	Fragmented	Missing	n_markers	Scores_bacteria_odb10	Scores_archaea_odb10	Scores_eukaryota_odb10
	13m_0.fa	taxid assigned	based on 7713/8932 ORFs	1;131567;2;1224;1553900;213481;404130;2053517	1.00;0.99;0.96;0.61;0.49;0.41;0.40;0.39	Bacteria	0.96	Proteobacteria: 0.61	Oligoflexia: 0.49	Bdellovibrionales: 0.41	NA	NA	Bdellovibrionales bacterium: 0.39	13m	NCB	3381	6585728	0	1105	2079	2782	1196	9246	0.39725	0.02661	6.58573	bacteria_odb10	52.5	44.4	8.1	17.7	29.8	124	C:52.5%[S:44.4%,D:8.1%],F:17.7%,M:29.8%,n:124	C:11.3%[S:6.7%,D:4.6%],F:5.7%,M:83.0%,n:194	C:3.9%[S:2.7%,D:1.2%],F:2.4%,M:93.7%,n:255
	13m_100.fa	taxid assigned	based on 1503/1665 ORFs	1;131567;2;1783270;68336;1134404	1.00;1.00;0.99;0.76;0.75;0.43	Bacteria	0.99	Ignavibacteriae: 0.43	no support	no support	no support	no support	no support	13m	NCB	637	1323725	0	190	2305	516	1194	12142	0.36848	0.02867	1.32373	bacteria_odb10	20.2	20.2	0	14.5	65.3	124	C:20.2%[S:20.2%,D:0.0%],F:14.5%,M:65.3%,n:124	C:4.6%[S:4.6%,D:0.0%],F:1.0%,M:94.4%,n:194	C:2.0%[S:2.0%,D:0.0%],F:2.7%,M:95.3%,n:255
	13m_101.fa	taxid assigned	based on 3496/3898 ORFs	1;131567;2;1783270;68336;976;117743;200644;403978;2021391	1.00;0.97;0.96;0.84;0.84;0.83;0.41;0.41;0.40;0.40	Bacteria	0.96	Bacteroidetes: 0.83	Flavobacteriia: 0.41	Flavobacteriales: 0.41	NA	NA	Flavobacteriales bacterium: 0.40	13m	NCB	968	3634044	0	230	4810	717	1837	28259	0.44965	0.03236	3.63404	bacteroidetes_odb10	71.9	70.9	1	13.2	14.9	402	C:73.4%[S:73.4%,D:0.0%],F:14.5%,M:12.1%,n:124	C:11.3%[S:11.3%,D:0.0%],F:6.2%,M:82.5%,n:194	C:2.7%[S:2.7%,D:0.0%],F:3.1%,M:94.2%,n:255
	13m_104.fa	taxid assigned	based on 3044/3132 ORFs	1;131567;2;1224;28211	1.00;1.00;0.99;0.95;0.92	Bacteria	0.99	Proteobacteria: 0.95	Alphaproteobacteria: 0.92	no support	no support	no support	no support	13m	NCB	230	3160808	0	44	24092	144	5959	90936	0.64245	0.0238	3.16081	alphaproteobacteria_odb10	96.1	96.1	0	2.3	1.6	432	C:96.0%[S:96.0%,D:0.0%],F:3.2%,M:0.8%,n:124	C:16.0%[S:16.0%,D:0.0%],F:4.1%,M:79.9%,n:194	C:7.1%[S:7.1%,D:0.0%],F:0.4%,M:92.5%,n:255
	13m_105.fa	taxid assigned	based on 5221/5520 ORFs	1;131567;2;1783272;200795	1.00;1.00;0.99;0.91;0.91	Bacteria	0.99	Chloroflexi: 0.91	no support	no support	no support	no support	no support	13m	NCB	1746	4701781	0	492	2944	1379	1532	31463	0.49933	0.03028	4.70178	bacteria_odb10	51.6	46	5.6	16.1	32.3	124	C:51.6%[S:46.0%,D:5.6%],F:16.1%,M:32.3%,n:124	C:13.9%[S:13.4%,D:0.5%],F:3.1%,M:83.0%,n:194	C:4.3%[S:3.9%,D:0.4%],F:2.4%,M:93.3%,n:255
	13m_106.fa	taxid assigned	based on 5317/5486 ORFs	1;131567;2;1224;28216	1.00;0.99;0.99;0.86;0.67	Bacteria	0.99	Proteobacteria: 0.86	Betaproteobacteria: 0.67	no support	no support	no support	no support	13m	NCB	1993	4135662	0	660	2280	1627	1248	8990	0.61629	0.03508	4.13566	bacteria_odb10	38.7	33.1	5.6	9.7	51.6	124	C:38.7%[S:33.1%,D:5.6%],F:9.7%,M:51.6%,n:124	C:9.8%[S:6.7%,D:3.1%],F:3.1%,M:87.1%,n:194	C:3.9%[S:3.1%,D:0.8%],F:2.0%,M:94.1%,n:255
	13m_108.fa	taxid assigned	based on 4673/4875 ORFs	1;131567;2;1224;28216	1.00;0.99;0.99;0.70;0.64	Bacteria	0.99	Proteobacteria: 0.70	Betaproteobacteria: 0.64	no support	no support	no support	no support	13m	NCB	1735	3506383	0	577	2172	1422	1245	9593	0.42247	0.03307	3.50638	burkholderiales_odb10	63.3	43.2	20.1	13.8	22.9	688	C:74.2%[S:53.2%,D:21.0%],F:11.3%,M:14.5%,n:124	C:9.8%[S:6.2%,D:3.6%],F:6.2%,M:84.0%,n:194	C:2.0%[S:1.2%,D:0.8%],F:3.5%,M:94.5%,n:255
	13m_11.fa	taxid assigned	based on 3427/3960 ORFs	1;131567;2;57723;533205;574975;574976;1951928;2052165*	1.00;1.00;0.99;0.95;0.86;0.86;0.86;0.80;0.80	Bacteria	0.99	Acidobacteria: 0.95	Holophagae: 0.86	Holophagales: 0.86	Holophagaceae: 0.86	NA	Holophagaceae bacterium*: 0.80	13m	NCB	593	3660398	0	125	8857	406	2848	59328	0.6782	0.03059	3.6604	bacteria_odb10	83.9	83.1	0.8	11.3	4.8	124	C:83.9%[S:83.1%,D:0.8%],F:11.3%,M:4.8%,n:124	C:14.9%[S:14.9%,D:0.0%],F:3.6%,M:81.5%,n:194	C:3.1%[S:3.1%,D:0.0%],F:0.8%,M:96.1%,n:255
	13m_110.fa	taxid assigned	based on 1106/1292 ORFs	1;131567;2;1783270;68336	1.00;1.00;0.98;0.51;0.51	Bacteria	0.98	no support	no support	no support	no support	no support	no support	13m	NCB	601	982482	0	211	1612	509	1101	9793	0.36104	0.02754	0.982482	bacteria_odb10	12.9	12.9	0	17.7	69.4	124	C:12.9%[S:12.9%,D:0.0%],F:17.7%,M:69.4%,n:124	C:2.6%[S:2.6%,D:0.0%],F:3.6%,M:93.8%,n:194	C:0.4%[S:0.4%,D:0.0%],F:0.4%,M:99.2%,n:255
	13m_116.fa	taxid assigned	based on 235/659 ORFs	1;131567;2;1224;1236;33811;1913989	1.00;0.93;0.80;0.66;0.56;0.52;0.52	Bacteria	0.8	Proteobacteria: 0.66	Gammaproteobacteria: 0.56	NA	NA	NA	Gammaproteobacteria bacterium: 0.52	13m	NCB	296	676580	0	65	2447	233	1152	26969	0.5021	0.0539	0.67658	bacteria_odb10	0	0	0	1.6	98.4	124	C:0.0%[S:0.0%,D:0.0%],F:1.6%,M:98.4%,n:124	C:0.0%[S:0.0%,D:0.0%],F:0.0%,M:100.0%,n:194	C:0.0%[S:0.0%,D:0.0%],F:0.0%,M:100.0%,n:255
	13m_117.fa	taxid assigned	based on 3941/4254 ORFs	1;131567;2;1224;2008785;119069;1798413;1970530	1.00;0.99;0.99;0.86;0.54;0.54;0.54;0.49	Bacteria	0.99	Proteobacteria: 0.86	Hydrogenophilalia: 0.54	Hydrogenophilales: 0.54	NA	NA	Hydrogenophilales bacterium 28-61-23: 0.49	13m	NCB	958	3647068	0	208	4855	704	1842	35964	0.57088	0.03471	3.64707	bacteria_odb10	66.9	66.1	0.8	8.9	24.2	124	C:66.9%[S:66.1%,D:0.8%],F:8.9%,M:24.2%,n:124	C:13.4%[S:12.9%,D:0.5%],F:4.6%,M:82.0%,n:194	C:4.3%[S:4.3%,D:0.0%],F:2.0%,M:93.7%,n:255
	13m_118.fa	taxid assigned	based on 4445/4572 ORFs	1;131567;2;1783270;68336;976	1.00;1.00;0.98;0.81;0.81;0.81	Bacteria	0.98	Bacteroidetes: 0.81	no support	no support	no support	no support	no support	13m	NCB	239	5071369	0	19	51795	121	7675	343103	0.34319	0.01431	5.07137	bacteria_odb10	99.2	24.2	75	0.8	0	124	C:99.2%[S:24.2%,D:75.0%],F:0.8%,M:0.0%,n:124	C:21.1%[S:12.9%,D:8.2%],F:2.1%,M:76.8%,n:194	C:4.0%[S:2.0%,D:2.0%],F:2.7%,M:93.3%,n:255
	13m_12.fa	taxid assigned	based on 27773/28177 ORFs	1;131567;2;1783272;201174;1760;52018;1883427	1.00;1.00;1.00;0.97;0.96;0.83;0.39;0.38	Bacteria	1	Actinobacteria: 0.96	Actinomycetia: 0.83	NA	NA	NA	Actinobacteria bacterium: 0.38	13m	NCB	3693	26145790	0	761	8425	2742	3467	165375	0.45081	0.02271	26.1458	bacteria_odb10	100	6.5	93.5	0	0	124	C:100.0%[S:6.5%,D:93.5%],F:0.0%,M:0.0%,n:124	C:23.7%[S:4.1%,D:19.6%],F:4.1%,M:72.2%,n:194	C:5.5%[S:0.4%,D:5.1%],F:2.4%,M:92.1%,n:255
	13m_120.fa	taxid assigned (1/2)	based on 5408/5614 ORFs	1;131567;2;1783270;68336;1090;191410;191411;191412;274493;1091;2685105;1095	1.00;1.00;1.00;0.95;0.95;0.95;0.94;0.94;0.94;0.83;0.35;0.34;0.34	Bacteria	1	Chlorobi: 0.95	Chlorobia: 0.94	Chlorobiales: 0.94	Chlorobiaceae: 0.94	Chlorobium: 0.35	Chlorobium sp.: 0.34	13m	NCB	374	5781982	0	40	32696	226	6087	243068	0.47736	0.02745	5.78198	bacteria_odb10	92.7	15.3	77.4	4.8	2.5	124	C:92.7%[S:15.3%,D:77.4%],F:4.8%,M:2.5%,n:124	C:19.5%[S:1.5%,D:18.0%],F:4.1%,M:76.4%,n:194	C:4.7%[S:2.0%,D:2.7%],F:2.4%,M:92.9%,n:255
	13m_13.fa	taxid assigned	based on 4911/5161 ORFs	1;131567;2;1783270;68336;976;768503;768507;89373;105	1.00;1.00;1.00;0.97;0.97;0.97;0.90;0.86;0.86;0.79	Bacteria	1	Bacteroidetes: 0.97	Cytophagia: 0.90	Cytophagales: 0.86	Cytophagaceae: 0.86	Runella: 0.79	no support	13m	NCB	1848	4276800	0	522	2548	1476	1286	29837	0.43365	0.02774	4.2768	bacteria_odb10	49.2	48.4	0.8	16.9	33.9	124	C:49.2%[S:48.4%,D:0.8%],F:16.9%,M:33.9%,n:124	C:9.8%[S:9.3%,D:0.5%],F:6.2%,M:84.0%,n:194	C:1.6%[S:1.6%,D:0.0%],F:1.2%,M:97.2%,n:255
	13m_130.fa	taxid assigned	based on 1485/3887 ORFs	1;131567;2759;2698737	1.00;0.99;0.66;0.34	Eukaryota	0.66	no support	no support	no support	no support	no support	no support	13m	NCB	2740	4127122	0	1018	1487	2344	1075	8163	0.74795	0.03668	4.12712	eukaryota_odb10	3.9	3.9	0	7.5	88.6	255	C:2.4%[S:2.4%,D:0.0%],F:7.3%,M:90.3%,n:124	C:1.5%[S:1.5%,D:0.0%],F:3.1%,M:95.4%,n:194	C:3.9%[S:3.9%,D:0.0%],F:7.5%,M:88.6%,n:255
	13m_132.fa	taxid assigned	based on 1922/1991 ORFs	1;131567;2;1224;28216	1.00;0.99;0.98;0.65;0.54	Bacteria	0.98	Proteobacteria: 0.65	Betaproteobacteria: 0.54	no support	no support	no support	no support	13m	NCB	417	1809889	0	75	6436	290	1862	32981	0.49543	0.03214	1.80989	betaproteobacteria_odb10	88.1	84.2	3.9	6.3	5.6	569	C:90.3%[S:86.3%,D:4.0%],F:6.5%,M:3.2%,n:124	C:16.0%[S:15.5%,D:0.5%],F:4.6%,M:79.4%,n:194	C:3.9%[S:3.9%,D:0.0%],F:1.6%,M:94.5%,n:255
	13m_137.fa	taxid assigned	based on 3040/3276 ORFs	1;131567;2;1783270;68336;976;768503;768507;89373;312278	1.00;1.00;0.99;0.97;0.97;0.97;0.88;0.88;0.87;0.79	Bacteria	0.99	Bacteroidetes: 0.97	Cytophagia: 0.88	Cytophagales: 0.88	Cytophagaceae: 0.87	Emticicia: 0.79	no support	13m	NCB	1136	2784680	0	336	2691	906	1387	28053	0.35995	0.02507	2.78468	bacteria_odb10	31.5	31.5	0	17.7	50.8	124	C:31.5%[S:31.5%,D:0.0%],F:17.7%,M:50.8%,n:124	C:10.3%[S:9.8%,D:0.5%],F:4.6%,M:85.1%,n:194	C:1.6%[S:1.6%,D:0.0%],F:2.4%,M:96.0%,n:255
	13m_140.fa	taxid assigned	based on 2700/3024 ORFs	1;131567;2;1783270;68336;976	1.00;1.00;0.96;0.64;0.64;0.60	Bacteria	0.96	Bacteroidetes: 0.60	no support	no support	no support	no support	no support	13m	NCB	807	2725738	0	196	4150	607	1714	19043	0.43114	0.02476	2.72574	bacteria_odb10	62.1	62.1	0	13.7	24.2	124	C:62.1%[S:62.1%,D:0.0%],F:13.7%,M:24.2%,n:124	C:10.8%[S:10.8%,D:0.0%],F:3.6%,M:85.6%,n:194	C:2.0%[S:2.0%,D:0.0%],F:2.4%,M:95.6%,n:255
	13m_144.fa	taxid assigned	based on 1971/2178 ORFs	1;131567;2;1783270;68336;976	1.00;1.00;0.99;0.91;0.90;0.87	Bacteria	0.99	Bacteroidetes: 0.87	no support	no support	no support	no support	no support	13m	NCB	1016	2136264	0	348	2315	832	1308	20077	0.47377	0.02924	2.13626	bacteria_odb10	23.4	23.4	0	15.3	61.3	124	C:23.4%[S:23.4%,D:0.0%],F:15.3%,M:61.3%,n:124	C:8.8%[S:8.8%,D:0.0%],F:4.6%,M:86.6%,n:194	C:1.2%[S:1.2%,D:0.0%],F:1.2%,M:97.6%,n:255
	13m_147.fa	taxid assigned	based on 2424/2452 ORFs	1;131567;2;1783272;201174;1760	1.00;1.00;0.99;0.92;0.91;0.45	Bacteria	0.99	Actinobacteria: 0.91	Actinomycetia: 0.45	no support	no support	no support	no support	13m	NCB	290	2297411	0	45	13729	182	3186	65335	0.48294	0.01223	2.29741	bacteria_odb10	85.5	31.5	54	2.4	12.1	124	C:85.5%[S:31.5%,D:54.0%],F:2.4%,M:12.1%,n:124	C:15.9%[S:4.6%,D:11.3%],F:4.1%,M:80.0%,n:194	C:2.8%[S:0.8%,D:2.0%],F:2.4%,M:94.8%,n:255
	13m_148.fa	taxid assigned	based on 4176/4392 ORFs	1;131567;2;1783257;74201	1.00;1.00;0.99;0.90;0.89	Bacteria	0.99	Verrucomicrobia: 0.89	no support	no support	no support	no support	no support	13m	NCB	941	4466126	0	140	7395	636	1911	102948	0.62096	0.02654	4.46613	bacteria_odb10	73.4	58.9	14.5	12.1	14.5	124	C:73.4%[S:58.9%,D:14.5%],F:12.1%,M:14.5%,n:124	C:12.4%[S:9.3%,D:3.1%],F:4.1%,M:83.5%,n:194	C:2.8%[S:1.6%,D:1.2%],F:0.8%,M:96.4%,n:255
	13m_149.fa	taxid assigned	based on 6946/7632 ORFs	1;131567;2;1783270;68336;976;200643	1.00;1.00;0.99;0.83;0.83;0.78;0.38	Bacteria	0.99	Bacteroidetes: 0.78	Bacteroidia: 0.38	no support	no support	no support	no support	13m	NCB	3633	5870509	0	1285	1617	3074	1095	6687	0.40934	0.03286	5.87051	bacteroidia_odb10	35.7	28.1	7.6	12.6	51.7	538	C:43.6%[S:33.9%,D:9.7%],F:17.7%,M:38.7%,n:124	C:6.1%[S:4.6%,D:1.5%],F:6.7%,M:87.2%,n:194	C:2.8%[S:2.4%,D:0.4%],F:1.2%,M:96.0%,n:255
	13m_150.fa	taxid assigned	based on 2811/3027 ORFs	1;131567;2;1783257;74201;203494;48461;134621;1032526;2638824;2024890	1.00;1.00;1.00;0.78;0.76;0.54;0.54;0.54;0.54;0.54;0.54	Bacteria	1	Verrucomicrobia: 0.76	Verrucomicrobiae: 0.54	Verrucomicrobiales: 0.54	Verrucomicrobia subdivision 3: 0.54	Pedosphaera: 0.54	Pedosphaera sp.: 0.54	13m	NCB	1084	2790967	0	300	2884	854	1413	24447	0.60408	0.02565	2.79097	bacteria_odb10	45.2	44.4	0.8	16.9	37.9	124	C:45.2%[S:44.4%,D:0.8%],F:16.9%,M:37.9%,n:124	C:6.2%[S:6.2%,D:0.0%],F:4.1%,M:89.7%,n:194	C:2.7%[S:2.7%,D:0.0%],F:0.4%,M:96.9%,n:255
	13m_151.fa	taxid assigned	based on 1644/1715 ORFs	1;131567;2;1783257;74201;414999;415000;134623	1.00;1.00;1.00;0.97;0.96;0.94;0.48;0.48	Bacteria	1	Verrucomicrobia: 0.96	Opitutae: 0.94	Opitutales: 0.48	Opitutaceae: 0.48	no support	no support	13m	NCB	682	1290624	0	212	2008	563	1139	9766	0.55898	0.02914	1.29062	bacteria_odb10	40.3	40.3	0	16.9	42.8	124	C:40.3%[S:40.3%,D:0.0%],F:16.9%,M:42.8%,n:124	C:4.6%[S:4.6%,D:0.0%],F:3.1%,M:92.3%,n:194	C:0.8%[S:0.8%,D:0.0%],F:1.2%,M:98.0%,n:255
	13m_152.fa	taxid assigned	based on 1902/2752 ORFs	1;131567;2	1.00;0.66;0.61	Bacteria	0.61	no support	no support	no support	no support	no support	no support	13m	NCB	384	1935735	0	62	7814	259	2154	71332	0.31924	0.02424	1.93573	archaea_odb10	0.5	0.5	0	0.5	99	194	C:0.8%[S:0.0%,D:0.8%],F:0.8%,M:98.4%,n:124	C:0.5%[S:0.5%,D:0.0%],F:0.5%,M:99.0%,n:194	C:0.0%[S:0.0%,D:0.0%],F:0.0%,M:100.0%,n:255
	13m_154.fa	taxid assigned	based on 8395/11008 ORFs	1;131567;2	1.00;0.77;0.55	Bacteria	0.55	no support	no support	no support	no support	no support	no support	13m	NCB	852	9156134	0	100	18987	551	4343	189016	0.33301	0.03691	9.15613	bacteria_odb10	75.8	20.2	55.6	6.5	17.7	124	C:75.8%[S:20.2%,D:55.6%],F:6.5%,M:17.7%,n:124	C:12.9%[S:5.2%,D:7.7%],F:4.6%,M:82.5%,n:194	C:3.2%[S:2.4%,D:0.8%],F:0.8%,M:96.0%,n:255
	13m_158.fa	taxid assigned	based on 2350/2454 ORFs	1;131567;2;1224;28216;33809;1891241	1.00;0.99;0.98;0.88;0.80;0.58;0.58	Bacteria	0.98	Proteobacteria: 0.88	Betaproteobacteria: 0.80	NA	NA	NA	Betaproteobacteria bacterium: 0.58	13m	NCB	1112	1733030	0	399	1526	946	1079	11996	0.65381	0.03309	1.73303	burkholderiales_odb10	15.5	15.1	0.4	10.2	74.3	688	C:18.5%[S:18.5%,D:0.0%],F:18.5%,M:63.0%,n:124	C:1.5%[S:1.5%,D:0.0%],F:2.6%,M:95.9%,n:194	C:0.8%[S:0.8%,D:0.0%],F:1.6%,M:97.6%,n:255
	13m_159.fa	taxid assigned	based on 1910/1975 ORFs	1;131567;2;1224	1.00;1.00;0.98;0.90	Bacteria	0.98	Proteobacteria: 0.90	no support	no support	no support	no support	no support	13m	NCB	670	1495110	0	187	2449	535	1219	12566	0.29165	0.0304	1.49511	bacteria_odb10	70.1	42.7	27.4	16.9	13	124	C:70.1%[S:42.7%,D:27.4%],F:16.9%,M:13.0%,n:124	C:11.9%[S:6.7%,D:5.2%],F:6.2%,M:81.9%,n:194	C:4.0%[S:2.4%,D:1.6%],F:0.8%,M:95.2%,n:255
	13m_161.fa	taxid assigned	based on 2004/6318 ORFs	1;131567;2759;2698737;33634;2696291;2836;33849;33850	1.00;0.97;0.79;0.73;0.73;0.72;0.72;0.53;0.53	Eukaryota	0.79	Bacillariophyta: 0.72	Bacillariophyceae: 0.53	no support	no support	no support	no support	13m	NCB	3735	5878199	0	1366	1573	3173	1093	7526	0.40608	0.02751	5.8782	eukaryota_odb10	4.3	4.3	0	3.1	92.6	255	C:1.6%[S:1.6%,D:0.0%],F:5.6%,M:92.8%,n:124	C:3.6%[S:3.6%,D:0.0%],F:3.1%,M:93.3%,n:194	C:4.3%[S:4.3%,D:0.0%],F:3.1%,M:92.6%,n:255
	13m_162.fa	taxid assigned	based on 3792/3972 ORFs	1;131567;2;1783270;68336;976;1853228	1.00;1.00;0.99;0.90;0.90;0.89;0.57	Bacteria	0.99	Bacteroidetes: 0.89	Chitinophagia: 0.57	no support	no support	no support	no support	13m	NCB	1415	3184183	0	434	2484	1139	1307	13935	0.34865	0.02099	3.18418	bacteria_odb10	47.6	40.3	7.3	8.1	44.3	124	C:47.6%[S:40.3%,D:7.3%],F:8.1%,M:44.3%,n:124	C:9.3%[S:5.7%,D:3.6%],F:5.7%,M:85.0%,n:194	C:2.0%[S:1.6%,D:0.4%],F:1.6%,M:96.4%,n:255
	13m_163.fa	taxid assigned	based on 8983/9804 ORFs	1;131567;2;1783270;68336;976	1.00;1.00;0.99;0.90;0.89;0.87	Bacteria	0.99	Bacteroidetes: 0.87	no support	no support	no support	no support	no support	13m	NCB	982	11753104	0	105	22736	628	4482	187892	0.41823	0.03502	11.7531	bacteria_odb10	97.6	37.9	59.7	2.4	0	124	C:97.6%[S:37.9%,D:59.7%],F:2.4%,M:0.0%,n:124	C:21.6%[S:7.7%,D:13.9%],F:3.1%,M:75.3%,n:194	C:4.3%[S:0.8%,D:3.5%],F:2.0%,M:93.7%,n:255
	13m_164.fa	taxid assigned	based on 12004/18095 ORFs	1;131567;2759;33090;3041;2692248;75966;35460;35461;2511126;3071;1962113;1650286	1.00;1.00;0.98;0.98;0.97;0.96;0.91;0.89;0.89;0.82;0.54;0.40;0.40	Eukaryota	0.98	Chlorophyta: 0.97	Trebouxiophyceae: 0.91	Chlorellales: 0.89	Chlorellaceae: 0.89	Chlorella: 0.54	Chlorella desiccata (nom. nud.): 0.40	13m	NCB	1232	19443842	0	256	21967	845	7467	125257	0.71392	0.0316	19.4438	chlorophyta_odb10	94.5	93.8	0.7	1.4	4.1	1519	C:36.3%[S:33.1%,D:3.2%],F:31.5%,M:32.2%,n:124	C:36.6%[S:34.5%,D:2.1%],F:16.5%,M:46.9%,n:194	C:81.6%[S:81.6%,D:0.0%],F:7.5%,M:10.9%,n:255
	13m_165.fa	taxid assigned	based on 1377/1659 ORFs	1;131567;2;1783270;68336;976	1.00;0.84;0.82;0.55;0.55;0.54	Bacteria	0.82	Bacteroidetes: 0.54	no support	no support	no support	no support	no support	13m	NCB	953	2019317	0	269	2233	768	1196	32291	0.38514	0.04236	2.01932	archaea_odb10	0	0	0	0.5	99.5	194	C:0.0%[S:0.0%,D:0.0%],F:0.0%,M:100.0%,n:124	C:0.0%[S:0.0%,D:0.0%],F:0.5%,M:99.5%,n:194	C:0.0%[S:0.0%,D:0.0%],F:0.0%,M:100.0%,n:255
	13m_167.fa	taxid assigned	based on 10053/10605 ORFs	1;131567;2;1224;28216	1.00;1.00;0.99;0.71;0.43	Bacteria	0.99	Proteobacteria: 0.71	Betaproteobacteria: 0.43	no support	no support	no support	no support	13m	NCB	1089	10367886	0	184	12049	772	4304	219653	0.40743	0.03798	10.3679	bacteria_odb10	99.2	14.5	84.7	0.8	0	124	C:99.2%[S:14.5%,D:84.7%],F:0.8%,M:0.0%,n:124	C:23.2%[S:10.3%,D:12.9%],F:5.2%,M:71.6%,n:194	C:7.1%[S:2.4%,D:4.7%],F:2.7%,M:90.2%,n:255
	13m_173.fa	taxid assigned	based on 17367/17826 ORFs	1;131567;2;1224;28216;80840	1.00;0.99;0.99;0.89;0.75;0.40	Bacteria	0.99	Proteobacteria: 0.89	Betaproteobacteria: 0.75	Burkholderiales: 0.40	no support	no support	no support	13m	NCB	2512	16242180	0	588	7520	1908	3356	74451	0.56898	0.04	16.2422	bacteria_odb10	100	9.7	90.3	0	0	124	C:100.0%[S:9.7%,D:90.3%],F:0.0%,M:0.0%,n:124	C:19.6%[S:1.0%,D:18.6%],F:3.1%,M:77.3%,n:194	C:7.1%[S:2.4%,D:4.7%],F:2.0%,M:90.9%,n:255
	13m_184.fa	taxid assigned (1/2)	based on 1958/24090 ORFs	1;131567;2759;33154;33208;6072;33213;33317;1206794;88770;6656;197563;197562;6657;2172821	1.00;0.96;0.55;0.53;0.52;0.52;0.49;0.45;0.42;0.42;0.42;0.40;0.40;0.34;0.30	Eukaryota	0.55	Arthropoda: 0.42	no support	no support	no support	no support	no support	13m	NCB	26119	38218766	0	10121	1466	22460	1070	7618	0.34005	0.02313	38.2188	mollicutes_odb10	4	3.3	0.7	0	96	151	C:5.6%[S:5.6%,D:0.0%],F:2.4%,M:92.0%,n:124	C:1.5%[S:1.0%,D:0.5%],F:1.5%,M:97.0%,n:194	C:0.0%[S:0.0%,D:0.0%],F:0.8%,M:99.2%,n:255
	13m_186.fa	taxid assigned	based on 18207/22342 ORFs	1;131567;2;1783270;68336;976	1.00;0.95;0.91;0.56;0.56;0.50	Bacteria	0.91	Bacteroidetes: 0.50	no support	no support	no support	no support	no support	13m	NCB	9725	15494788	0	3421	1574	8251	1083	20047	0.34079	0.03298	15.4948	bacteria_odb10	81.5	33.1	48.4	14.5	4	124	C:81.5%[S:33.1%,D:48.4%],F:14.5%,M:4.0%,n:124	C:17.0%[S:9.8%,D:7.2%],F:7.7%,M:75.3%,n:194	C:3.5%[S:2.7%,D:0.8%],F:3.1%,M:93.4%,n:255
	13m_192.fa	taxid assigned	based on 5745/6180 ORFs	1;131567;2;1783257;74201;414999	1.00;1.00;1.00;0.85;0.83;0.58	Bacteria	1	Verrucomicrobia: 0.83	Opitutae: 0.58	no support	no support	no support	no support	13m	NCB	1554	6340030	0	408	4623	1199	2207	37669	0.63396	0.02535	6.34003	bacteria_odb10	55.6	53.2	2.4	18.5	25.9	124	C:55.6%[S:53.2%,D:2.4%],F:18.5%,M:25.9%,n:124	C:9.8%[S:9.8%,D:0.0%],F:4.6%,M:85.6%,n:194	C:1.6%[S:1.6%,D:0.0%],F:1.2%,M:97.2%,n:255
	13m_193.fa	taxid assigned	based on 5165/6787 ORFs	1;131567;2	1.00;0.71;0.67	Bacteria	0.67	no support	no support	no support	no support	no support	no support	13m	NCB	3113	4487313	0	1150	1363	2680	1047	24636	0.445	0.03804	4.48731	bacteria_odb10	16.1	14.5	1.6	20.2	63.7	124	C:16.1%[S:14.5%,D:1.6%],F:20.2%,M:63.7%,n:124	C:3.1%[S:3.1%,D:0.0%],F:4.1%,M:92.8%,n:194	C:1.2%[S:1.2%,D:0.0%],F:1.2%,M:97.6%,n:255
	13m_196.fa	taxid assigned	based on 9607/10531 ORFs	1;131567;2;1224;1236;135618	1.00;1.00;0.99;0.61;0.53;0.50	Bacteria	0.99	Proteobacteria: 0.61	Gammaproteobacteria: 0.53	Methylococcales: 0.50	no support	no support	no support	13m	NCB	663	10907130	0	57	34397	405	6204	824061	0.39279	0.02926	10.9071	bacteria_odb10	99.2	8.9	90.3	0	0.8	124	C:99.2%[S:8.9%,D:90.3%],F:0.0%,M:0.8%,n:124	C:23.7%[S:6.2%,D:17.5%],F:7.2%,M:69.1%,n:194	C:7.4%[S:3.1%,D:4.3%],F:2.0%,M:90.6%,n:255
	13m_2.fa	taxid assigned	based on 1016/1544 ORFs	1;131567;2;203691;1130380;2202144	1.00;0.83;0.77;0.37;0.36;0.36	Bacteria	0.77	Spirochaetes: 0.37	NA	NA	NA	NA	Spirochaetes bacterium: 0.36	13m	NCB	230	1165479	0	19	9190	147	1861	95483	0.32009	0.02566	1.16548	bacteria_odb10	2.4	2.4	0	1.6	96	124	C:2.4%[S:2.4%,D:0.0%],F:1.6%,M:96.0%,n:124	C:0.0%[S:0.0%,D:0.0%],F:0.5%,M:99.5%,n:194	C:0.4%[S:0.4%,D:0.0%],F:0.0%,M:99.6%,n:255
	13m_204.fa	taxid assigned	based on 7543/8579 ORFs	1;131567;2;1783257;74201	1.00;1.00;0.99;0.68;0.61	Bacteria	0.99	Verrucomicrobia: 0.61	no support	no support	no support	no support	no support	13m	NCB	4252	6638790	0	1546	1547	3619	1084	19665	0.61615	0.03054	6.63879	bacteria_odb10	29	26.6	2.4	27.4	43.6	124	C:29.0%[S:26.6%,D:2.4%],F:27.4%,M:43.6%,n:124	C:5.1%[S:4.6%,D:0.5%],F:5.7%,M:89.2%,n:194	C:1.2%[S:1.2%,D:0.0%],F:2.4%,M:96.4%,n:255
	13m_206.fa	taxid assigned	based on 2699/2726 ORFs	1;131567;2;1224;1236;135613;1046;1047;61644	1.00;1.00;1.00;0.99;0.99;0.99;0.99;0.96;0.80	Bacteria	1	Proteobacteria: 0.99	Gammaproteobacteria: 0.99	Chromatiales: 0.99	Chromatiaceae: 0.99	Chromatium: 0.96	Chromatium okenii: 0.80	13m	NCB	418	2772568	0	80	9649	274	2854	47637	0.5054	0.04384	2.77257	chromatiales_odb10	87	86.8	0.2	3.7	9.3	652	C:89.5%[S:89.5%,D:0.0%],F:5.6%,M:4.9%,n:124	C:19.1%[S:19.1%,D:0.0%],F:3.6%,M:77.3%,n:194	C:3.1%[S:2.7%,D:0.4%],F:2.0%,M:94.9%,n:255
	13m_209.fa	taxid assigned	based on 2496/2589 ORFs	1;131567;2;1783270;68336;976	1.00;1.00;1.00;0.90;0.90;0.90	Bacteria	1	Bacteroidetes: 0.90	no support	no support	no support	no support	no support	13m	NCB	288	2885648	0	21	28067	158	3535	158035	0.42844	0.03354	2.88565	bacteria_odb10	93.5	91.9	1.6	4	2.5	124	C:93.5%[S:91.9%,D:1.6%],F:4.0%,M:2.5%,n:124	C:16.4%[S:14.9%,D:1.5%],F:3.6%,M:80.0%,n:194	C:4.7%[S:4.7%,D:0.0%],F:1.6%,M:93.7%,n:255
	13m_213.fa	taxid assigned	based on 2649/3673 ORFs	1;131567;2;48479;1234023	1.00;0.95;0.92;0.55;0.55	Bacteria	0.92	NA	NA	NA	NA	NA	uncultured bacterium (gcode 4): 0.55	13m	NCB	564	3494097	0	123	8112	403	3065	41508	0.33456	0.02529	3.4941	mollicutes_odb10	47.6	23.8	23.8	2.6	49.8	151	C:53.3%[S:31.5%,D:21.8%],F:13.7%,M:33.0%,n:124	C:4.1%[S:3.6%,D:0.5%],F:3.6%,M:92.3%,n:194	C:1.2%[S:0.4%,D:0.8%],F:0.8%,M:98.0%,n:255
	13m_217.fa	taxid assigned	based on 1299/1510 ORFs	1;131567;2;1224	1.00;1.00;0.99;0.96	Bacteria	0.99	Proteobacteria: 0.96	no support	no support	no support	no support	no support	13m	NCB	427	1282528	0	118	3556	329	1579	18347	0.32297	0.03215	1.28253	bacteria_odb10	52.4	52.4	0	13.7	33.9	124	C:52.4%[S:52.4%,D:0.0%],F:13.7%,M:33.9%,n:124	C:7.2%[S:7.2%,D:0.0%],F:4.6%,M:88.2%,n:194	C:2.0%[S:2.0%,D:0.0%],F:1.6%,M:96.4%,n:255
	13m_219.fa	taxid assigned	based on 4323/4677 ORFs	1;131567;2;1783270;68336;976;200643;171549;2005523;346096	1.00;0.99;0.99;0.90;0.90;0.88;0.60;0.52;0.39;0.38	Bacteria	0.99	Bacteroidetes: 0.88	Bacteroidia: 0.60	Bacteroidales: 0.52	Paludibacteraceae: 0.39	Paludibacter: 0.38	no support	13m	NCB	358	6036378	0	68	27521	233	7753	113599	0.35651	0.02438	6.03638	bacteroidales_odb10	94.1	91.7	2.4	2.2	3.7	541	C:94.3%[S:88.7%,D:5.6%],F:4.0%,M:1.7%,n:124	C:18.5%[S:18.0%,D:0.5%],F:3.6%,M:77.9%,n:194	C:2.7%[S:2.7%,D:0.0%],F:3.1%,M:94.2%,n:255
	13m_223.fa	taxid assigned	based on 7569/8023 ORFs	1;131567;2;1783270;68336;976	1.00;1.00;0.99;0.73;0.73;0.72	Bacteria	0.99	Bacteroidetes: 0.72	no support	no support	no support	no support	no support	13m	NCB	588	8875231	0	85	24095	391	6230	176060	0.32391	0.02486	8.87523	bacteria_odb10	89.5	27.4	62.1	1.6	8.9	124	C:89.5%[S:27.4%,D:62.1%],F:1.6%,M:8.9%,n:124	C:19.0%[S:4.6%,D:14.4%],F:3.1%,M:77.9%,n:194	C:3.5%[S:0.4%,D:3.1%],F:2.4%,M:94.1%,n:255
	13m_226.fa	taxid assigned	based on 6475/7042 ORFs	1;131567;2;1224;28216;80840;80864	1.00;0.95;0.94;0.77;0.63;0.43;0.34	Bacteria	0.94	Proteobacteria: 0.77	Betaproteobacteria: 0.63	Burkholderiales: 0.43	Comamonadaceae: 0.34	no support	no support	13m	NCB	2734	4841011	0	928	1812	2284	1147	12531	0.53435	0.03501	4.84101	burkholderiales_odb10	51.9	38.4	13.5	15.4	32.7	688	C:52.4%[S:41.9%,D:10.5%],F:18.5%,M:29.1%,n:124	C:7.7%[S:7.2%,D:0.5%],F:2.1%,M:90.2%,n:194	C:3.9%[S:3.1%,D:0.8%],F:2.0%,M:94.1%,n:255
	13m_227.fa	taxid assigned	based on 2599/2939 ORFs	1;131567;2;1783257;74201	1.00;1.00;0.99;0.35;0.32	Bacteria	0.99	Verrucomicrobia: 0.32	no support	no support	no support	no support	no support	13m	NCB	684	2682424	0	169	4810	516	2026	45776	0.58322	0.03111	2.68242	bacteria_odb10	67.7	67.7	0	15.3	17	124	C:67.7%[S:67.7%,D:0.0%],F:15.3%,M:17.0%,n:124	C:16.0%[S:16.0%,D:0.0%],F:3.6%,M:80.4%,n:194	C:1.6%[S:1.6%,D:0.0%],F:2.0%,M:96.4%,n:255
	13m_230.fa	taxid assigned	based on 9027/13287 ORFs	1;131567;2759;2698737;33634;2696291;2836;33849;33850;33851;33852;2857;303405	1.00;1.00;0.98;0.97;0.97;0.97;0.96;0.88;0.88;0.66;0.66;0.32;0.32	Eukaryota	0.98	Bacillariophyta: 0.96	Bacillariophyceae: 0.88	Bacillariales: 0.66	Bacillariaceae: 0.66	Nitzschia: 0.32	Nitzschia inconspicua: 0.32	13m	NCB	4743	13675276	0	1614	3037	3879	1870	11808	0.48399	0.0198	13.6753	stramenopiles_odb10	48	45	3	4	48	100	C:18.5%[S:17.7%,D:0.8%],F:20.2%,M:61.3%,n:124	C:20.1%[S:19.1%,D:1.0%],F:13.4%,M:66.5%,n:194	C:36.1%[S:34.1%,D:2.0%],F:12.9%,M:51.0%,n:255
	13m_231.fa	taxid assigned	based on 816/2576 ORFs	1;131567;2759;33154;33208;6072;33213;33317;1206794;88770;6656;197563;197562;6657;2172821;72037;6830;116569	1.00;0.96;0.63;0.47;0.47;0.47;0.46;0.44;0.43;0.43;0.43;0.42;0.42;0.40;0.39;0.38;0.38;0.38	Eukaryota	0.63	Arthropoda: 0.43	Hexanauplia: 0.38	no support	no support	no support	no support	13m	NCB	1751	2376182	0	690	1295	1520	1038	7090	0.42543	0.04313	2.37618	archaea_odb10	0.5	0.5	0	0.5	99	194	C:0.0%[S:0.0%,D:0.0%],F:4.0%,M:96.0%,n:124	C:0.5%[S:0.5%,D:0.0%],F:0.5%,M:99.0%,n:194	C:0.0%[S:0.0%,D:0.0%],F:1.6%,M:98.4%,n:255
	13m_240.fa	taxid assigned	based on 2990/3173 ORFs	1;131567;2;1783270;68336;976;1937959;1936988*	1.00;0.99;0.99;0.67;0.67;0.67;0.36;0.36	Bacteria	0.99	Bacteroidetes: 0.67	Saprospiria: 0.36	Saprospirales*: 0.36	no support	no support	no support	13m	NCB	268	4194440	0	52	24532	173	7000	83804	0.4782	0.02393	4.19444	bacteroidetes_odb10	91.7	91.5	0.2	3	5.3	402	C:92.7%[S:92.7%,D:0.0%],F:2.4%,M:4.9%,n:124	C:17.0%[S:17.0%,D:0.0%],F:3.6%,M:79.4%,n:194	C:2.7%[S:2.7%,D:0.0%],F:1.6%,M:95.7%,n:255
	13m_241.fa	taxid assigned	based on 1020/1425 ORFs	1;131567;2	1.00;0.59;0.57	Bacteria	0.57	no support	no support	no support	no support	no support	no support	13m	NCB	217	621803	0	33	3367	162	1277	37293	0.39999	0.03066	0.621803	bacteria_odb10	0	0	0	0.8	99.2	124	C:0.0%[S:0.0%,D:0.0%],F:0.8%,M:99.2%,n:124	C:0.0%[S:0.0%,D:0.0%],F:0.0%,M:100.0%,n:194	C:0.0%[S:0.0%,D:0.0%],F:0.0%,M:100.0%,n:255
	13m_242.fa	taxid assigned	based on 523/1441 ORFs	1;131567;2759;33090;3041;2692248;75966;35460;35461;2511126;3071;1962113;1650286	1.00;0.99;0.93;0.91;0.91;0.91;0.83;0.81;0.81;0.73;0.50;0.36;0.36	Eukaryota	0.93	Chlorophyta: 0.91	Trebouxiophyceae: 0.83	Chlorellales: 0.81	Chlorellaceae: 0.81	Chlorella: 0.50	Chlorella desiccata (nom. nud.): 0.36	13m	NCB	592	1271007	0	195	2309	481	1304	9688	0.70013	0.05019	1.27101	eukaryota_odb10	1.2	1.2	0	2.7	96.1	255	C:0.8%[S:0.8%,D:0.0%],F:3.2%,M:96.0%,n:124	C:0.5%[S:0.5%,D:0.0%],F:0.5%,M:99.0%,n:194	C:1.2%[S:1.2%,D:0.0%],F:2.7%,M:96.1%,n:255
	13m_244.fa	taxid assigned	based on 2848/4330 ORFs	1;131567;2	1.00;0.85;0.79	Bacteria	0.79	no support	no support	no support	no support	no support	no support	13m	NCB	647	4087159	0	94	10348	429	2624	132231	0.34753	0.05188	4.08716	archaea_odb10	2.6	0	2.6	0.5	96.9	194	C:3.2%[S:1.6%,D:1.6%],F:1.6%,M:95.2%,n:124	C:2.6%[S:0.0%,D:2.6%],F:0.5%,M:96.9%,n:194	C:0.4%[S:0.0%,D:0.4%],F:0.4%,M:99.2%,n:255
	13m_246.fa	taxid assigned	based on 3267/3473 ORFs	1;131567;2;1783270;68336;976	1.00;1.00;0.99;0.91;0.91;0.89	Bacteria	0.99	Bacteroidetes: 0.89	no support	no support	no support	no support	no support	13m	NCB	591	3599984	0	128	7225	432	3027	78050	0.32975	0.01866	3.59998	bacteria_odb10	43.5	43.5	0	8.9	47.6	124	C:43.5%[S:43.5%,D:0.0%],F:8.9%,M:47.6%,n:124	C:9.3%[S:9.3%,D:0.0%],F:5.2%,M:85.5%,n:194	C:3.5%[S:3.5%,D:0.0%],F:2.0%,M:94.5%,n:255
	13m_247.fa	taxid assigned	based on 2095/2285 ORFs	1;131567;2;1783272;1239;526524;526525;128827;544447;2049044	1.00;0.99;0.99;0.97;0.96;0.91;0.91;0.91;0.90;0.90	Bacteria	0.99	Firmicutes: 0.96	Erysipelotrichia: 0.91	Erysipelotrichales: 0.91	Erysipelotrichaceae: 0.91	NA	Erysipelotrichaceae bacterium: 0.90	13m	NCB	30	2295659	0	5	177428	14	47529	385868	0.38807	0.02145	2.29566	firmicutes_odb10	87.6	87.6	0	0.5	11.9	218	C:92.7%[S:92.7%,D:0.0%],F:1.6%,M:5.7%,n:124	C:17.5%[S:17.0%,D:0.5%],F:1.5%,M:81.0%,n:194	C:3.9%[S:3.1%,D:0.8%],F:1.2%,M:94.9%,n:255
	13m_248.fa	taxid assigned	based on 7481/12810 ORFs	1;131567;2	1.00;0.81;0.74	Bacteria	0.74	no support	no support	no support	no support	no support	no support	13m	NCB	5170	8589649	0	1766	1674	4359	1099	10079	0.28247	0.04198	8.58965	bacteria_odb10	11.3	8.1	3.2	16.1	72.6	124	C:11.3%[S:8.1%,D:3.2%],F:16.1%,M:72.6%,n:124	C:4.1%[S:2.6%,D:1.5%],F:3.1%,M:92.8%,n:194	C:1.6%[S:1.2%,D:0.4%],F:0.8%,M:97.6%,n:255
	13m_26.fa	taxid assigned	based on 871/995 ORFs	1;131567;2;1783257;203682;473814;2026780	1.00;0.99;0.98;0.71;0.70;0.47;0.47	Bacteria	0.98	Planctomycetes: 0.70	NA	NA	NA	NA	Planctomycetes bacterium: 0.47	13m	NCB	504	705814	0	199	1369	436	1060	6222	0.55358	0.03552	0.705814	bacteria_odb10	5.6	5.6	0	10.5	83.9	124	C:5.6%[S:5.6%,D:0.0%],F:10.5%,M:83.9%,n:124	C:1.0%[S:1.0%,D:0.0%],F:1.5%,M:97.5%,n:194	C:2.0%[S:2.0%,D:0.0%],F:0.8%,M:97.2%,n:255
	13m_28.fa	taxid assigned	based on 1988/4198 ORFs	1;131567;2	1.00;0.88;0.83	Bacteria	0.83	no support	no support	no support	no support	no support	no support	13m	NCB	190	2768703	0	25	28063	110	5616	221148	0.27867	0.02006	2.7687	bacteria_odb10	4.8	2.4	2.4	3.2	92	124	C:4.8%[S:2.4%,D:2.4%],F:3.2%,M:92.0%,n:124	C:1.5%[S:0.0%,D:1.5%],F:1.0%,M:97.5%,n:194	C:0.0%[S:0.0%,D:0.0%],F:0.0%,M:100.0%,n:255
	13m_3.fa	taxid assigned (2/2)	based on 879/12774 ORFs	1;131567;2	1.00;0.96;0.51	Bacteria	0.51	no support	no support	no support	no support	no support	no support	13m	NCB	15992	19454593	0	7100	1197	14089	1035	3436	0.32956	0.02682	19.4546	mollicutes_odb10	3.3	3.3	0	0.7	96	151	C:2.4%[S:2.4%,D:0.0%],F:4.8%,M:92.8%,n:124	C:0.0%[S:0.0%,D:0.0%],F:0.0%,M:100.0%,n:194	C:0.4%[S:0.4%,D:0.0%],F:1.2%,M:98.4%,n:255
	13m_34.fa	taxid assigned	based on 7239/7416 ORFs	1;131567;2;1783272;201174;1760;52018	1.00;1.00;0.99;0.95;0.95;0.94;0.31	Bacteria	0.99	Actinobacteria: 0.95	Actinomycetia: 0.94	no support	no support	no support	no support	13m	NCB	2642	5505396	0	733	2215	2136	1169	35851	0.40358	0.02288	5.5054	bacteria_odb10	84.6	43.5	41.1	5.6	9.8	124	C:84.6%[S:43.5%,D:41.1%],F:5.6%,M:9.8%,n:124	C:15.0%[S:6.2%,D:8.8%],F:4.6%,M:80.4%,n:194	C:3.6%[S:1.2%,D:2.4%],F:1.6%,M:94.8%,n:255
	13m_37.fa	taxid assigned	based on 1331/1377 ORFs	1;131567;2;1783272;201174;1760;52018;1883427	1.00;1.00;1.00;0.97;0.97;0.97;0.91;0.91	Bacteria	1	Actinobacteria: 0.97	Actinomycetia: 0.97	NA	NA	NA	Actinobacteria bacterium: 0.91	13m	NCB	248	1187498	0	53	7070	171	2111	25060	0.50295	0.01441	1.1875	micrococcales_odb10	76.8	76.2	0.6	7.1	16.1	537	C:82.3%[S:82.3%,D:0.0%],F:8.9%,M:8.8%,n:124	C:16.0%[S:16.0%,D:0.0%],F:3.6%,M:80.4%,n:194	C:2.7%[S:2.7%,D:0.0%],F:0.4%,M:96.9%,n:255
	13m_38.fa	taxid assigned	based on 3139/8207 ORFs	1;131567;2	1.00;0.93;0.59	Bacteria	0.59	no support	no support	no support	no support	no support	no support	13m	NCB	4123	6408357	0	1491	1533	3506	1078	16584	0.52717	0.04067	6.40836	bacteria_odb10	10.5	10.5	0	12.9	76.6	124	C:10.5%[S:10.5%,D:0.0%],F:12.9%,M:76.6%,n:124	C:1.5%[S:1.5%,D:0.0%],F:3.1%,M:95.4%,n:194	C:4.3%[S:4.3%,D:0.0%],F:5.5%,M:90.2%,n:255
	13m_39.fa	taxid assigned	based on 8523/8979 ORFs	1;131567;2;1783270;68336;976;117743;200644;1853230;1986672;2026728	1.00;1.00;1.00;0.92;0.92;0.91;0.68;0.64;0.33;0.31;0.31	Bacteria	1	Bacteroidetes: 0.91	Flavobacteriia: 0.68	Flavobacteriales: 0.64	Crocinitomicaceae: 0.33	NA	Crocinitomicaceae bacterium: 0.31	13m	NCB	162	10351461	0	26	102792	97	30056	367973	0.34044	0.01737	10.3515	bacteria_odb10	100	4.8	95.2	0	0	124	C:100.0%[S:4.8%,D:95.2%],F:0.0%,M:0.0%,n:124	C:19.0%[S:1.0%,D:18.0%],F:3.6%,M:77.4%,n:194	C:3.9%[S:0.0%,D:3.9%],F:2.7%,M:93.4%,n:255
	13m_4.fa	taxid assigned	based on 485/809 ORFs	1;131567;2	1.00;0.89;0.83	Bacteria	0.83	no support	no support	no support	no support	no support	no support	13m	NCB	143	695961	0	19	11047	87	1567	69776	0.33477	0.0315	0.695961	archaea_odb10	2.1	2.1	0	0.5	97.4	194	C:1.6%[S:1.6%,D:0.0%],F:0.8%,M:97.6%,n:124	C:2.1%[S:2.1%,D:0.0%],F:0.5%,M:97.4%,n:194	C:0.8%[S:0.8%,D:0.0%],F:0.0%,M:99.2%,n:255
	13m_40.fa	taxid assigned	based on 4418/4576 ORFs	1;131567;2;1783272;201174;1760;52018;1883427	1.00;0.99;0.99;0.79;0.79;0.36;0.36;0.30	Bacteria	0.99	Actinobacteria: 0.79	Actinomycetia: 0.36	NA	NA	NA	Actinobacteria bacterium: 0.30	13m	NCB	1989	3253770	0	711	1629	1681	1114	49219	0.51775	0.02163	3.25377	bacteria_odb10	64.5	41.9	22.6	13.7	21.8	124	C:64.5%[S:41.9%,D:22.6%],F:13.7%,M:21.8%,n:124	C:11.9%[S:8.8%,D:3.1%],F:5.7%,M:82.4%,n:194	C:2.0%[S:1.2%,D:0.8%],F:1.6%,M:96.4%,n:255
	13m_43.fa	taxid assigned	based on 320/343 ORFs	1;131567;2;1783270;68336;976;200643;171549	1.00;1.00;1.00;0.87;0.87;0.84;0.39;0.33	Bacteria	1	Bacteroidetes: 0.84	Bacteroidia: 0.39	Bacteroidales: 0.33	no support	no support	no support	13m	NCB	261	612642	0	59	2521	205	1166	34221	0.46854	0.04312	0.612642	Check_logs	-	-	-	-	-	-	-	-	-
	13m_44.fa	taxid assigned (1/2)	based on 10566/10938 ORFs	1;131567;2;1224;1236;135613;1046;53452;61598	1.00;1.00;1.00;0.99;0.98;0.98;0.98;0.44;0.44	Bacteria	1	Proteobacteria: 0.99	Gammaproteobacteria: 0.98	Chromatiales: 0.98	Chromatiaceae: 0.98	Lamprocystis: 0.44	Lamprocystis purpurea: 0.44	13m	NCB	2348	10773916	0	638	5511	1793	2475	29678	0.65746	0.03286	10.7739	chromatiales_odb10	89.9	40.8	49.1	3.7	6.4	652	C:87.1%[S:41.1%,D:46.0%],F:8.9%,M:4.0%,n:124	C:18.1%[S:9.3%,D:8.8%],F:4.6%,M:77.3%,n:194	C:5.1%[S:3.5%,D:1.6%],F:3.5%,M:91.4%,n:255
	13m_45.fa	taxid assigned	based on 4147/4348 ORFs	1;131567;2;1783270;68336;976;200643	1.00;1.00;1.00;0.85;0.85;0.84;0.52	Bacteria	1	Bacteroidetes: 0.84	Bacteroidia: 0.52	no support	no support	no support	no support	13m	NCB	320	5110134	0	57	26780	202	7135	132234	0.41233	0.02027	5.11013	bacteroidia_odb10	91.8	88.1	3.7	1.5	6.7	538	C:84.6%[S:79.0%,D:5.6%],F:2.4%,M:13.0%,n:124	C:21.6%[S:20.6%,D:1.0%],F:1.5%,M:76.9%,n:194	C:2.7%[S:2.7%,D:0.0%],F:3.5%,M:93.8%,n:255
	13m_46.fa	taxid assigned	based on 8106/8250 ORFs	1;131567;2;1783272;201174;1760;52018	1.00;1.00;1.00;0.85;0.85;0.36;0.36	Bacteria	1	Actinobacteria: 0.85	Actinomycetia: 0.36	no support	no support	no support	no support	13m	NCB	1311	7357792	0	293	6784	980	2821	47458	0.51643	0.01861	7.35779	bacteria_odb10	94.3	13.7	80.6	1.6	4.1	124	C:94.3%[S:13.7%,D:80.6%],F:1.6%,M:4.1%,n:124	C:22.6%[S:4.6%,D:18.0%],F:2.6%,M:74.8%,n:194	C:3.9%[S:0.8%,D:3.1%],F:2.4%,M:93.7%,n:255
	13m_47.fa	taxid assigned	based on 996/1085 ORFs	1;131567;2;1783272;201174;1760	1.00;0.79;0.78;0.67;0.66;0.52	Bacteria	0.78	Actinobacteria: 0.66	Actinomycetia: 0.52	no support	no support	no support	no support	13m	NCB	524	862462	0	156	1471	440	1053	23000	0.46514	0.0307	0.862462	bacteria_odb10	19.4	9.7	9.7	11.3	69.3	124	C:19.4%[S:9.7%,D:9.7%],F:11.3%,M:69.3%,n:124	C:2.6%[S:2.1%,D:0.5%],F:1.0%,M:96.4%,n:194	C:0.4%[S:0.4%,D:0.0%],F:0.4%,M:99.2%,n:255
	13m_48.fa	taxid assigned	based on 2207/2247 ORFs	1;131567;2;1783270;68336;976;1853228;1853229;563835;569836;1869212	1.00;1.00;1.00;0.99;0.99;0.99;0.95;0.32;0.32;0.30;0.30	Bacteria	1	Bacteroidetes: 0.99	Chitinophagia: 0.95	Chitinophagales: 0.32	Chitinophagaceae: 0.32	NA	Chitinophagaceae bacterium: 0.30	13m	NCB	295	2441365	0	36	18053	168	3144	89033	0.3561	0.01781	2.44136	bacteroidetes_odb10	85.3	84.8	0.5	5	9.7	402	C:85.5%[S:85.5%,D:0.0%],F:9.7%,M:4.8%,n:124	C:14.4%[S:13.9%,D:0.5%],F:3.1%,M:82.5%,n:194	C:3.1%[S:3.1%,D:0.0%],F:0.8%,M:96.1%,n:255
	13m_53.fa	taxid assigned	based on 3310/3660 ORFs	1;131567;2;1224;1236;135613;1046;53452;61598	1.00;0.98;0.98;0.79;0.61;0.60;0.60;0.31;0.31	Bacteria	0.98	Proteobacteria: 0.79	Gammaproteobacteria: 0.61	Chromatiales: 0.60	Chromatiaceae: 0.60	Lamprocystis: 0.31	Lamprocystis purpurea: 0.31	13m	NCB	1813	2676339	0	683	1442	1558	1072	8898	0.6441	0.04471	2.67634	bacteria_odb10	22.6	19.4	3.2	14.5	62.9	124	C:22.6%[S:19.4%,D:3.2%],F:14.5%,M:62.9%,n:124	C:5.1%[S:4.6%,D:0.5%],F:4.6%,M:90.3%,n:194	C:1.6%[S:1.2%,D:0.4%],F:0.8%,M:97.6%,n:255
	13m_56.fa	taxid assigned	based on 6621/6847 ORFs	1;131567;2;1783270;68336;976;117743;200644;49546;237	1.00;1.00;0.99;0.87;0.87;0.86;0.73;0.69;0.61;0.49	Bacteria	0.99	Bacteroidetes: 0.86	Flavobacteriia: 0.73	Flavobacteriales: 0.69	Flavobacteriaceae: 0.61	Flavobacterium: 0.49	no support	13m	NCB	728	7143207	0	78	19304	477	3761	150229	0.33345	0.02084	7.14321	bacteria_odb10	76.6	23.4	53.2	0	23.4	124	C:76.6%[S:23.4%,D:53.2%],F:0.0%,M:23.4%,n:124	C:16.5%[S:7.2%,D:9.3%],F:2.1%,M:81.4%,n:194	C:4.7%[S:2.0%,D:2.7%],F:2.0%,M:93.3%,n:255
	13m_57.fa	taxid assigned	based on 622/711 ORFs	1;131567;2;1224;68525;28221;213462;213468;2357;2358*	1.00;1.00;0.96;0.80;0.74;0.74;0.36;0.36;0.36;0.36	Bacteria	0.96	Proteobacteria: 0.80	Deltaproteobacteria: 0.74	Syntrophobacterales: 0.36	Syntrophaceae: 0.36	Desulfomonile: 0.36	Desulfomonile tiedjei*: 0.36	13m	NCB	341	511135	0	128	1443	293	1076	4692	0.46759	0.0287	0.511135	bacteria_odb10	4	4	0	8.1	87.9	124	C:4.0%[S:4.0%,D:0.0%],F:8.1%,M:87.9%,n:124	C:0.5%[S:0.5%,D:0.0%],F:1.5%,M:98.0%,n:194	C:0.8%[S:0.8%,D:0.0%],F:0.8%,M:98.4%,n:255
	13m_58.fa	taxid assigned	based on 1008/1461 ORFs	1;131567;2	1.00;0.70;0.69	Bacteria	0.69	no support	no support	no support	no support	no support	no support	13m	NCB	86	1209325	0	11	32605	51	5555	131336	0.31839	0.02709	1.20932	bacteria_odb10	0.8	0.8	0	1.6	97.6	124	C:0.8%[S:0.8%,D:0.0%],F:1.6%,M:97.6%,n:124	C:0.0%[S:0.0%,D:0.0%],F:0.5%,M:99.5%,n:194	C:0.0%[S:0.0%,D:0.0%],F:0.0%,M:100.0%,n:255
	13m_59.fa	taxid assigned	based on 516/823 ORFs	1;131567;2	1.00;0.72;0.71	Bacteria	0.71	no support	no support	no support	no support	no support	no support	13m	NCB	277	556490	0	90	2193	227	1199	7522	0.32808	0.03397	0.55649	bacteria_odb10	0	0	0	0.8	99.2	124	C:0.0%[S:0.0%,D:0.0%],F:0.8%,M:99.2%,n:124	C:0.0%[S:0.0%,D:0.0%],F:0.0%,M:100.0%,n:194	C:0.0%[S:0.0%,D:0.0%],F:0.0%,M:100.0%,n:255
	13m_6.fa	taxid assigned	based on 3203/3384 ORFs	1;131567;2;1224;1236;135618;2202198;2304002	1.00;1.00;0.99;0.95;0.90;0.85;0.56;0.56	Bacteria	0.99	Proteobacteria: 0.95	Gammaproteobacteria: 0.90	Methylococcales: 0.85	NA	NA	Methylococcales bacterium: 0.56	13m	NCB	472	3542008	0	81	12436	312	3183	55172	0.40144	0.02969	3.54201	gammaproteobacteria_odb10	94.6	93.2	1.4	1.4	4	366	C:94.4%[S:94.4%,D:0.0%],F:1.6%,M:4.0%,n:124	C:17.5%[S:17.5%,D:0.0%],F:6.7%,M:75.8%,n:194	C:3.1%[S:2.7%,D:0.4%],F:1.6%,M:95.3%,n:255
	13m_62.fa	taxid assigned	based on 1278/8890 ORFs	1;131567;2759;33154;33208;6072;33213;33317;1206794;88770;6656;197563;197562;6657;2172821;72037;6830;116569;116571	1.00;0.94;0.87;0.86;0.85;0.84;0.82;0.73;0.70;0.69;0.69;0.65;0.65;0.51;0.49;0.48;0.48;0.48;0.38	Eukaryota	0.87	Arthropoda: 0.69	Hexanauplia: 0.48	no support	no support	no support	no support	13m	NCB	9005	12408103	0	3599	1346	7815	1055	5257	0.36684	0.02299	12.4081	archaea_odb10	0.5	0.5	0	0.5	99	194	C:0.0%[S:0.0%,D:0.0%],F:0.8%,M:99.2%,n:124	C:0.5%[S:0.5%,D:0.0%],F:0.5%,M:99.0%,n:194	C:0.0%[S:0.0%,D:0.0%],F:5.9%,M:94.1%,n:255
	13m_63.fa	taxid assigned	based on 2538/2803 ORFs	1;131567;2;1783272;200795	1.00;0.99;0.99;0.81;0.79	Bacteria	0.99	Chloroflexi: 0.79	no support	no support	no support	no support	no support	13m	NCB	1397	1979316	0	541	1375	1206	1056	21205	0.49049	0.04181	1.97932	bacteria_odb10	20.2	19.4	0.8	12.9	66.9	124	C:20.2%[S:19.4%,D:0.8%],F:12.9%,M:66.9%,n:124	C:3.1%[S:3.1%,D:0.0%],F:2.6%,M:94.3%,n:194	C:1.6%[S:1.6%,D:0.0%],F:1.6%,M:96.8%,n:255
	13m_64.fa	taxid assigned	based on 2067/2279 ORFs	1;131567;2;1783270;68336;976;1853228;1853229;563835	1.00;1.00;0.99;0.90;0.90;0.89;0.40;0.35;0.34	Bacteria	0.99	Bacteroidetes: 0.89	Chitinophagia: 0.40	Chitinophagales: 0.35	Chitinophagaceae: 0.34	no support	no support	13m	NCB	976	1811093	0	316	1896	808	1147	9431	0.42641	0.03133	1.81109	bacteroidetes_odb10	32.5	31.8	0.7	11.7	55.8	402	C:37.1%[S:36.3%,D:0.8%],F:12.1%,M:50.8%,n:124	C:4.1%[S:4.1%,D:0.0%],F:6.2%,M:89.7%,n:194	C:0.8%[S:0.8%,D:0.0%],F:2.4%,M:96.8%,n:255
	13m_67.fa	taxid assigned	based on 3838/4184 ORFs	1;131567;2;1783270;68336;976;37452;1898104	1.00;1.00;0.99;0.90;0.90;0.87;0.64;0.62	Bacteria	0.99	Bacteroidetes: 0.87	NA	NA	NA	NA	Bacteroidetes bacterium: 0.62	13m	NCB	301	5231092	0	55	29564	192	7643	96695	0.31368	0.02495	5.23109	bacteria_odb10	96.8	96.8	0	3.2	0	124	C:96.8%[S:96.8%,D:0.0%],F:3.2%,M:0.0%,n:124	C:22.1%[S:21.1%,D:1.0%],F:2.1%,M:75.8%,n:194	C:4.7%[S:4.7%,D:0.0%],F:2.4%,M:92.9%,n:255
	13m_68.fa	taxid assigned	based on 1620/1685 ORFs	1;131567;2;1783270;68336;1090;191410;191411;191412;274493;1091	1.00;1.00;1.00;0.94;0.94;0.93;0.91;0.91;0.91;0.65;0.64	Bacteria	1	Chlorobi: 0.93	Chlorobia: 0.91	Chlorobiales: 0.91	Chlorobiaceae: 0.91	Chlorobium: 0.64	no support	13m	NCB	746	1261533	0	267	1737	628	1131	5423	0.4887	0.03301	1.26153	bacteria_odb10	28.2	28.2	0	23.4	48.4	124	C:28.2%[S:28.2%,D:0.0%],F:23.4%,M:48.4%,n:124	C:5.7%[S:5.2%,D:0.5%],F:2.6%,M:91.7%,n:194	C:1.6%[S:1.6%,D:0.0%],F:1.6%,M:96.8%,n:255
	13m_7.fa	taxid assigned	based on 2748/2808 ORFs	1;131567;2;1783272;200795	1.00;1.00;1.00;0.65;0.63	Bacteria	1	Chloroflexi: 0.63	no support	no support	no support	no support	no support	13m	NCB	849	2190078	0	223	2996	659	1341	20752	0.63197	0.01908	2.19008	bacteria_odb10	72.6	41.1	31.5	14.5	12.9	124	C:72.6%[S:41.1%,D:31.5%],F:14.5%,M:12.9%,n:124	C:9.2%[S:4.6%,D:4.6%],F:3.6%,M:87.2%,n:194	C:3.2%[S:2.0%,D:1.2%],F:1.2%,M:95.6%,n:255
	13m_71.fa	taxid assigned	based on 1295/1609 ORFs	1;131567;2;2323;1783234;1783273;363464;1046947;2044595	1.00;1.00;0.98;0.85;0.85;0.84;0.83;0.83;0.80	Bacteria	0.98	Candidatus Gracilibacteria: 0.83	NA	NA	NA	NA	Candidatus Gracilibacteria bacterium: 0.80	13m	NCB	89	1795036	0	17	30724	56	9578	82431	0.24628	0.01825	1.79504	mollicutes_odb10	47.7	46.4	1.3	2.6	49.7	151	C:53.2%[S:52.4%,D:0.8%],F:15.3%,M:31.5%,n:124	C:0.0%[S:0.0%,D:0.0%],F:0.0%,M:100.0%,n:194	C:0.0%[S:0.0%,D:0.0%],F:0.8%,M:99.2%,n:255
	13m_73.fa	taxid assigned	based on 1712/1752 ORFs	1;131567;2;1783272;201174;1760;52018;1883427	1.00;1.00;1.00;0.99;0.99;0.98;0.47;0.47	Bacteria	1	Actinobacteria: 0.99	Actinomycetia: 0.98	NA	NA	NA	Actinobacteria bacterium: 0.47	13m	NCB	294	1683676	0	46	9862	188	2330	65853	0.53678	0.02114	1.68368	micrococcales_odb10	84.7	75.6	9.1	4.3	11	537	C:86.3%[S:83.9%,D:2.4%],F:9.7%,M:4.0%,n:124	C:15.9%[S:14.9%,D:1.0%],F:3.6%,M:80.5%,n:194	C:3.9%[S:3.9%,D:0.0%],F:1.2%,M:94.9%,n:255
	13m_74.fa	taxid assigned	based on 858/1128 ORFs	1;131567;2	1.00;0.62;0.61	Bacteria	0.61	no support	no support	no support	no support	no support	no support	13m	NCB	214	731733	0	36	4643	156	1438	41847	0.47058	0.04896	0.731733	bacteria_odb10	0.8	0.8	0	1.6	97.6	124	C:0.8%[S:0.8%,D:0.0%],F:1.6%,M:97.6%,n:124	C:0.0%[S:0.0%,D:0.0%],F:0.0%,M:100.0%,n:194	C:0.0%[S:0.0%,D:0.0%],F:0.0%,M:100.0%,n:255
	13m_75.fa	taxid assigned	based on 3140/3418 ORFs	1;131567;2;1783270;68336;976;37452;1898104	1.00;0.99;0.99;0.93;0.93;0.93;0.63;0.52	Bacteria	0.99	Bacteroidetes: 0.93	NA	NA	NA	NA	Bacteroidetes bacterium: 0.52	13m	NCB	102	3990781	0	16	64088	56	18958	232113	0.36607	0.01977	3.99078	bacteroidetes_odb10	96.8	96.3	0.5	0.2	3	402	C:96.8%[S:96.0%,D:0.8%],F:0.8%,M:2.4%,n:124	C:19.1%[S:18.6%,D:0.5%],F:3.6%,M:77.3%,n:194	C:3.9%[S:3.9%,D:0.0%],F:2.4%,M:93.7%,n:255
	13m_76.fa	taxid assigned	based on 1004/2383 ORFs	1;131567;2;1783257;74201	1.00;0.97;0.84;0.33;0.32	Bacteria	0.84	Verrucomicrobia: 0.32	no support	no support	no support	no support	no support	13m	NCB	1403	2095502	0	514	1442	1200	1061	34527	0.64016	0.05199	2.0955	bacteria_odb10	0	0	0	3.2	96.8	124	C:0.0%[S:0.0%,D:0.0%],F:3.2%,M:96.8%,n:124	C:0.0%[S:0.0%,D:0.0%],F:0.5%,M:99.5%,n:194	C:0.0%[S:0.0%,D:0.0%],F:0.4%,M:99.6%,n:255
	13m_77.fa	taxid assigned	based on 1948/2899 ORFs	1;131567;2;1224;68525;28221	1.00;0.98;0.93;0.77;0.61;0.61	Bacteria	0.93	Proteobacteria: 0.77	Deltaproteobacteria: 0.61	no support	no support	no support	no support	13m	NCB	1359	2044775	0	491	1444	1162	1062	51784	0.70205	0.03522	2.04478	bacteria_odb10	8.9	8.9	0	18.5	72.6	124	C:8.9%[S:8.9%,D:0.0%],F:18.5%,M:72.6%,n:124	C:3.1%[S:3.1%,D:0.0%],F:2.6%,M:94.3%,n:194	C:0.4%[S:0.4%,D:0.0%],F:0.8%,M:98.8%,n:255
	13m_78.fa	taxid assigned	based on 2878/4015 ORFs	1;131567;2;1224;1236	1.00;0.95;0.93;0.48;0.34	Bacteria	0.93	Proteobacteria: 0.48	Gammaproteobacteria: 0.34	no support	no support	no support	no support	13m	NCB	1582	3113935	0	482	2007	1296	1185	36034	0.37697	0.04462	3.11394	bacteria_odb10	10.5	9.7	0.8	4.8	84.7	124	C:10.5%[S:9.7%,D:0.8%],F:4.8%,M:84.7%,n:124	C:2.6%[S:2.6%,D:0.0%],F:1.0%,M:96.4%,n:194	C:0.4%[S:0.4%,D:0.0%],F:0.4%,M:99.2%,n:255
	13m_80.fa	taxid assigned	based on 362/506 ORFs	1;131567;2;1224;28211;33807;1913988	1.00;0.81;0.78;0.33;0.32;0.31;0.31	Bacteria	0.78	Proteobacteria: 0.33	Alphaproteobacteria: 0.32	NA	NA	NA	Alphaproteobacteria bacterium: 0.31	13m	NCB	32	506493	0	5	41534	16	10641	87268	0.41346	0.0245	0.506493	bacteria_odb10	1.6	1.6	0	0.8	97.6	124	C:1.6%[S:1.6%,D:0.0%],F:0.8%,M:97.6%,n:124	C:0.5%[S:0.5%,D:0.0%],F:0.0%,M:99.5%,n:194	C:0.4%[S:0.4%,D:0.0%],F:0.0%,M:99.6%,n:255
	13m_81.fa	taxid assigned	based on 331/2928 ORFs	1;131567;2	1.00;0.96;0.69	Bacteria	0.69	no support	no support	no support	no support	no support	no support	13m	NCB	3068	3755427	0	1321	1174	2700	1027	4308	0.33134	0.03389	3.75543	mollicutes_odb10	2	2	0	1.3	96.7	151	C:1.6%[S:1.6%,D:0.0%],F:4.0%,M:94.4%,n:124	C:0.0%[S:0.0%,D:0.0%],F:1.0%,M:99.0%,n:194	C:0.0%[S:0.0%,D:0.0%],F:0.8%,M:99.2%,n:255
	13m_83.fa	taxid assigned	based on 1224/1300 ORFs	1;131567;2;1783257;134625;1921781;1921782;1921783;2020000;2026752	1.00;1.00;1.00;0.87;0.65;0.60;0.59;0.57;0.57;0.57	Bacteria	1	Kiritimatiellaeota: 0.65	Kiritimatiellae: 0.60	Kiritimatiellales: 0.59	Kiritimatiellaceae: 0.57	NA	Kiritimatiellaceae bacterium: 0.57	13m	NCB	564	959559	0	192	1741	474	1114	5330	0.54522	0.02827	0.959559	bacteria_odb10	27.4	27.4	0	16.1	56.5	124	C:27.4%[S:27.4%,D:0.0%],F:16.1%,M:56.5%,n:124	C:4.6%[S:4.6%,D:0.0%],F:1.5%,M:93.9%,n:194	C:2.0%[S:2.0%,D:0.0%],F:1.2%,M:96.8%,n:255
	13m_88.fa	taxid assigned	based on 1812/1857 ORFs	1;131567;2;1224;28216;80840	1.00;1.00;0.99;0.93;0.88;0.32	Bacteria	0.99	Proteobacteria: 0.93	Betaproteobacteria: 0.88	Burkholderiales: 0.32	no support	no support	no support	13m	NCB	815	1341965	0	288	1650	687	1103	5092	0.54833	0.03692	1.34197	bacteria_odb10	24.2	20.2	4	15.3	60.5	124	C:24.2%[S:20.2%,D:4.0%],F:15.3%,M:60.5%,n:124	C:5.1%[S:4.6%,D:0.5%],F:2.1%,M:92.8%,n:194	C:2.4%[S:2.4%,D:0.0%],F:2.0%,M:95.6%,n:255
	13m_89.fa	taxid assigned	based on 2320/6151 ORFs	1;131567;2	1.00;0.85;0.54	Bacteria	0.54	no support	no support	no support	no support	no support	no support	13m	NCB	1595	7257104	0	369	5443	1185	2287	84520	0.48027	0.04672	7.2571	bacteria_odb10	5.6	4.8	0.8	5.6	88.8	124	C:5.6%[S:4.8%,D:0.8%],F:5.6%,M:88.8%,n:124	C:1.0%[S:1.0%,D:0.0%],F:1.0%,M:98.0%,n:194	C:1.2%[S:1.2%,D:0.0%],F:0.4%,M:98.4%,n:255
	13m_9.fa	taxid assigned	based on 9353/14930 ORFs	1;131567;2759;2698737;33634;2696291;2836;33849;33850;33851;33852*	1.00;0.99;0.89;0.87;0.86;0.86;0.85;0.73;0.73;0.44;0.44	Eukaryota	0.89	Bacillariophyta: 0.85	Bacillariophyceae: 0.73	Bacillariales: 0.44	Bacillariaceae*: 0.44	no support	no support	13m	NCB	8618	13106832	0	3339	1533	7375	1105	6054	0.47506	0.02624	13.1068	stramenopiles_odb10	38	36	2	12	50	100	C:21.8%[S:20.2%,D:1.6%],F:20.2%,M:58.0%,n:124	C:13.4%[S:12.9%,D:0.5%],F:8.8%,M:77.8%,n:194	C:23.6%[S:22.0%,D:1.6%],F:18.4%,M:58.0%,n:255
	13m_90.fa	taxid assigned	based on 2771/4590 ORFs	1;131567;2;1224	1.00;0.80;0.74;0.31	Bacteria	0.74	Proteobacteria: 0.31	no support	no support	no support	no support	no support	13m	NCB	535	3934074	0	107	9030	386	3497	197787	0.26037	0.03679	3.93407	archaea_odb10	4.7	2.1	2.6	0.5	94.8	194	C:4.0%[S:2.4%,D:1.6%],F:4.0%,M:92.0%,n:124	C:4.7%[S:2.1%,D:2.6%],F:0.5%,M:94.8%,n:194	C:1.2%[S:0.4%,D:0.8%],F:0.4%,M:98.4%,n:255
	13m_95.fa	taxid assigned	based on 903/964 ORFs	1;131567;2;1224;28216;80840	1.00;0.96;0.96;0.76;0.58;0.43	Bacteria	0.96	Proteobacteria: 0.76	Betaproteobacteria: 0.58	Burkholderiales: 0.43	no support	no support	no support	13m	NCB	561	1424669	0	123	2855	435	1255	34506	0.56197	0.05284	1.42467	bacteria_odb10	1.6	1.6	0	2.4	96	124	C:1.6%[S:1.6%,D:0.0%],F:2.4%,M:96.0%,n:124	C:0.5%[S:0.5%,D:0.0%],F:0.0%,M:99.5%,n:194	C:0.4%[S:0.4%,D:0.0%],F:0.0%,M:99.6%,n:255
	13m_96.fa	taxid assigned	based on 2284/2427 ORFs	1;131567;2;1783270;68336;976;200643;1970189;1471398	1.00;1.00;0.99;0.70;0.70;0.66;0.45;0.37;0.36	Bacteria	0.99	Bacteroidetes: 0.66	Bacteroidia: 0.45	Marinilabiliales: 0.37	Prolixibacteraceae: 0.36	no support	no support	13m	NCB	1130	1862399	0	385	1608	956	1092	8232	0.46856	0.03778	1.8624	bacteria_odb10	29	29	0	25.8	45.2	124	C:29.0%[S:29.0%,D:0.0%],F:25.8%,M:45.2%,n:124	C:4.1%[S:4.1%,D:0.0%],F:2.6%,M:93.3%,n:194	C:0.0%[S:0.0%,D:0.0%],F:2.7%,M:97.3%,n:255
	13m_97.fa	taxid assigned	based on 18000/18483 ORFs	1;131567;2;1783272;201174;1760;52018	1.00;0.99;0.99;0.95;0.92;0.79;0.30	Bacteria	0.99	Actinobacteria: 0.92	Actinomycetia: 0.79	no support	no support	no support	no support	13m	NCB	7562	13505640	0	2628	1866	6306	1154	15582	0.45831	0.02005	13.5056	bacteria_odb10	94.4	10.5	83.9	4	1.6	124	C:94.4%[S:10.5%,D:83.9%],F:4.0%,M:1.6%,n:124	C:21.1%[S:4.1%,D:17.0%],F:3.1%,M:75.8%,n:194	C:4.7%[S:0.8%,D:3.9%],F:2.0%,M:93.3%,n:255
	13m_98.fa	taxid assigned	based on 2036/2143 ORFs	1;131567;2;1224;28211	1.00;0.92;0.92;0.68;0.42	Bacteria	0.92	Proteobacteria: 0.68	Alphaproteobacteria: 0.42	no support	no support	no support	no support	13m	NCB	819	1578944	0	266	2046	675	1190	9915	0.60785	0.02746	1.57894	bacteria_odb10	26.6	26.6	0	25	48.4	124	C:26.6%[S:26.6%,D:0.0%],F:25.0%,M:48.4%,n:124	C:3.6%[S:3.6%,D:0.0%],F:4.6%,M:91.8%,n:194	C:2.4%[S:2.4%,D:0.0%],F:2.4%,M:95.2%,n:255
	15_5m_10.fa	taxid assigned	based on 2367/2492 ORFs	1;131567;2;1783257;203682;666505	1.00;0.99;0.99;0.91;0.90;0.46	Bacteria	0.99	Planctomycetes: 0.90	Phycisphaerae: 0.46	no support	no support	no support	no support	15_5m	NCB	667	2319359	0	165	4479	497	1713	26368	0.52439	0.02307	2.31936	bacteria_odb10	58.9	58.1	0.8	23.4	17.7	124	C:58.9%[S:58.1%,D:0.8%],F:23.4%,M:17.7%,n:124	C:12.4%[S:12.4%,D:0.0%],F:5.7%,M:81.9%,n:194	C:2.0%[S:2.0%,D:0.0%],F:2.0%,M:96.0%,n:255
	15_5m_102.fa	taxid assigned	based on 2641/2927 ORFs	1;131567;2;1224;28216;80840	1.00;0.85;0.85;0.69;0.48;0.30	Bacteria	0.85	Proteobacteria: 0.69	Betaproteobacteria: 0.48	Burkholderiales: 0.30	no support	no support	no support	15_5m	NCB	1134	2412449	0	308	2125	916	1213	94468	0.52578	0.04111	2.41245	burkholderiales_odb10	27.7	23.5	4.2	6.5	65.8	688	C:31.5%[S:24.2%,D:7.3%],F:12.1%,M:56.4%,n:124	C:6.2%[S:5.7%,D:0.5%],F:2.6%,M:91.2%,n:194	C:2.0%[S:2.0%,D:0.0%],F:0.8%,M:97.2%,n:255
	15_5m_103.fa	taxid assigned	based on 2929/3308 ORFs	1;131567;2;1783270;68336;976	1.00;0.99;0.96;0.69;0.69;0.67	Bacteria	0.96	Bacteroidetes: 0.67	no support	no support	no support	no support	no support	15_5m	NCB	1283	2550490	0	382	2121	1047	1164	13952	0.42945	0.02773	2.55049	bacteria_odb10	46.8	39.5	7.3	28.2	25	124	C:46.8%[S:39.5%,D:7.3%],F:28.2%,M:25.0%,n:124	C:7.2%[S:6.7%,D:0.5%],F:6.7%,M:86.1%,n:194	C:2.0%[S:2.0%,D:0.0%],F:2.4%,M:95.6%,n:255
	15_5m_106.fa	taxid assigned	based on 1075/1417 ORFs	1;131567;2;2323;1783234;1783273;1794811;1752737;2045217	1.00;0.97;0.96;0.92;0.92;0.92;0.91;0.90;0.89	Bacteria	0.96	Candidatus Moranbacteria: 0.90	NA	NA	NA	NA	Candidatus Moranbacteria bacterium: 0.89	15_5m	NCB	361	1127876	0	69	3938	269	1412	70799	0.54649	0.02877	1.12788	bacteria_odb10	37.1	37.1	0	19.4	43.5	124	C:37.1%[S:37.1%,D:0.0%],F:19.4%,M:43.5%,n:124	C:5.2%[S:5.2%,D:0.0%],F:2.1%,M:92.7%,n:194	C:0.4%[S:0.4%,D:0.0%],F:0.8%,M:98.8%,n:255
	15_5m_107.fa	taxid assigned	based on 1969/2032 ORFs	1;131567;2;1224;28216	1.00;1.00;0.99;0.65;0.53	Bacteria	0.99	Proteobacteria: 0.65	Betaproteobacteria: 0.53	no support	no support	no support	no support	15_5m	NCB	519	1787601	0	108	4635	380	1611	23961	0.49595	0.03279	1.7876	betaproteobacteria_odb10	87.2	82.6	4.6	7	5.8	569	C:90.3%[S:87.1%,D:3.2%],F:6.5%,M:3.2%,n:124	C:15.0%[S:12.9%,D:2.1%],F:5.2%,M:79.8%,n:194	C:3.5%[S:3.5%,D:0.0%],F:1.2%,M:95.3%,n:255
	15_5m_108.fa	taxid assigned	based on 1326/1377 ORFs	1;131567;2;1783270;68336;976	1.00;1.00;1.00;0.88;0.88;0.88	Bacteria	1	Bacteroidetes: 0.88	no support	no support	no support	no support	no support	15_5m	NCB	639	1153253	0	222	1888	537	1184	7698	0.44241	0.02816	1.15325	bacteria_odb10	25.8	23.4	2.4	16.9	57.3	124	C:25.8%[S:23.4%,D:2.4%],F:16.9%,M:57.3%,n:124	C:5.1%[S:4.6%,D:0.5%],F:4.6%,M:90.3%,n:194	C:1.6%[S:1.6%,D:0.0%],F:1.6%,M:96.8%,n:255
	15_5m_110.fa	taxid assigned	based on 4237/4574 ORFs	1;131567;2;203691	1.00;1.00;0.98;0.60	Bacteria	0.98	Spirochaetes: 0.60	no support	no support	no support	no support	no support	15_5m	NCB	673	4611979	0	150	9150	476	3315	45815	0.60491	0.03445	4.61198	spirochaetales_odb10	66.4	65.8	0.6	5.8	27.8	345	C:65.3%[S:65.3%,D:0.0%],F:17.7%,M:17.0%,n:124	C:15.4%[S:13.9%,D:1.5%],F:5.7%,M:78.9%,n:194	C:2.7%[S:2.7%,D:0.0%],F:1.6%,M:95.7%,n:255
	15_5m_111.fa	taxid assigned	based on 3858/7039 ORFs	1;131567;2	1.00;0.83;0.77	Bacteria	0.77	no support	no support	no support	no support	no support	no support	15_5m	NCB	3327	4648817	0	1309	1365	2882	1056	4079	0.26137	0.04947	4.64882	mollicutes_odb10	10	9.3	0.7	4.6	85.4	151	C:12.1%[S:11.3%,D:0.8%],F:12.9%,M:75.0%,n:124	C:3.1%[S:2.6%,D:0.5%],F:2.6%,M:94.3%,n:194	C:0.8%[S:0.8%,D:0.0%],F:0.0%,M:99.2%,n:255
	15_5m_112.fa	taxid assigned	based on 8783/9168 ORFs	1;131567;2;1783270;68336;1090;191410;191411;191412;274493;1091;2685105;1095	1.00;1.00;1.00;0.95;0.95;0.95;0.94;0.94;0.94;0.79;0.50;0.31;0.31	Bacteria	1	Chlorobi: 0.95	Chlorobia: 0.94	Chlorobiales: 0.94	Chlorobiaceae: 0.94	Chlorobium: 0.50	Chlorobium sp.: 0.31	15_5m	NCB	661	9427139	0	102	23348	438	5850	167847	0.47808	0.02876	9.42714	bacteria_odb10	95.2	9.7	85.5	4	0.8	124	C:95.2%[S:9.7%,D:85.5%],F:4.0%,M:0.8%,n:124	C:21.1%[S:1.5%,D:19.6%],F:3.6%,M:75.3%,n:194	C:5.5%[S:2.4%,D:3.1%],F:2.0%,M:92.5%,n:255
	15_5m_117.fa	taxid assigned	based on 4512/4875 ORFs	1;131567;2;1783272;200795	1.00;1.00;0.99;0.82;0.80	Bacteria	0.99	Chloroflexi: 0.80	no support	no support	no support	no support	no support	15_5m	NCB	2158	3591615	0	779	1701	1823	1127	7892	0.49923	0.03586	3.59162	bacteria_odb10	21.8	20.2	1.6	13.7	64.5	124	C:21.8%[S:20.2%,D:1.6%],F:13.7%,M:64.5%,n:124	C:7.2%[S:6.2%,D:1.0%],F:3.1%,M:89.7%,n:194	C:2.7%[S:2.7%,D:0.0%],F:2.4%,M:94.9%,n:255
	15_5m_118.fa	taxid assigned	based on 15654/16104 ORFs	1;131567;2;1224;28216;80840;80864	1.00;0.99;0.99;0.88;0.72;0.46;0.34	Bacteria	0.99	Proteobacteria: 0.88	Betaproteobacteria: 0.72	Burkholderiales: 0.46	Comamonadaceae: 0.34	no support	no support	15_5m	NCB	2831	14361352	0	740	5792	2185	2780	48115	0.58879	0.03534	14.3614	burkholderiales_odb10	95.6	15.4	80.2	2.2	2.2	688	C:92.8%[S:32.3%,D:60.5%],F:4.0%,M:3.2%,n:124	C:17.6%[S:5.2%,D:12.4%],F:4.1%,M:78.3%,n:194	C:6.7%[S:2.0%,D:4.7%],F:2.7%,M:90.6%,n:255
	15_5m_119.fa	taxid assigned	based on 1282/1553 ORFs	1;131567;2;2323;1783234;1783273;1794811;1752728	1.00;0.97;0.93;0.67;0.67;0.66;0.51;0.44	Bacteria	0.93	Candidatus Falkowbacteria: 0.44	no support	no support	no support	no support	no support	15_5m	NCB	233	1497463	0	51	8936	158	3142	34569	0.34571	0.02453	1.49746	bacteria_odb10	53.2	53.2	0	13.7	33.1	124	C:53.2%[S:53.2%,D:0.0%],F:13.7%,M:33.1%,n:124	C:12.4%[S:11.9%,D:0.5%],F:3.1%,M:84.5%,n:194	C:2.0%[S:2.0%,D:0.0%],F:0.4%,M:97.6%,n:255
	15_5m_12.fa	taxid assigned	based on 11841/17680 ORFs	1;131567;2759;33090;3041;2692248;75966;35460;35461;2511126;3071;1962113;1650286	1.00;1.00;0.98;0.98;0.97;0.96;0.91;0.89;0.89;0.82;0.54;0.39;0.39	Eukaryota	0.98	Chlorophyta: 0.97	Trebouxiophyceae: 0.91	Chlorellales: 0.89	Chlorellaceae: 0.89	Chlorella: 0.54	Chlorella desiccata (nom. nud.): 0.39	15_5m	NCB	1175	19035530	0	261	22151	818	7902	125177	0.71391	0.02854	19.0355	chlorophyta_odb10	93.8	93.3	0.5	1.2	5	1519	C:34.7%[S:31.5%,D:3.2%],F:31.5%,M:33.8%,n:124	C:36.1%[S:34.0%,D:2.1%],F:14.4%,M:49.5%,n:194	C:81.6%[S:81.6%,D:0.0%],F:5.9%,M:12.5%,n:255
	15_5m_120.fa	taxid assigned	based on 8040/8998 ORFs	1;131567;2;1783257;74201	1.00;1.00;1.00;0.70;0.61	Bacteria	1	Verrucomicrobia: 0.61	no support	no support	no support	no support	no support	15_5m	NCB	1387	11526406	0	300	11707	1000	3829	71396	0.61777	0.02074	11.5264	bacteria_odb10	76.6	72.6	4	13.7	9.7	124	C:76.6%[S:72.6%,D:4.0%],F:13.7%,M:9.7%,n:124	C:14.9%[S:14.4%,D:0.5%],F:4.6%,M:80.5%,n:194	C:3.1%[S:3.1%,D:0.0%],F:0.8%,M:96.1%,n:255
	15_5m_121.fa	taxid assigned	based on 8888/9600 ORFs	1;131567;2;1783270;68336;976	1.00;1.00;0.99;0.51;0.51;0.49	Bacteria	0.99	Bacteroidetes: 0.49	no support	no support	no support	no support	no support	15_5m	NCB	3534	9803118	0	1129	3043	2831	1687	28691	0.45336	0.02993	9.80312	bacteria_odb10	66.9	37.1	29.8	11.3	21.8	124	C:66.9%[S:37.1%,D:29.8%],F:11.3%,M:21.8%,n:124	C:15.4%[S:10.8%,D:4.6%],F:3.1%,M:81.5%,n:194	C:2.0%[S:1.2%,D:0.8%],F:3.5%,M:94.5%,n:255
	15_5m_122.fa	taxid assigned	based on 8306/8778 ORFs	1;131567;2;1224;68525;28221;213118;213121	1.00;1.00;1.00;0.82;0.40;0.40;0.34;0.31	Bacteria	1	Proteobacteria: 0.82	Deltaproteobacteria: 0.40	Desulfobacterales: 0.34	Desulfobulbaceae: 0.31	no support	no support	15_5m	NCB	1278	8874189	0	243	8573	943	3316	95086	0.51372	0.03974	8.87419	bacteria_odb10	91.1	55.6	35.5	3.2	5.7	124	C:91.1%[S:55.6%,D:35.5%],F:3.2%,M:5.7%,n:124	C:17.0%[S:9.3%,D:7.7%],F:4.1%,M:78.9%,n:194	C:3.6%[S:2.0%,D:1.6%],F:2.4%,M:94.0%,n:255
	15_5m_125.fa	taxid assigned	based on 7831/8782 ORFs	1;131567;2;1224;1553900	1.00;0.99;0.98;0.72;0.35	Bacteria	0.98	Proteobacteria: 0.72	Oligoflexia: 0.35	no support	no support	no support	no support	15_5m	NCB	3078	6539027	0	952	2316	2493	1249	13878	0.37343	0.03422	6.53903	bacteria_odb10	49.2	38.7	10.5	16.1	34.7	124	C:49.2%[S:38.7%,D:10.5%],F:16.1%,M:34.7%,n:124	C:17.0%[S:13.4%,D:3.6%],F:3.1%,M:79.9%,n:194	C:3.2%[S:2.0%,D:1.2%],F:3.9%,M:92.9%,n:255
	15_5m_126.fa	taxid assigned	based on 2452/2563 ORFs	1;131567;2;1224;28211;204458;451208;2282150	1.00;0.98;0.98;0.90;0.79;0.75;0.46;0.46	Bacteria	0.98	Proteobacteria: 0.90	Alphaproteobacteria: 0.79	Caulobacterales: 0.75	NA	NA	Caulobacterales bacterium: 0.46	15_5m	NCB	982	1810531	0	310	1937	812	1122	9717	0.68996	0.02546	1.81053	bacteria_odb10	26.6	26.6	0	16.9	56.5	124	C:26.6%[S:26.6%,D:0.0%],F:16.9%,M:56.5%,n:124	C:4.1%[S:4.1%,D:0.0%],F:5.2%,M:90.7%,n:194	C:2.7%[S:2.7%,D:0.0%],F:1.6%,M:95.7%,n:255
	15_5m_129.fa	taxid assigned	based on 4759/7214 ORFs	1;131567;2	1.00;0.93;0.88	Bacteria	0.88	no support	no support	no support	no support	no support	no support	15_5m	NCB	3602	4840651	0	1423	1268	3136	1039	8334	0.36055	0.04257	4.84065	bacteria_odb10	29.8	26.6	3.2	29.8	40.4	124	C:29.8%[S:26.6%,D:3.2%],F:29.8%,M:40.4%,n:124	C:7.7%[S:7.2%,D:0.5%],F:5.2%,M:87.1%,n:194	C:1.2%[S:1.2%,D:0.0%],F:1.6%,M:97.2%,n:255
	15_5m_131.fa	taxid assigned	based on 3893/4834 ORFs	1;131567;2;57723;533205;574975;574976;1951928;2052165*	1.00;0.99;0.98;0.89;0.79;0.79;0.79;0.73;0.73	Bacteria	0.98	Acidobacteria: 0.89	Holophagae: 0.79	Holophagales: 0.79	Holophagaceae: 0.79	NA	Holophagaceae bacterium*: 0.73	15_5m	NCB	295	4805193	0	43	31444	162	6497	233739	0.66452	0.04575	4.80519	acidobacteria_odb10	86.4	83.7	2.7	1.2	12.4	601	C:89.5%[S:88.7%,D:0.8%],F:7.3%,M:3.2%,n:124	C:17.0%[S:17.0%,D:0.0%],F:2.6%,M:80.4%,n:194	C:3.2%[S:2.4%,D:0.8%],F:1.6%,M:95.2%,n:255
	15_5m_132.fa	taxid assigned	based on 1781/1959 ORFs	1;131567;2;1783257	1.00;1.00;0.99;0.81	Bacteria	0.99	no support	no support	no support	no support	no support	no support	15_5m	NCB	861	1712808	0	297	2116	712	1283	6633	0.62265	0.03283	1.71281	bacteria_odb10	27.4	26.6	0.8	12.9	59.7	124	C:27.4%[S:26.6%,D:0.8%],F:12.9%,M:59.7%,n:124	C:4.1%[S:4.1%,D:0.0%],F:3.6%,M:92.3%,n:194	C:1.2%[S:1.2%,D:0.0%],F:1.6%,M:97.2%,n:255
	15_5m_133.fa	taxid assigned	based on 2750/2882 ORFs	1;131567;2;1783270;68336;976;768503;768507;89373;312278	1.00;1.00;0.99;0.97;0.97;0.97;0.88;0.88;0.87;0.76	Bacteria	0.99	Bacteroidetes: 0.97	Cytophagia: 0.88	Cytophagales: 0.88	Cytophagaceae: 0.87	Emticicia: 0.76	no support	15_5m	NCB	1116	2352621	0	361	2285	909	1267	10851	0.36461	0.02528	2.35262	bacteria_odb10	29.8	29.8	0	14.5	55.7	124	C:29.8%[S:29.8%,D:0.0%],F:14.5%,M:55.7%,n:124	C:4.6%[S:4.6%,D:0.0%],F:3.6%,M:91.8%,n:194	C:1.2%[S:1.2%,D:0.0%],F:2.0%,M:96.8%,n:255
	15_5m_134.fa	taxid assigned	based on 2107/2244 ORFs	1;131567;2;1783270;68336;976;200643;1970189;1471398	1.00;1.00;0.99;0.84;0.84;0.81;0.51;0.39;0.39	Bacteria	0.99	Bacteroidetes: 0.81	Bacteroidia: 0.51	Marinilabiliales: 0.39	Prolixibacteraceae: 0.39	no support	no support	15_5m	NCB	933	2309915	0	291	2754	746	1447	10823	0.47191	0.03168	2.30992	bacteria_odb10	23.3	18.5	4.8	7.3	69.4	124	C:23.3%[S:18.5%,D:4.8%],F:7.3%,M:69.4%,n:124	C:5.7%[S:5.2%,D:0.5%],F:1.0%,M:93.3%,n:194	C:1.2%[S:1.2%,D:0.0%],F:1.6%,M:97.2%,n:255
	15_5m_135.fa	taxid assigned	based on 6467/7389 ORFs	1;131567;2;1224;28216	1.00;0.98;0.97;0.49;0.39	Bacteria	0.97	Proteobacteria: 0.49	Betaproteobacteria: 0.39	no support	no support	no support	no support	15_5m	NCB	2988	5165397	0	1011	1749	2507	1124	8199	0.42243	0.03026	5.1654	burkholderiales_odb10	47.9	38.7	9.2	14.2	37.9	688	C:71.8%[S:47.6%,D:24.2%],F:17.7%,M:10.5%,n:124	C:14.4%[S:10.8%,D:3.6%],F:8.2%,M:77.4%,n:194	C:3.9%[S:3.5%,D:0.4%],F:2.4%,M:93.7%,n:255
	15_5m_136.fa	taxid assigned (1/2)	based on 5335/5782 ORFs	1;131567;2;1224;1553900;213481;213483;958	1.00;1.00;0.99;0.85;0.48;0.46;0.42;0.40	Bacteria	0.99	Proteobacteria: 0.85	Oligoflexia: 0.48	Bdellovibrionales: 0.46	Bdellovibrionaceae: 0.42	Bdellovibrio: 0.40	no support	15_5m	NCB	462	5922506	0	37	33152	281	4529	233142	0.40099	0.03135	5.92251	bacteria_odb10	84.7	57.3	27.4	2.4	12.9	124	C:84.7%[S:57.3%,D:27.4%],F:2.4%,M:12.9%,n:124	C:19.1%[S:11.9%,D:7.2%],F:3.1%,M:77.8%,n:194	C:6.7%[S:5.5%,D:1.2%],F:2.4%,M:90.9%,n:255
	15_5m_138.fa	taxid assigned	based on 5018/5134 ORFs	1;131567;2;1783272;201174	1.00;1.00;1.00;0.70;0.70	Bacteria	1	Actinobacteria: 0.70	no support	no support	no support	no support	no support	15_5m	NCB	1641	3800599	0	425	2591	1300	1238	26077	0.51601	0.01731	3.8006	bacteria_odb10	87.1	28.2	58.9	8.1	4.8	124	C:87.1%[S:28.2%,D:58.9%],F:8.1%,M:4.8%,n:124	C:17.0%[S:9.8%,D:7.2%],F:5.7%,M:77.3%,n:194	C:3.6%[S:2.0%,D:1.6%],F:1.6%,M:94.8%,n:255
	15_5m_14.fa	taxid assigned	based on 1278/1354 ORFs	1;131567;2;1783270;68336;976;768503;768507;89373;105	1.00;1.00;1.00;0.96;0.96;0.96;0.89;0.84;0.83;0.75	Bacteria	1	Bacteroidetes: 0.96	Cytophagia: 0.89	Cytophagales: 0.84	Cytophagaceae: 0.83	Runella: 0.75	no support	15_5m	NCB	668	1071036	0	257	1615	570	1145	4907	0.44318	0.02928	1.07104	bacteria_odb10	8.9	8.9	0	8.1	83	124	C:8.9%[S:8.9%,D:0.0%],F:8.1%,M:83.0%,n:124	C:1.0%[S:1.0%,D:0.0%],F:2.1%,M:96.9%,n:194	C:0.0%[S:0.0%,D:0.0%],F:0.8%,M:99.2%,n:255
	15_5m_140.fa	taxid assigned	based on 9846/11005 ORFs	1;131567;2;1783257	1.00;1.00;0.99;0.67	Bacteria	0.99	no support	no support	no support	no support	no support	no support	15_5m	NCB	879	13493344	0	159	22580	597	6948	215492	0.54516	0.03053	13.4933	bacteria_odb10	89.5	15.3	74.2	4	6.5	124	C:89.5%[S:15.3%,D:74.2%],F:4.0%,M:6.5%,n:124	C:22.2%[S:8.8%,D:13.4%],F:4.6%,M:73.2%,n:194	C:3.9%[S:0.8%,D:3.1%],F:1.6%,M:94.5%,n:255
	15_5m_143.fa	taxid assigned (1/2)	based on 7118/7450 ORFs	1;131567;2;1783270;68336;976;117743;200644;49546;237	1.00;1.00;0.99;0.90;0.89;0.88;0.38;0.37;0.35;0.33	Bacteria	0.99	Bacteroidetes: 0.88	Flavobacteriia: 0.38	Flavobacteriales: 0.37	Flavobacteriaceae: 0.35	Flavobacterium: 0.33	no support	15_5m	NCB	334	9326593	0	50	51027	195	12001	358291	0.34884	0.02071	9.32659	bacteria_odb10	100	20.2	79.8	0	0	124	C:100.0%[S:20.2%,D:79.8%],F:0.0%,M:0.0%,n:124	C:19.6%[S:7.2%,D:12.4%],F:3.1%,M:77.3%,n:194	C:4.4%[S:2.4%,D:2.0%],F:2.7%,M:92.9%,n:255
	15_5m_145.fa	taxid assigned	based on 2155/2253 ORFs	1;131567;2;1783270;68336;976;200643;171549	1.00;1.00;1.00;0.89;0.89;0.89;0.53;0.41	Bacteria	1	Bacteroidetes: 0.89	Bacteroidia: 0.53	Bacteroidales: 0.41	no support	no support	no support	15_5m	NCB	1004	1843425	0	353	1951	836	1187	5671	0.37986	0.02833	1.84343	bacteroidales_odb10	30	29.4	0.6	12.4	57.6	541	C:36.3%[S:35.5%,D:0.8%],F:16.9%,M:46.8%,n:124	C:6.7%[S:6.7%,D:0.0%],F:5.2%,M:88.1%,n:194	C:0.8%[S:0.8%,D:0.0%],F:1.6%,M:97.6%,n:255
	15_5m_148.fa	taxid assigned	based on 10998/11554 ORFs	1;131567;2;1783257;74201;414999;415000;134623	1.00;1.00;1.00;0.87;0.85;0.57;0.36;0.35	Bacteria	1	Verrucomicrobia: 0.85	Opitutae: 0.57	Opitutales: 0.36	Opitutaceae: 0.35	no support	no support	15_5m	NCB	737	14239364	0	101	38736	417	7382	226573	0.63481	0.02189	14.2394	bacteria_odb10	85.5	11.3	74.2	5.6	8.9	124	C:85.5%[S:11.3%,D:74.2%],F:5.6%,M:8.9%,n:124	C:15.9%[S:4.6%,D:11.3%],F:4.1%,M:80.0%,n:194	C:3.9%[S:1.2%,D:2.7%],F:2.4%,M:93.7%,n:255
	15_5m_149.fa	taxid assigned	based on 2772/2877 ORFs	1;131567;2;1783257;203682	1.00;1.00;1.00;0.96;0.96	Bacteria	1	Planctomycetes: 0.96	no support	no support	no support	no support	no support	15_5m	NCB	886	2659399	0	218	3731	672	1491	37835	0.59896	0.01865	2.6594	bacteria_odb10	71	71	0	12.9	16.1	124	C:71.0%[S:71.0%,D:0.0%],F:12.9%,M:16.1%,n:124	C:16.0%[S:16.0%,D:0.0%],F:4.6%,M:79.4%,n:194	C:2.4%[S:2.0%,D:0.4%],F:2.0%,M:95.6%,n:255
	15_5m_15.fa	taxid assigned	based on 8423/9096 ORFs	1;131567;2;1783270;68336;976;200643	1.00;1.00;0.99;0.83;0.83;0.79;0.36	Bacteria	0.99	Bacteroidetes: 0.79	Bacteroidia: 0.36	no support	no support	no support	no support	15_5m	NCB	1234	11044743	0	260	12002	883	4208	75099	0.34056	0.02088	11.0447	bacteria_odb10	100	24.2	75.8	0	0	124	C:100.0%[S:24.2%,D:75.8%],F:0.0%,M:0.0%,n:124	C:22.2%[S:6.2%,D:16.0%],F:4.6%,M:73.2%,n:194	C:6.3%[S:4.7%,D:1.6%],F:1.2%,M:92.5%,n:255
	15_5m_151.fa	taxid assigned	based on 1385/1444 ORFs	1;131567;2;1224;68525;29547;213849	1.00;1.00;1.00;0.82;0.80;0.79;0.34	Bacteria	1	Proteobacteria: 0.82	Epsilonproteobacteria: 0.79	Campylobacterales: 0.34	no support	no support	no support	15_5m	NCB	355	1084138	0	98	3804	272	1576	14445	0.34651	0.02243	1.08414	epsilonproteobacteria_odb10	50.6	50.3	0.3	10.8	38.6	591	C:47.6%[S:47.6%,D:0.0%],F:21.0%,M:31.4%,n:124	C:7.7%[S:7.7%,D:0.0%],F:3.6%,M:88.7%,n:194	C:0.4%[S:0.4%,D:0.0%],F:1.2%,M:98.4%,n:255
	15_5m_152.fa	taxid assigned	based on 2793/2894 ORFs	1;131567;2;1783272;1239;526524;526525;128827;544447;2049044	1.00;1.00;1.00;0.98;0.97;0.93;0.93;0.93;0.93;0.93	Bacteria	1	Firmicutes: 0.97	Erysipelotrichia: 0.93	Erysipelotrichales: 0.93	Erysipelotrichaceae: 0.93	NA	Erysipelotrichaceae bacterium: 0.93	15_5m	NCB	321	2756241	0	5	108757	135	2150	454244	0.38695	0.02329	2.75624	firmicutes_odb10	87.1	78.4	8.7	0.9	12	218	C:92.8%[S:85.5%,D:7.3%],F:1.6%,M:5.6%,n:124	C:18.1%[S:16.0%,D:2.1%],F:1.5%,M:80.4%,n:194	C:3.9%[S:2.7%,D:1.2%],F:1.2%,M:94.9%,n:255
	15_5m_153.fa	taxid assigned	based on 3844/3972 ORFs	1;131567;2;1783257;74201	1.00;1.00;1.00;0.92;0.91	Bacteria	1	Verrucomicrobia: 0.91	no support	no support	no support	no support	no support	15_5m	NCB	988	3811740	0	201	4958	712	1764	58523	0.62679	0.02077	3.81174	bacteria_odb10	69.3	51.6	17.7	14.5	16.2	124	C:69.3%[S:51.6%,D:17.7%],F:14.5%,M:16.2%,n:124	C:10.3%[S:7.2%,D:3.1%],F:7.2%,M:82.5%,n:194	C:2.0%[S:1.6%,D:0.4%],F:2.0%,M:96.0%,n:255
	15_5m_155.fa	taxid assigned	based on 1336/2815 ORFs	1;131567;2	1.00;0.89;0.83	Bacteria	0.83	no support	no support	no support	no support	no support	no support	15_5m	NCB	678	1490619	0	209	2421	548	1286	8778	0.27357	0.02108	1.49062	bacteria_odb10	3.2	2.4	0.8	4	92.8	124	C:3.2%[S:2.4%,D:0.8%],F:4.0%,M:92.8%,n:124	C:1.0%[S:1.0%,D:0.0%],F:0.5%,M:98.5%,n:194	C:0.0%[S:0.0%,D:0.0%],F:0.0%,M:100.0%,n:255
	15_5m_156.fa	taxid assigned	based on 4070/4437 ORFs	1;131567;2;203691;203692;136	1.00;1.00;0.98;0.63;0.34;0.30	Bacteria	0.98	Spirochaetes: 0.63	Spirochaetia: 0.34	Spirochaetales: 0.30	no support	no support	no support	15_5m	NCB	199	5011517	0	33	47781	110	11585	163673	0.60715	0.03626	5.01152	spirochaetales_odb10	93.3	93	0.3	2.6	4.1	345	C:75.0%[S:74.2%,D:0.8%],F:12.9%,M:12.1%,n:124	C:18.0%[S:17.0%,D:1.0%],F:5.2%,M:76.8%,n:194	C:4.3%[S:3.9%,D:0.4%],F:2.0%,M:93.7%,n:255
	15_5m_159.fa	taxid assigned	based on 1687/1787 ORFs	1;131567;2;1224;68525;28221;213118;213121;231686;2053307	1.00;1.00;1.00;0.94;0.85;0.85;0.83;0.83;0.83;0.83	Bacteria	1	Proteobacteria: 0.94	Deltaproteobacteria: 0.85	Desulfobacterales: 0.83	Desulfobulbaceae: 0.83	NA	Desulfobulbaceae bacterium: 0.83	15_5m	NCB	651	1617691	0	205	2822	520	1449	11967	0.55168	0.04136	1.61769	bacteria_odb10	24.2	21.8	2.4	6.5	69.3	124	C:24.2%[S:21.8%,D:2.4%],F:6.5%,M:69.3%,n:124	C:7.7%[S:6.2%,D:1.5%],F:1.5%,M:90.8%,n:194	C:1.2%[S:1.2%,D:0.0%],F:1.6%,M:97.2%,n:255
	15_5m_16.fa	taxid assigned	based on 8399/8704 ORFs	1;131567;2;1783272;201174;1760	1.00;1.00;0.99;0.92;0.91;0.84	Bacteria	0.99	Actinobacteria: 0.91	Actinomycetia: 0.84	no support	no support	no support	no support	15_5m	NCB	3552	6339220	0	1217	1861	2966	1149	19407	0.45715	0.01867	6.33922	bacteria_odb10	85.5	22.6	62.9	9.7	4.8	124	C:85.5%[S:22.6%,D:62.9%],F:9.7%,M:4.8%,n:124	C:17.0%[S:4.1%,D:12.9%],F:3.6%,M:79.4%,n:194	C:3.6%[S:1.2%,D:2.4%],F:2.0%,M:94.4%,n:255
	15_5m_160.fa	taxid assigned	based on 979/1075 ORFs	1;131567;2;1224;68525;29547;213849;72294;2321108;28196;2593671;1872629	1.00;1.00;0.98;0.75;0.74;0.73;0.66;0.45;0.42;0.35;0.34;0.33	Bacteria	0.98	Proteobacteria: 0.75	Epsilonproteobacteria: 0.73	Campylobacterales: 0.66	Campylobacteraceae: 0.45	Arcobacter: 0.35	Arcobacter sp.: 0.33	15_5m	NCB	392	736999	0	129	1915	325	1206	21738	0.30632	0.02589	0.736999	bacteria_odb10	14.5	14.5	0	15.3	70.2	124	C:14.5%[S:14.5%,D:0.0%],F:15.3%,M:70.2%,n:124	C:5.2%[S:5.2%,D:0.0%],F:2.6%,M:92.2%,n:194	C:0.8%[S:0.8%,D:0.0%],F:0.8%,M:98.4%,n:255
	15_5m_161.fa	taxid assigned	based on 10446/16058 ORFs	1;131567;2759;2698737;33634;2696291;2836;33849;33850;33851;33852;2857;303405	1.00;1.00;0.98;0.97;0.97;0.97;0.97;0.92;0.92;0.76;0.76;0.39;0.39	Eukaryota	0.98	Bacillariophyta: 0.97	Bacillariophyceae: 0.92	Bacillariales: 0.76	Bacillariaceae: 0.76	Nitzschia: 0.39	Nitzschia inconspicua: 0.39	15_5m	NCB	3749	17019758	0	1157	4989	2984	2719	20604	0.4905	0.01132	17.0198	stramenopiles_odb10	61	61	0	8	31	100	C:22.6%[S:22.6%,D:0.0%],F:23.4%,M:54.0%,n:124	C:27.8%[S:26.8%,D:1.0%],F:11.9%,M:60.3%,n:194	C:53.7%[S:53.3%,D:0.4%],F:12.5%,M:33.8%,n:255
	15_5m_162.fa	taxid assigned	based on 422/759 ORFs	1;131567;2	1.00;0.83;0.77	Bacteria	0.77	no support	no support	no support	no support	no support	no support	15_5m	NCB	143	593025	0	11	10993	94	1403	67042	0.36623	0.03126	0.593025	bacteria_odb10	2.4	2.4	0	3.2	94.4	124	C:2.4%[S:2.4%,D:0.0%],F:3.2%,M:94.4%,n:124	C:1.5%[S:1.5%,D:0.0%],F:0.5%,M:98.0%,n:194	C:0.4%[S:0.4%,D:0.0%],F:0.0%,M:99.6%,n:255
	15_5m_163.fa	taxid assigned	based on 2490/2541 ORFs	1;131567;2;1224;28216	1.00;1.00;0.99;0.94;0.91	Bacteria	0.99	Proteobacteria: 0.94	Betaproteobacteria: 0.91	no support	no support	no support	no support	15_5m	NCB	1117	1806345	0	400	1654	946	1104	5819	0.52848	0.03464	1.80635	bacteria_odb10	24.2	21	3.2	21.8	54	124	C:24.2%[S:21.0%,D:3.2%],F:21.8%,M:54.0%,n:124	C:4.1%[S:3.1%,D:1.0%],F:4.1%,M:91.8%,n:194	C:2.4%[S:2.0%,D:0.4%],F:2.4%,M:95.2%,n:255
	15_5m_165.fa	taxid assigned	based on 3163/3623 ORFs	1;131567;2;1783270;68336;976	1.00;1.00;0.98;0.41;0.40;0.35	Bacteria	0.98	Bacteroidetes: 0.35	no support	no support	no support	no support	no support	15_5m	NCB	2132	2810946	0	872	1274	1862	1040	4801	0.48739	0.04175	2.81095	bacteria_odb10	12.9	10.5	2.4	14.5	72.6	124	C:12.9%[S:10.5%,D:2.4%],F:14.5%,M:72.6%,n:124	C:4.6%[S:3.6%,D:1.0%],F:2.1%,M:93.3%,n:194	C:1.6%[S:1.6%,D:0.0%],F:1.2%,M:97.2%,n:255
	15_5m_166.fa	taxid assigned	based on 7187/12540 ORFs	1;131567;2	1.00;0.76;0.69	Bacteria	0.69	no support	no support	no support	no support	no support	no support	15_5m	NCB	4431	9070156	0	1325	2186	3599	1185	20577	0.26395	0.03941	9.07016	bacteria_odb10	8.9	6.5	2.4	4	87.1	124	C:8.9%[S:6.5%,D:2.4%],F:4.0%,M:87.1%,n:124	C:5.7%[S:3.6%,D:2.1%],F:1.0%,M:93.3%,n:194	C:1.2%[S:0.8%,D:0.4%],F:0.8%,M:98.0%,n:255
	15_5m_167.fa	taxid assigned	based on 2901/4650 ORFs	1;131567;2;1783257	1.00;0.92;0.85;0.34	Bacteria	0.85	no support	no support	no support	no support	no support	no support	15_5m	NCB	2466	3566923	0	905	1358	2121	1048	36923	0.60368	0.04468	3.56692	bacteria_odb10	20.1	17.7	2.4	18.5	61.4	124	C:20.1%[S:17.7%,D:2.4%],F:18.5%,M:61.4%,n:124	C:2.6%[S:2.6%,D:0.0%],F:4.6%,M:92.8%,n:194	C:1.2%[S:1.2%,D:0.0%],F:1.2%,M:97.6%,n:255
	15_5m_168.fa	taxid assigned	based on 1619/3474 ORFs	1;131567;2;49928;1869227	1.00;0.70;0.60;0.40;0.40	Bacteria	0.6	NA	NA	NA	NA	NA	bacterium: 0.40	15_5m	NCB	482	2804624	0	89	8009	335	2649	67250	0.52137	0.04186	2.80462	archaea_odb10	1	1	0	0.5	98.5	194	C:0.8%[S:0.0%,D:0.8%],F:0.8%,M:98.4%,n:124	C:1.0%[S:1.0%,D:0.0%],F:0.5%,M:98.5%,n:194	C:0.0%[S:0.0%,D:0.0%],F:0.0%,M:100.0%,n:255
	15_5m_169.fa	taxid assigned	based on 1645/1907 ORFs	1;131567;2;2323;1783234;1783273;1794811;1752728	1.00;1.00;0.94;0.76;0.76;0.74;0.50;0.37	Bacteria	0.94	Candidatus Falkowbacteria: 0.37	no support	no support	no support	no support	no support	15_5m	NCB	267	1754228	0	4	81733	152	2031	351286	0.34263	0.01996	1.75423	bacteria_odb10	66.9	36.3	30.6	8.1	25	124	C:66.9%[S:36.3%,D:30.6%],F:8.1%,M:25.0%,n:124	C:9.3%[S:6.7%,D:2.6%],F:3.1%,M:87.6%,n:194	C:1.6%[S:1.6%,D:0.0%],F:0.8%,M:97.6%,n:255
	15_5m_171.fa	taxid assigned	based on 8894/9901 ORFs	1;131567;2;1783270;68336;976	1.00;1.00;0.98;0.51;0.50;0.48	Bacteria	0.98	Bacteroidetes: 0.48	no support	no support	no support	no support	no support	15_5m	NCB	1969	9568767	0	431	4972	1501	2545	141354	0.41154	0.03589	9.56877	clostridiales_odb10	97	80.3	16.7	1.1	1.9	264	C:98.3%[S:54.8%,D:43.5%],F:0.8%,M:0.9%,n:124	C:20.1%[S:16.5%,D:3.6%],F:4.6%,M:75.3%,n:194	C:4.3%[S:3.9%,D:0.4%],F:2.4%,M:93.3%,n:255
	15_5m_174.fa	taxid assigned	based on 5174/5636 ORFs	1;131567;2;1783270;68336;976;37452;1898104	1.00;1.00;0.99;0.89;0.89;0.87;0.49;0.47	Bacteria	0.99	Bacteroidetes: 0.87	NA	NA	NA	NA	Bacteroidetes bacterium: 0.47	15_5m	NCB	648	8359613	0	98	22863	426	5366	155635	0.35275	0.0629	8.35961	bacteria_odb10	97.6	95.2	2.4	2.4	0	124	C:97.6%[S:95.2%,D:2.4%],F:2.4%,M:0.0%,n:124	C:21.7%[S:18.6%,D:3.1%],F:2.6%,M:75.7%,n:194	C:5.1%[S:5.1%,D:0.0%],F:2.4%,M:92.5%,n:255
	15_5m_175.fa	taxid assigned	based on 10836/13815 ORFs	1;131567;2;1224	1.00;0.97;0.95;0.40	Bacteria	0.95	Proteobacteria: 0.40	no support	no support	no support	no support	no support	15_5m	NCB	5941	9793530	0	2085	1655	5011	1104	11250	0.52473	0.03316	9.79353	bacteria_odb10	47.5	30.6	16.9	25.8	26.7	124	C:47.5%[S:30.6%,D:16.9%],F:25.8%,M:26.7%,n:124	C:11.4%[S:9.3%,D:2.1%],F:4.1%,M:84.5%,n:194	C:2.4%[S:2.4%,D:0.0%],F:5.1%,M:92.5%,n:255
	15_5m_176.fa	taxid assigned	based on 1629/1671 ORFs	1;131567;2;1783272;200795	1.00;0.99;0.99;0.80;0.78	Bacteria	0.99	Chloroflexi: 0.78	no support	no support	no support	no support	no support	15_5m	NCB	600	1202435	0	182	2143	490	1179	12126	0.63084	0.0191	1.20243	bacteria_odb10	58.9	51.6	7.3	21.8	19.3	124	C:58.9%[S:51.6%,D:7.3%],F:21.8%,M:19.3%,n:124	C:6.2%[S:5.7%,D:0.5%],F:3.1%,M:90.7%,n:194	C:2.0%[S:2.0%,D:0.0%],F:0.8%,M:97.2%,n:255
	15_5m_178.fa	taxid assigned	based on 1378/1391 ORFs	1;131567;2;1783270;68336;976;1853228	1.00;1.00;1.00;0.97;0.97;0.97;0.94	Bacteria	1	Bacteroidetes: 0.97	Chitinophagia: 0.94	no support	no support	no support	no support	15_5m	NCB	514	1112871	0	153	2307	413	1216	10388	0.35174	0.01908	1.11287	bacteria_odb10	21	21	0	11.3	67.7	124	C:21.0%[S:21.0%,D:0.0%],F:11.3%,M:67.7%,n:124	C:6.2%[S:5.7%,D:0.5%],F:3.1%,M:90.7%,n:194	C:0.8%[S:0.8%,D:0.0%],F:1.2%,M:98.0%,n:255
	15_5m_179.fa	taxid assigned	based on 542/844 ORFs	1;131567;2	1.00;0.86;0.83	Bacteria	0.83	no support	no support	no support	no support	no support	no support	15_5m	NCB	261	654108	0	77	2950	207	1351	12564	0.42837	0.04562	0.654108	archaea_odb10	1.5	1.5	0	0.5	98	194	C:1.6%[S:1.6%,D:0.0%],F:0.8%,M:97.6%,n:124	C:1.5%[S:1.5%,D:0.0%],F:0.5%,M:98.0%,n:194	C:0.4%[S:0.4%,D:0.0%],F:0.0%,M:99.6%,n:255
	15_5m_18.fa	taxid assigned	based on 12268/12738 ORFs	1;131567;2;1224;28216;80840	1.00;0.99;0.98;0.85;0.69;0.47	Bacteria	0.98	Proteobacteria: 0.85	Betaproteobacteria: 0.69	Burkholderiales: 0.47	no support	no support	no support	15_5m	NCB	5417	9068616	0	1953	1710	4571	1124	6875	0.58656	0.0376	9.06862	burkholderiales_odb10	70.2	36.8	33.4	13.4	16.4	688	C:58.9%[S:35.5%,D:23.4%],F:18.5%,M:22.6%,n:124	C:12.4%[S:6.2%,D:6.2%],F:4.1%,M:83.5%,n:194	C:4.7%[S:3.9%,D:0.8%],F:1.6%,M:93.7%,n:255
	15_5m_180.fa	taxid assigned	based on 14036/14941 ORFs	1;131567;2;1224;68525;28221;122706;2026735	1.00;1.00;0.99;0.85;0.76;0.76;0.33;0.31	Bacteria	0.99	Proteobacteria: 0.85	Deltaproteobacteria: 0.76	NA	NA	NA	Deltaproteobacteria bacterium: 0.31	15_5m	NCB	1373	15998088	0	286	14856	998	5536	147729	0.48182	0.03984	15.9981	bacteria_odb10	97.6	8.9	88.7	0.8	1.6	124	C:97.6%[S:8.9%,D:88.7%],F:0.8%,M:1.6%,n:124	C:26.3%[S:7.2%,D:19.1%],F:4.1%,M:69.6%,n:194	C:5.9%[S:2.4%,D:3.5%],F:3.1%,M:91.0%,n:255
	15_5m_183.fa	taxid assigned	based on 4770/5292 ORFs	1;131567;2;1783257;203682;473814;2026780	1.00;1.00;1.00;0.91;0.90;0.58;0.58	Bacteria	1	Planctomycetes: 0.90	NA	NA	NA	NA	Planctomycetes bacterium: 0.58	15_5m	NCB	333	6996076	0	64	34770	205	10194	102637	0.54353	0.01691	6.99608	bacteria_odb10	83.9	83.9	0	5.6	10.5	124	C:83.9%[S:83.9%,D:0.0%],F:5.6%,M:10.5%,n:124	C:18.6%[S:18.6%,D:0.0%],F:4.6%,M:76.8%,n:194	C:4.3%[S:3.9%,D:0.4%],F:3.1%,M:92.6%,n:255
	15_5m_184.fa	taxid assigned	based on 2329/2416 ORFs	1;131567;2;1783257;74201;414999;415000;134623	1.00;1.00;1.00;0.98;0.97;0.96;0.49;0.49	Bacteria	1	Verrucomicrobia: 0.97	Opitutae: 0.96	Opitutales: 0.49	Opitutaceae: 0.49	no support	no support	15_5m	NCB	739	2069562	0	200	3362	569	1491	15759	0.56216	0.02425	2.06956	bacteria_odb10	56.5	56.5	0	20.2	23.3	124	C:56.5%[S:56.5%,D:0.0%],F:20.2%,M:23.3%,n:124	C:6.7%[S:6.7%,D:0.0%],F:3.1%,M:90.2%,n:194	C:2.7%[S:2.7%,D:0.0%],F:1.6%,M:95.7%,n:255
	15_5m_187.fa	taxid assigned	based on 4570/7079 ORFs	1;131567;2	1.00;0.83;0.78	Bacteria	0.78	no support	no support	no support	no support	no support	no support	15_5m	NCB	886	6775156	0	152	11718	607	3349	78335	0.32571	0.045	6.77516	archaea_odb10	4.1	1.5	2.6	1	94.9	194	C:2.4%[S:0.8%,D:1.6%],F:0.8%,M:96.8%,n:124	C:4.1%[S:1.5%,D:2.6%],F:1.0%,M:94.9%,n:194	C:1.2%[S:0.8%,D:0.4%],F:0.4%,M:98.4%,n:255
	15_5m_188.fa	taxid assigned	based on 4417/4549 ORFs	1;131567;2;1783270;68336;976	1.00;1.00;0.98;0.81;0.81;0.80	Bacteria	0.98	Bacteroidetes: 0.80	no support	no support	no support	no support	no support	15_5m	NCB	242	5061526	0	19	64544	123	8037	292653	0.34265	0.01491	5.06153	bacteria_odb10	99.2	22.6	76.6	0.8	0	124	C:99.2%[S:22.6%,D:76.6%],F:0.8%,M:0.0%,n:124	C:21.2%[S:9.3%,D:11.9%],F:2.1%,M:76.7%,n:194	C:4.0%[S:2.4%,D:1.6%],F:2.7%,M:93.3%,n:255
	15_5m_189.fa	taxid assigned	based on 4141/5525 ORFs	1;131567;2;1783270;68336;976	1.00;0.97;0.95;0.64;0.64;0.60	Bacteria	0.95	Bacteroidetes: 0.60	no support	no support	no support	no support	no support	15_5m	NCB	939	4880648	0	194	6143	694	2523	84179	0.33776	0.03329	4.88065	bacteria_odb10	5.6	5.6	0	4.8	89.6	124	C:5.6%[S:5.6%,D:0.0%],F:4.8%,M:89.6%,n:124	C:2.6%[S:2.6%,D:0.0%],F:2.1%,M:95.3%,n:194	C:0.8%[S:0.8%,D:0.0%],F:0.4%,M:98.8%,n:255
	15_5m_19.fa	taxid assigned	based on 3970/4242 ORFs	1;131567;2;1224;1236;135618;2202198;2304002	1.00;1.00;0.99;0.96;0.90;0.73;0.48;0.48	Bacteria	0.99	Proteobacteria: 0.96	Gammaproteobacteria: 0.90	Methylococcales: 0.73	NA	NA	Methylococcales bacterium: 0.48	15_5m	NCB	649	4100133	0	128	8810	457	2879	55990	0.40009	0.03095	4.10013	bacteria_odb10	68.6	59.7	8.9	1.6	29.8	124	C:68.6%[S:59.7%,D:8.9%],F:1.6%,M:29.8%,n:124	C:15.4%[S:14.9%,D:0.5%],F:7.2%,M:77.4%,n:194	C:3.2%[S:2.4%,D:0.8%],F:1.6%,M:95.2%,n:255
	15_5m_190.fa	taxid assigned	based on 2128/2385 ORFs	1;131567;2;1783257;256845	1.00;1.00;0.99;0.72;0.35	Bacteria	0.99	Lentisphaerae: 0.35	no support	no support	no support	no support	no support	15_5m	NCB	1157	1791058	0	428	1521	987	1089	5041	0.50123	0.04601	1.79106	bacteria_odb10	22.6	21.8	0.8	16.1	61.3	124	C:22.6%[S:21.8%,D:0.8%],F:16.1%,M:61.3%,n:124	C:4.1%[S:4.1%,D:0.0%],F:5.7%,M:90.2%,n:194	C:1.2%[S:1.2%,D:0.0%],F:1.6%,M:97.2%,n:255
	15_5m_191.fa	taxid assigned	based on 1359/1428 ORFs	1;131567;2;1783270;68336;976	1.00;0.99;0.98;0.86;0.86;0.85	Bacteria	0.98	Bacteroidetes: 0.85	no support	no support	no support	no support	no support	15_5m	NCB	708	1013173	0	277	1398	611	1066	7071	0.3922	0.03116	1.01317	bacteria_odb10	15.3	14.5	0.8	11.3	73.4	124	C:15.3%[S:14.5%,D:0.8%],F:11.3%,M:73.4%,n:124	C:4.1%[S:4.1%,D:0.0%],F:3.1%,M:92.8%,n:194	C:0.4%[S:0.4%,D:0.0%],F:1.6%,M:98.0%,n:255
	15_5m_194.fa	taxid assigned	based on 586/1405 ORFs	1;131567;2	1.00;0.89;0.68	Bacteria	0.68	no support	no support	no support	no support	no support	no support	15_5m	NCB	789	1385038	0	244	1709	657	1090	29736	0.24952	0.05472	1.38504	mycoplasmatales_odb10	4	3.4	0.6	0	96	174	C:6.5%[S:6.5%,D:0.0%],F:4.8%,M:88.7%,n:124	C:0.0%[S:0.0%,D:0.0%],F:1.0%,M:99.0%,n:194	C:0.4%[S:0.4%,D:0.0%],F:0.0%,M:99.6%,n:255
	15_5m_196.fa	taxid assigned	based on 2707/4072 ORFs	1;131567;2	1.00;0.69;0.62	Bacteria	0.62	no support	no support	no support	no support	no support	no support	15_5m	NCB	541	2900027	0	47	12435	335	1838	91532	0.31765	0.02699	2.90003	bacteria_odb10	0.8	0	0.8	1.6	97.6	124	C:0.8%[S:0.0%,D:0.8%],F:1.6%,M:97.6%,n:124	C:0.5%[S:0.0%,D:0.5%],F:0.5%,M:99.0%,n:194	C:0.0%[S:0.0%,D:0.0%],F:0.0%,M:100.0%,n:255
	15_5m_197.fa	taxid assigned	based on 3621/3815 ORFs	1;131567;2;1224;68525;28221;213118;213121;231686;2053307	1.00;1.00;1.00;0.84;0.52;0.52;0.48;0.45;0.40;0.39	Bacteria	1	Proteobacteria: 0.84	Deltaproteobacteria: 0.52	Desulfobacterales: 0.48	Desulfobulbaceae: 0.45	NA	Desulfobulbaceae bacterium: 0.39	15_5m	NCB	1638	3037911	0	581	1984	1364	1206	5966	0.53955	0.04003	3.03791	bacteria_odb10	25.8	21.8	4	12.9	61.3	124	C:25.8%[S:21.8%,D:4.0%],F:12.9%,M:61.3%,n:124	C:6.7%[S:6.7%,D:0.0%],F:3.1%,M:90.2%,n:194	C:1.6%[S:1.2%,D:0.4%],F:1.6%,M:96.8%,n:255
	15_5m_198.fa	taxid assigned	based on 1277/1446 ORFs	1;131567;2;1783270;68336;976	1.00;0.95;0.94;0.54;0.54;0.52	Bacteria	0.94	Bacteroidetes: 0.52	no support	no support	no support	no support	no support	15_5m	NCB	843	2482090	0	197	3520	638	1443	48614	0.40839	0.04526	2.48209	bacteria_odb10	8.9	8.9	0	1.6	89.5	124	C:8.9%[S:8.9%,D:0.0%],F:1.6%,M:89.5%,n:124	C:0.0%[S:0.0%,D:0.0%],F:0.5%,M:99.5%,n:194	C:0.4%[S:0.4%,D:0.0%],F:0.0%,M:99.6%,n:255
	15_5m_199.fa	taxid assigned	based on 281/483 ORFs	1;131567;2	1.00;0.95;0.75	Bacteria	0.75	no support	no support	no support	no support	no support	no support	15_5m	NCB	297	588241	0	88	2087	242	1129	7782	0.48609	0.04287	0.588241	mollicutes_odb10	0	0	0	0.7	99.3	151	C:0.0%[S:0.0%,D:0.0%],F:1.6%,M:98.4%,n:124	C:0.0%[S:0.0%,D:0.0%],F:0.0%,M:100.0%,n:194	C:0.0%[S:0.0%,D:0.0%],F:0.0%,M:100.0%,n:255
	15_5m_2.fa	taxid assigned	based on 26606/31940 ORFs	1;131567;2;1783270;68336;976	1.00;0.97;0.95;0.61;0.60;0.53	Bacteria	0.95	Bacteroidetes: 0.53	no support	no support	no support	no support	no support	15_5m	NCB	13519	22835192	0	4643	1707	11358	1113	14046	0.33649	0.02961	22.8352	bacteria_odb10	87.9	25	62.9	8.9	3.2	124	C:87.9%[S:25.0%,D:62.9%],F:8.9%,M:3.2%,n:124	C:22.2%[S:13.4%,D:8.8%],F:8.2%,M:69.6%,n:194	C:5.5%[S:3.5%,D:2.0%],F:3.9%,M:90.6%,n:255
	15_5m_20.fa	taxid assigned	based on 1071/1242 ORFs	1;131567;2;1783257;203682;473814;2026780	1.00;1.00;0.99;0.63;0.62;0.56;0.56	Bacteria	0.99	Planctomycetes: 0.62	NA	NA	NA	NA	Planctomycetes bacterium: 0.56	15_5m	NCB	607	959720	0	204	1475	515	1075	68275	0.51861	0.03252	0.95972	bacteria_odb10	5.6	5.6	0	4.8	89.6	124	C:5.6%[S:5.6%,D:0.0%],F:4.8%,M:89.6%,n:124	C:1.0%[S:1.0%,D:0.0%],F:1.0%,M:98.0%,n:194	C:0.0%[S:0.0%,D:0.0%],F:0.4%,M:99.6%,n:255
	15_5m_200.fa	taxid assigned	based on 2697/2774 ORFs	1;131567;2;1783270;68336;976;37452;1898104	1.00;1.00;1.00;0.98;0.98;0.98;0.66;0.55	Bacteria	1	Bacteroidetes: 0.98	NA	NA	NA	NA	Bacteroidetes bacterium: 0.55	15_5m	NCB	296	3036655	0	64	13919	202	4663	72601	0.36537	0.017	3.03666	bacteria_odb10	77.4	77.4	0	7.3	15.3	124	C:77.4%[S:77.4%,D:0.0%],F:7.3%,M:15.3%,n:124	C:13.4%[S:12.9%,D:0.5%],F:3.1%,M:83.5%,n:194	C:3.9%[S:3.9%,D:0.0%],F:2.4%,M:93.7%,n:255
	15_5m_201.fa	taxid assigned	based on 5849/6128 ORFs	1;131567;2;1783270;68336;976;117743;200644	1.00;1.00;1.00;0.93;0.93;0.92;0.69;0.65	Bacteria	1	Bacteroidetes: 0.92	Flavobacteriia: 0.69	Flavobacteriales: 0.65	no support	no support	no support	15_5m	NCB	109	7096871	0	17	127733	61	30146	410124	0.3426	0.01305	7.09687	bacteria_odb10	99.2	10.5	88.7	0.8	0	124	C:99.2%[S:10.5%,D:88.7%],F:0.8%,M:0.0%,n:124	C:19.1%[S:3.6%,D:15.5%],F:3.1%,M:77.8%,n:194	C:3.9%[S:0.0%,D:3.9%],F:2.4%,M:93.7%,n:255
	15_5m_202.fa	taxid assigned	based on 10052/10508 ORFs	1;131567;2;1783270;68336;976	1.00;1.00;0.99;0.79;0.79;0.78	Bacteria	0.99	Bacteroidetes: 0.78	no support	no support	no support	no support	no support	15_5m	NCB	1140	11070863	0	203	12406	812	4336	131455	0.32376	0.02201	11.0709	bacteria_odb10	94.4	22.6	71.8	1.6	4	124	C:94.4%[S:22.6%,D:71.8%],F:1.6%,M:4.0%,n:124	C:19.5%[S:4.6%,D:14.9%],F:4.6%,M:75.9%,n:194	C:4.3%[S:1.2%,D:3.1%],F:2.7%,M:93.0%,n:255
	15_5m_203.fa	taxid assigned	based on 1576/1656 ORFs	1;131567;2;1783272;1239;186801;186802	1.00;1.00;0.99;0.87;0.86;0.48;0.35	Bacteria	0.99	Firmicutes: 0.86	Clostridia: 0.48	Eubacteriales: 0.35	no support	no support	no support	15_5m	NCB	439	1385764	0	113	3721	334	1607	25531	0.46991	0.0298	1.38576	clostridiales_odb10	49.6	49.6	0	14.4	36	264	C:50.8%[S:50.0%,D:0.8%],F:11.3%,M:37.9%,n:124	C:11.9%[S:11.9%,D:0.0%],F:4.6%,M:83.5%,n:194	C:3.1%[S:3.1%,D:0.0%],F:1.2%,M:95.7%,n:255
	15_5m_204.fa	taxid assigned	based on 1600/1670 ORFs	1;131567;2;1224	1.00;1.00;0.99;0.91	Bacteria	0.99	Proteobacteria: 0.91	no support	no support	no support	no support	no support	15_5m	NCB	536	1182409	0	160	2353	432	1258	11448	0.286	0.03179	1.18241	alphaproteobacteria_odb10	48.1	39.1	9	16	35.9	432	C:58.1%[S:47.6%,D:10.5%],F:16.9%,M:25.0%,n:124	C:9.2%[S:8.2%,D:1.0%],F:4.1%,M:86.7%,n:194	C:3.5%[S:2.7%,D:0.8%],F:1.2%,M:95.3%,n:255
	15_5m_206.fa	taxid assigned	based on 766/2151 ORFs	1;131567;2759	1.00;0.96;0.60	Eukaryota	0.6	no support	no support	no support	no support	no support	no support	15_5m	NCB	1477	2060437	0	575	1333	1279	1051	7105	0.74267	0.03884	2.06044	bacteria_odb10	0.8	0.8	0	8.1	91.1	124	C:0.8%[S:0.8%,D:0.0%],F:8.1%,M:91.1%,n:124	C:0.5%[S:0.5%,D:0.0%],F:2.1%,M:97.4%,n:194	C:0.4%[S:0.4%,D:0.0%],F:3.5%,M:96.1%,n:255
	15_5m_209.fa	taxid assigned	based on 463/633 ORFs	1;131567;2;1783272;201174;1760;52018;1883427	1.00;0.98;0.96;0.57;0.57;0.57;0.57;0.57	Bacteria	0.96	Actinobacteria: 0.57	Actinomycetia: 0.57	NA	NA	NA	Actinobacteria bacterium: 0.57	15_5m	NCB	161	532453	0	32	4983	116	1417	18481	0.49797	0.04436	0.532453	archaea_odb10	1	0.5	0.5	0	99	194	C:0.8%[S:0.8%,D:0.0%],F:0.8%,M:98.4%,n:124	C:1.0%[S:0.5%,D:0.5%],F:0.0%,M:99.0%,n:194	C:0.0%[S:0.0%,D:0.0%],F:0.0%,M:100.0%,n:255
	15_5m_21.fa	taxid assigned	based on 11218/11766 ORFs	1;131567;2;1224;28216;80840	1.00;0.99;0.99;0.88;0.76;0.48	Bacteria	0.99	Proteobacteria: 0.88	Betaproteobacteria: 0.76	Burkholderiales: 0.48	no support	no support	no support	15_5m	NCB	1949	11066060	0	431	6656	1462	2852	94718	0.52744	0.02952	11.0661	bacteria_odb10	99.2	16.1	83.1	0.8	0	124	C:99.2%[S:16.1%,D:83.1%],F:0.8%,M:0.0%,n:124	C:19.6%[S:3.6%,D:16.0%],F:3.6%,M:76.8%,n:194	C:6.6%[S:2.7%,D:3.9%],F:2.4%,M:91.0%,n:255
	15_5m_212.fa	taxid assigned	based on 12620/15283 ORFs	1;131567;2;2323;1783234;1783273	1.00;0.90;0.82;0.45;0.45;0.43	Bacteria	0.82	no support	no support	no support	no support	no support	no support	15_5m	NCB	919	14158014	0	124	28428	563	6116	273793	0.34268	0.03247	14.158	bacteria_odb10	99.2	42.7	56.5	0	0.8	124	C:99.2%[S:42.7%,D:56.5%],F:0.0%,M:0.8%,n:124	C:24.8%[S:12.9%,D:11.9%],F:5.2%,M:70.0%,n:194	C:5.1%[S:3.5%,D:1.6%],F:2.0%,M:92.9%,n:255
	15_5m_213.fa	taxid assigned	based on 3598/3868 ORFs	1;131567;2;1783270;68336;976	1.00;1.00;0.99;0.70;0.69;0.67	Bacteria	0.99	Bacteroidetes: 0.67	no support	no support	no support	no support	no support	15_5m	NCB	980	4112191	0	285	4661	775	2454	24959	0.41095	0.02261	4.11219	bacteria_odb10	56.5	47.6	8.9	12.9	30.6	124	C:56.5%[S:47.6%,D:8.9%],F:12.9%,M:30.6%,n:124	C:14.4%[S:13.9%,D:0.5%],F:3.1%,M:82.5%,n:194	C:0.8%[S:0.8%,D:0.0%],F:3.1%,M:96.1%,n:255
	15_5m_214.fa	taxid assigned	based on 8075/8224 ORFs	1;131567;2;1783272;201174;1760;52018;1883427	1.00;1.00;1.00;0.96;0.93;0.72;0.41;0.40	Bacteria	1	Actinobacteria: 0.93	Actinomycetia: 0.72	NA	NA	NA	Actinobacteria bacterium: 0.40	15_5m	NCB	3282	5995409	0	1123	1924	2730	1170	9410	0.46354	0.02091	5.99541	bacteria_odb10	76.7	32.3	44.4	7.3	16	124	C:76.7%[S:32.3%,D:44.4%],F:7.3%,M:16.0%,n:124	C:18.0%[S:8.2%,D:9.8%],F:4.6%,M:77.4%,n:194	C:4.7%[S:2.7%,D:2.0%],F:2.0%,M:93.3%,n:255
	15_5m_215.fa	taxid assigned	based on 3740/4171 ORFs	1;131567;2;1783270;68336;976	1.00;1.00;0.99;0.91;0.91;0.88	Bacteria	0.99	Bacteroidetes: 0.88	no support	no support	no support	no support	no support	15_5m	NCB	495	5469155	0	122	14577	352	5318	65358	0.46556	0.0231	5.46915	bacteria_odb10	62.9	60.5	2.4	6.5	30.6	124	C:62.9%[S:60.5%,D:2.4%],F:6.5%,M:30.6%,n:124	C:17.0%[S:17.0%,D:0.0%],F:4.1%,M:78.9%,n:194	C:3.5%[S:3.1%,D:0.4%],F:3.5%,M:93.0%,n:255
	15_5m_217.fa	taxid assigned	based on 921/2233 ORFs	1;131567;2;1224	1.00;0.98;0.58;0.31	Bacteria	0.58	Proteobacteria: 0.31	no support	no support	no support	no support	no support	15_5m	NCB	1136	2734197	0	298	2917	891	1238	16885	0.40295	0.04977	2.7342	mycoplasmatales_odb10	1.1	1.1	0	1.7	97.2	174	C:1.6%[S:1.6%,D:0.0%],F:0.0%,M:98.4%,n:124	C:0.0%[S:0.0%,D:0.0%],F:0.0%,M:100.0%,n:194	C:0.4%[S:0.4%,D:0.0%],F:0.0%,M:99.6%,n:255
	15_5m_218.fa	taxid assigned	based on 3214/4180 ORFs	1;131567;2;48479;1234023	1.00;0.99;0.95;0.63;0.63	Bacteria	0.95	NA	NA	NA	NA	NA	uncultured bacterium (gcode 4): 0.63	15_5m	NCB	438	4388138	0	62	20562	255	4105	102026	0.33187	0.02137	4.38814	mollicutes_odb10	47.7	15.9	31.8	0.7	51.6	151	C:54.1%[S:22.6%,D:31.5%],F:12.1%,M:33.8%,n:124	C:3.6%[S:2.1%,D:1.5%],F:4.1%,M:92.3%,n:194	C:1.2%[S:0.4%,D:0.8%],F:0.4%,M:98.4%,n:255
	15_5m_22.fa	taxid assigned (2/2)	based on 8989/9901 ORFs	1;131567;2;1783257	1.00;0.99;0.98;0.31	Bacteria	0.98	no support	no support	no support	no support	no support	no support	15_5m	NCB	1338	10759993	0	195	10905	944	3526	126287	0.58604	0.03824	10.76	betaproteobacteria_odb10	97.1	94.6	2.5	0.9	2	569	C:98.4%[S:78.2%,D:20.2%],F:0.0%,M:1.6%,n:124	C:19.6%[S:16.0%,D:3.6%],F:6.7%,M:73.7%,n:194	C:5.5%[S:4.7%,D:0.8%],F:0.8%,M:93.7%,n:255
	15_5m_220.fa	taxid assigned	based on 1948/2370 ORFs	1;131567;2	1.00;0.97;0.80	Bacteria	0.8	no support	no support	no support	no support	no support	no support	15_5m	NCB	168	2468765	0	21	32077	96	5786	150024	0.31627	0.0284	2.46876	bacteria_odb10	84.7	83.9	0.8	4	11.3	124	C:84.7%[S:83.9%,D:0.8%],F:4.0%,M:11.3%,n:124	C:17.0%[S:17.0%,D:0.0%],F:4.1%,M:78.9%,n:194	C:2.4%[S:2.4%,D:0.0%],F:1.6%,M:96.0%,n:255
	15_5m_224.fa	taxid assigned	based on 5667/6224 ORFs	1;131567;2;1783257;74201;417295	1.00;1.00;0.99;0.76;0.69;0.34	Bacteria	0.99	Verrucomicrobia: 0.69	no support	no support	no support	no support	no support	15_5m	NCB	1210	7146537	0	327	6661	934	3243	33746	0.61898	0.02599	7.14654	bacteria_odb10	57.3	57.3	0	9.7	33	124	C:57.3%[S:57.3%,D:0.0%],F:9.7%,M:33.0%,n:124	C:11.9%[S:11.9%,D:0.0%],F:4.6%,M:83.5%,n:194	C:3.9%[S:3.1%,D:0.8%],F:1.6%,M:94.5%,n:255
	15_5m_225.fa	taxid assigned	based on 2055/2184 ORFs	1;131567;2;1224;28216	1.00;1.00;1.00;0.87;0.31	Bacteria	1	Proteobacteria: 0.87	Betaproteobacteria: 0.31	no support	no support	no support	no support	15_5m	NCB	1086	1571253	0	416	1395	937	1066	6006	0.59947	0.03898	1.57125	bacteria_odb10	15.3	15.3	0	14.5	70.2	124	C:15.3%[S:15.3%,D:0.0%],F:14.5%,M:70.2%,n:124	C:2.1%[S:2.1%,D:0.0%],F:3.6%,M:94.3%,n:194	C:1.6%[S:1.6%,D:0.0%],F:0.4%,M:98.0%,n:255
	15_5m_226.fa	taxid assigned	based on 1601/1903 ORFs	1;131567;2	1.00;0.76;0.70	Bacteria	0.7	no support	no support	no support	no support	no support	no support	15_5m	NCB	241	1328639	0	28	9631	158	2110	85400	0.37275	0.02489	1.32864	bacteria_odb10	1.6	1.6	0	1.6	96.8	124	C:1.6%[S:1.6%,D:0.0%],F:1.6%,M:96.8%,n:124	C:0.0%[S:0.0%,D:0.0%],F:0.0%,M:100.0%,n:194	C:0.0%[S:0.0%,D:0.0%],F:0.0%,M:100.0%,n:255
	15_5m_227.fa	taxid assigned	based on 4647/8365 ORFs	1;131567;2	1.00;0.91;0.86	Bacteria	0.86	no support	no support	no support	no support	no support	no support	15_5m	NCB	353	6308729	0	59	29570	222	7480	166186	0.28245	0.01809	6.30873	mollicutes_odb10	36.4	7.9	28.5	1.3	62.3	151	C:42.7%[S:16.1%,D:26.6%],F:13.7%,M:43.6%,n:124	C:4.7%[S:2.6%,D:2.1%],F:2.6%,M:92.7%,n:194	C:0.4%[S:0.4%,D:0.0%],F:0.8%,M:98.8%,n:255
	15_5m_228.fa	taxid assigned	based on 2592/2771 ORFs	1;131567;2;1783270;68336;976;117743;200644;1853230;1986672;2026728	1.00;0.99;0.97;0.87;0.87;0.86;0.66;0.62;0.58;0.57;0.57	Bacteria	0.97	Bacteroidetes: 0.86	Flavobacteriia: 0.66	Flavobacteriales: 0.62	Crocinitomicaceae: 0.58	NA	Crocinitomicaceae bacterium: 0.57	15_5m	NCB	301	2756203	0	62	12381	209	4501	180491	0.33785	0.02143	2.7562	flavobacteriales_odb10	78.3	74.8	3.5	4.5	17.2	733	C:87.9%[S:69.4%,D:18.5%],F:5.6%,M:6.5%,n:124	C:14.4%[S:13.4%,D:1.0%],F:5.2%,M:80.4%,n:194	C:3.1%[S:3.1%,D:0.0%],F:2.0%,M:94.9%,n:255
	15_5m_23.fa	taxid assigned	based on 3790/4110 ORFs	1;131567;2;1783257;134625;1921781;1921782;1921783;2020000;2026752	1.00;1.00;1.00;0.88;0.63;0.58;0.58;0.55;0.54;0.54	Bacteria	1	Kiritimatiellaeota: 0.63	Kiritimatiellae: 0.58	Kiritimatiellales: 0.58	Kiritimatiellaceae: 0.55	NA	Kiritimatiellaceae bacterium: 0.54	15_5m	NCB	504	4389879	0	62	14031	336	3597	163189	0.54103	0.02412	4.38988	bacteria_odb10	83.8	53.2	30.6	5.6	10.6	124	C:83.8%[S:53.2%,D:30.6%],F:5.6%,M:10.6%,n:124	C:18.0%[S:7.2%,D:10.8%],F:3.1%,M:78.9%,n:194	C:4.3%[S:2.7%,D:1.6%],F:1.2%,M:94.5%,n:255
	15_5m_232.fa	taxid assigned	based on 5115/5538 ORFs	1;131567;2;1783270;68336;976	1.00;1.00;0.99;0.76;0.76;0.73	Bacteria	0.99	Bacteroidetes: 0.73	no support	no support	no support	no support	no support	15_5m	NCB	2830	4443617	0	1068	1588	2410	1106	5459	0.41387	0.0301	4.44362	bacteria_odb10	21.8	20.2	1.6	17.7	60.5	124	C:21.8%[S:20.2%,D:1.6%],F:17.7%,M:60.5%,n:124	C:6.2%[S:5.7%,D:0.5%],F:7.2%,M:86.6%,n:194	C:1.6%[S:1.6%,D:0.0%],F:2.7%,M:95.7%,n:255
	15_5m_233.fa	taxid assigned	based on 15858/17772 ORFs	1;131567;2;1783270;68336;976	1.00;1.00;0.98;0.61;0.61;0.58	Bacteria	0.98	Bacteroidetes: 0.58	no support	no support	no support	no support	no support	15_5m	NCB	8755	13001837	0	3333	1467	7512	1075	7958	0.41352	0.03272	13.0018	bacteria_odb10	62.9	37.1	25.8	25	12.1	124	C:62.9%[S:37.1%,D:25.8%],F:25.0%,M:12.1%,n:124	C:16.5%[S:12.9%,D:3.6%],F:8.2%,M:75.3%,n:194	C:3.1%[S:2.7%,D:0.4%],F:3.1%,M:93.8%,n:255
	15_5m_235.fa	taxid assigned	based on 4050/4188 ORFs	1;131567;2;1224;28216;80840	1.00;0.99;0.99;0.90;0.70;0.35	Bacteria	0.99	Proteobacteria: 0.90	Betaproteobacteria: 0.70	Burkholderiales: 0.35	no support	no support	no support	15_5m	NCB	487	4288149	0	91	12649	329	3775	69174	0.57943	0.02902	4.28815	burkholderiales_odb10	89.3	88.4	0.9	2.3	8.4	688	C:83.9%[S:82.3%,D:1.6%],F:4.8%,M:11.3%,n:124	C:14.4%[S:13.9%,D:0.5%],F:4.1%,M:81.5%,n:194	C:5.1%[S:5.1%,D:0.0%],F:2.4%,M:92.5%,n:255
	15_5m_236.fa	taxid assigned (2/2)	based on 1115/3812 ORFs	1;131567;2	1.00;0.98;0.52	Bacteria	0.52	no support	no support	no support	no support	no support	no support	15_5m	NCB	1538	3450357	0	440	2450	1234	1247	18871	0.5212	0.04523	3.45036	bacteria_odb10	1.6	1.6	0	1.6	96.8	124	C:1.6%[S:1.6%,D:0.0%],F:1.6%,M:96.8%,n:124	C:0.0%[S:0.0%,D:0.0%],F:0.5%,M:99.5%,n:194	C:0.0%[S:0.0%,D:0.0%],F:0.4%,M:99.6%,n:255
	15_5m_237.fa	taxid assigned	based on 2168/2318 ORFs	1;131567;2;1783257;74201;203494;48461;134621;1032526;2638824;2024890	1.00;1.00;1.00;0.81;0.79;0.56;0.56;0.55;0.55;0.55;0.55	Bacteria	1	Verrucomicrobia: 0.79	Verrucomicrobiae: 0.56	Verrucomicrobiales: 0.56	Verrucomicrobia subdivision 3: 0.55	Pedosphaera: 0.55	Pedosphaera sp.: 0.55	15_5m	NCB	924	2059957	0	279	2425	745	1277	11986	0.60602	0.02405	2.05996	bacteria_odb10	26.6	26.6	0	14.5	58.9	124	C:26.6%[S:26.6%,D:0.0%],F:14.5%,M:58.9%,n:124	C:7.7%[S:7.7%,D:0.0%],F:2.6%,M:89.7%,n:194	C:2.0%[S:2.0%,D:0.0%],F:1.2%,M:96.8%,n:255
	15_5m_239.fa	taxid assigned	based on 27547/28972 ORFs	1;131567;2;1783270;68336;976;200643	1.00;1.00;0.99;0.73;0.72;0.71;0.46	Bacteria	0.99	Bacteroidetes: 0.71	Bacteroidia: 0.46	no support	no support	no support	no support	15_5m	NCB	2348	35958028	0	395	21383	1651	6720	321763	0.43836	0.02593	35.958	bacteria_odb10	99.2	6.5	92.7	0.8	0	124	C:99.2%[S:6.5%,D:92.7%],F:0.8%,M:0.0%,n:124	C:24.2%[S:1.5%,D:22.7%],F:3.1%,M:72.7%,n:194	C:7.4%[S:2.7%,D:4.7%],F:1.6%,M:91.0%,n:255
	15_5m_249.fa	taxid assigned	based on 9561/10223 ORFs	1;131567;2;1783272;200795	1.00;1.00;0.99;0.88;0.87	Bacteria	0.99	Chloroflexi: 0.87	no support	no support	no support	no support	no support	15_5m	NCB	1867	10176123	0	447	6155	1426	2865	64709	0.48717	0.03249	10.1761	bacteria_odb10	74.2	39.5	34.7	6.5	19.3	124	C:74.2%[S:39.5%,D:34.7%],F:6.5%,M:19.3%,n:124	C:17.5%[S:10.3%,D:7.2%],F:4.1%,M:78.4%,n:194	C:6.3%[S:4.3%,D:2.0%],F:5.1%,M:88.6%,n:255
	15_5m_251.fa	taxid assigned (2/2)	based on 15780/16357 ORFs	1;131567;2;1224;1236;135613;1046;53452;61598	1.00;1.00;1.00;0.98;0.96;0.94;0.94;0.34;0.34	Bacteria	1	Proteobacteria: 0.98	Gammaproteobacteria: 0.96	Chromatiales: 0.94	Chromatiaceae: 0.94	Lamprocystis: 0.34	Lamprocystis purpurea: 0.34	15_5m	NCB	1121	18129408	0	175	27872	722	6584	129461	0.64415	0.03237	18.1294	bacteria_odb10	100	4	96	0	0	124	C:100.0%[S:4.0%,D:96.0%],F:0.0%,M:0.0%,n:124	C:22.2%[S:2.1%,D:20.1%],F:5.2%,M:72.6%,n:194	C:7.4%[S:3.5%,D:3.9%],F:2.0%,M:90.6%,n:255
	15_5m_253.fa	taxid assigned	based on 3456/3776 ORFs	1;131567;2;1783270;68336;976;117743;200644;403978;2021391	1.00;1.00;0.99;0.91;0.90;0.89;0.44;0.44;0.42;0.42	Bacteria	0.99	Bacteroidetes: 0.89	Flavobacteriia: 0.44	Flavobacteriales: 0.44	NA	NA	Flavobacteriales bacterium: 0.42	15_5m	NCB	917	3694833	0	213	5181	677	1968	23914	0.44982	0.03098	3.69483	bacteroidetes_odb10	79.9	78.4	1.5	9.2	10.9	402	C:79.8%[S:79.0%,D:0.8%],F:13.7%,M:6.5%,n:124	C:12.4%[S:12.4%,D:0.0%],F:6.7%,M:80.9%,n:194	C:3.5%[S:3.5%,D:0.0%],F:1.6%,M:94.9%,n:255
	15_5m_254.fa	taxid assigned	based on 3395/3926 ORFs	1;131567;2;1783270;68336;1134404	1.00;0.99;0.97;0.74;0.74;0.42	Bacteria	0.97	Ignavibacteriae: 0.42	no support	no support	no support	no support	no support	15_5m	NCB	252	4326288	0	40	32635	146	7335	136778	0.3682	0.02478	4.32629	bacteria_odb10	87.1	87.1	0	4	8.9	124	C:87.1%[S:87.1%,D:0.0%],F:4.0%,M:8.9%,n:124	C:18.0%[S:17.5%,D:0.5%],F:3.1%,M:78.9%,n:194	C:5.1%[S:4.3%,D:0.8%],F:0.8%,M:94.1%,n:255
	15_5m_256.fa	taxid assigned	based on 2365/2722 ORFs	1;131567;2;1783257;74201	1.00;1.00;1.00;0.74;0.69	Bacteria	1	Verrucomicrobia: 0.69	no support	no support	no support	no support	no support	15_5m	NCB	1026	2230472	0	333	2374	833	1302	8815	0.6095	0.03061	2.23047	bacteria_odb10	30.6	29	1.6	9.7	59.7	124	C:30.6%[S:29.0%,D:1.6%],F:9.7%,M:59.7%,n:124	C:3.6%[S:3.6%,D:0.0%],F:4.1%,M:92.3%,n:194	C:0.0%[S:0.0%,D:0.0%],F:1.2%,M:98.8%,n:255
	15_5m_257.fa	taxid assigned	based on 4716/4928 ORFs	1;131567;2;1224;28216	1.00;1.00;0.99;0.90;0.40	Bacteria	0.99	Proteobacteria: 0.90	Betaproteobacteria: 0.40	no support	no support	no support	no support	15_5m	NCB	463	5255519	0	61	20759	301	4351	172841	0.55321	0.03084	5.25552	betaproteobacteria_odb10	97	56.2	40.8	1.1	1.9	569	C:98.4%[S:62.9%,D:35.5%],F:1.6%,M:0.0%,n:124	C:18.0%[S:11.3%,D:6.7%],F:6.2%,M:75.8%,n:194	C:5.1%[S:3.1%,D:2.0%],F:1.6%,M:93.3%,n:255
	15_5m_258.fa	taxid assigned	based on 12971/14596 ORFs	1;131567;2;1783257;74201	1.00;0.99;0.99;0.70;0.57	Bacteria	0.99	Verrucomicrobia: 0.57	no support	no support	no support	no support	no support	15_5m	NCB	6848	12142545	0	2312	1828	5710	1139	22266	0.62427	0.03159	12.1425	bacteria_odb10	53.2	43.5	9.7	18.5	28.3	124	C:53.2%[S:43.5%,D:9.7%],F:18.5%,M:28.3%,n:124	C:9.8%[S:7.7%,D:2.1%],F:7.2%,M:83.0%,n:194	C:1.6%[S:1.6%,D:0.0%],F:2.4%,M:96.0%,n:255
	15_5m_261.fa	taxid assigned	based on 7326/9464 ORFs	1;131567;2;1783270;68336;976	1.00;0.97;0.95;0.41;0.40;0.38	Bacteria	0.95	Bacteroidetes: 0.38	no support	no support	no support	no support	no support	15_5m	NCB	4330	7276409	0	1496	1676	3643	1117	15665	0.3712	0.04097	7.27641	bacteria_odb10	42	33.9	8.1	20.2	37.8	124	C:42.0%[S:33.9%,D:8.1%],F:20.2%,M:37.8%,n:124	C:6.7%[S:5.7%,D:1.0%],F:5.2%,M:88.1%,n:194	C:3.5%[S:3.1%,D:0.4%],F:0.4%,M:96.1%,n:255
	15_5m_264.fa	taxid assigned	based on 4298/4402 ORFs	1;131567;2;1224;1236;135613;1046;1047;61644	1.00;1.00;1.00;0.99;0.99;0.98;0.98;0.94;0.75	Bacteria	1	Proteobacteria: 0.99	Gammaproteobacteria: 0.99	Chromatiales: 0.98	Chromatiaceae: 0.98	Chromatium: 0.94	Chromatium okenii: 0.75	15_5m	NCB	1391	3917261	0	353	3258	1069	1459	29437	0.50721	0.0489	3.91726	chromatiales_odb10	73	56.4	16.6	10.7	16.3	652	C:76.6%[S:52.4%,D:24.2%],F:12.1%,M:11.3%,n:124	C:16.4%[S:14.9%,D:1.5%],F:3.6%,M:80.0%,n:194	C:2.7%[S:2.7%,D:0.0%],F:2.0%,M:95.3%,n:255
	15_5m_265.fa	taxid assigned	based on 3535/3932 ORFs	1;131567;2;1224;68525;28221;213462;213468;2357;2358*	1.00;1.00;0.98;0.82;0.77;0.77;0.41;0.41;0.40;0.40	Bacteria	0.98	Proteobacteria: 0.82	Deltaproteobacteria: 0.77	Syntrophobacterales: 0.41	Syntrophaceae: 0.41	Desulfomonile: 0.40	Desulfomonile tiedjei*: 0.40	15_5m	NCB	547	4163062	0	88	12453	372	3225	82910	0.46921	0.02841	4.16306	bacteria_odb10	90.3	87.9	2.4	6.5	3.2	124	C:90.3%[S:87.9%,D:2.4%],F:6.5%,M:3.2%,n:124	C:21.6%[S:20.6%,D:1.0%],F:4.1%,M:74.3%,n:194	C:2.8%[S:2.0%,D:0.8%],F:1.6%,M:95.6%,n:255
	15_5m_267.fa	taxid assigned	based on 8930/9417 ORFs	1;131567;2;1783270;68336;976;200643;1970189;1471398	1.00;1.00;0.99;0.85;0.85;0.83;0.45;0.32;0.32	Bacteria	0.99	Bacteroidetes: 0.83	Bacteroidia: 0.45	Marinilabiliales: 0.32	Prolixibacteraceae: 0.32	no support	no support	15_5m	NCB	1835	9817587	0	512	6148	1422	2988	36475	0.38627	0.02675	9.81759	bacteroidia_odb10	88.4	41.6	46.8	3.5	8.1	538	C:78.2%[S:34.7%,D:43.5%],F:6.5%,M:15.3%,n:124	C:19.1%[S:13.9%,D:5.2%],F:4.6%,M:76.3%,n:194	C:3.2%[S:1.2%,D:2.0%],F:3.1%,M:93.7%,n:255
	15_5m_27.fa	taxid assigned	based on 951/1011 ORFs	1;131567;2;1783257;74201	1.00;0.99;0.99;0.60;0.44	Bacteria	0.99	Verrucomicrobia: 0.44	no support	no support	no support	no support	no support	15_5m	NCB	770	1794747	0	190	2525	609	1226	28821	0.61433	0.04166	1.79475	bacteria_odb10	0.8	0.8	0	0	99.2	124	C:0.8%[S:0.8%,D:0.0%],F:0.0%,M:99.2%,n:124	C:0.0%[S:0.0%,D:0.0%],F:0.5%,M:99.5%,n:194	C:0.0%[S:0.0%,D:0.0%],F:0.0%,M:100.0%,n:255
	15_5m_270.fa	taxid assigned	based on 1404/1429 ORFs	1;131567;2;1783272;201174;1760;52018;1883427	1.00;1.00;1.00;0.99;0.99;0.99;0.45;0.45	Bacteria	1	Actinobacteria: 0.99	Actinomycetia: 0.99	NA	NA	NA	Actinobacteria bacterium: 0.45	15_5m	NCB	272	1279068	0	55	6867	186	2062	28499	0.54013	0.01765	1.27907	micrococcales_odb10	75.8	75.6	0.2	7.8	16.4	537	C:86.3%[S:86.3%,D:0.0%],F:7.3%,M:6.4%,n:124	C:13.4%[S:13.4%,D:0.0%],F:4.6%,M:82.0%,n:194	C:3.1%[S:3.1%,D:0.0%],F:1.6%,M:95.3%,n:255
	15_5m_271.fa	taxid assigned	based on 5278/7917 ORFs	1;131567;2	1.00;0.76;0.71	Bacteria	0.71	no support	no support	no support	no support	no support	no support	15_5m	NCB	3455	5693619	0	1168	1640	2911	1090	28085	0.34882	0.03947	5.69362	bacteria_odb10	36.3	21	15.3	16.1	47.6	124	C:36.3%[S:21.0%,D:15.3%],F:16.1%,M:47.6%,n:124	C:3.6%[S:3.1%,D:0.5%],F:3.6%,M:92.8%,n:194	C:0.4%[S:0.4%,D:0.0%],F:1.2%,M:98.4%,n:255
	15_5m_273.fa	taxid assigned	based on 5850/6220 ORFs	1;131567;2;1783272;200795	1.00;1.00;0.99;0.90;0.90	Bacteria	0.99	Chloroflexi: 0.90	no support	no support	no support	no support	no support	15_5m	NCB	2809	5034053	0	978	1855	2347	1166	14747	0.51013	0.03315	5.03405	bacteria_odb10	38	31.5	6.5	16.1	45.9	124	C:38.0%[S:31.5%,D:6.5%],F:16.1%,M:45.9%,n:124	C:8.8%[S:5.2%,D:3.6%],F:6.2%,M:85.0%,n:194	C:4.3%[S:3.5%,D:0.8%],F:3.1%,M:92.6%,n:255
	15_5m_274.fa	taxid assigned	based on 3764/4226 ORFs	1;131567;2;1224;1236;135613;1046;53452;61598	1.00;0.98;0.97;0.72;0.60;0.57;0.57;0.41;0.41	Bacteria	0.97	Proteobacteria: 0.72	Gammaproteobacteria: 0.60	Chromatiales: 0.57	Chromatiaceae: 0.57	Lamprocystis: 0.41	Lamprocystis purpurea: 0.41	15_5m	NCB	1709	3619085	0	534	2221	1393	1285	42472	0.63152	0.04396	3.61909	bacteria_odb10	12.9	12.9	0	8.9	78.2	124	C:12.9%[S:12.9%,D:0.0%],F:8.9%,M:78.2%,n:124	C:2.6%[S:2.6%,D:0.0%],F:1.0%,M:96.4%,n:194	C:0.8%[S:0.8%,D:0.0%],F:0.8%,M:98.4%,n:255
	15_5m_275.fa	taxid assigned	based on 19564/19787 ORFs	1;131567;2;1783272;201174;1760	1.00;1.00;1.00;0.97;0.95;0.81	Bacteria	1	Actinobacteria: 0.95	Actinomycetia: 0.81	no support	no support	no support	no support	15_5m	NCB	2872	18017460	0	704	7269	2186	3286	144248	0.45322	0.02411	18.0175	bacteria_odb10	98.4	6.5	91.9	0.8	0.8	124	C:98.4%[S:6.5%,D:91.9%],F:0.8%,M:0.8%,n:124	C:21.7%[S:2.1%,D:19.6%],F:5.7%,M:72.6%,n:194	C:4.7%[S:0.0%,D:4.7%],F:2.4%,M:92.9%,n:255
	15_5m_276.fa	taxid assigned	based on 1005/1628 ORFs	1;131567;2;1224;28211	1.00;0.81;0.74;0.36;0.31	Bacteria	0.74	Proteobacteria: 0.36	Alphaproteobacteria: 0.31	no support	no support	no support	no support	15_5m	NCB	465	1372839	0	123	3556	356	1516	21541	0.36391	0.04076	1.37284	archaea_odb10	2.6	2.6	0	0.5	96.9	194	C:3.2%[S:2.4%,D:0.8%],F:0.8%,M:96.0%,n:124	C:2.6%[S:2.6%,D:0.0%],F:0.5%,M:96.9%,n:194	C:0.4%[S:0.4%,D:0.0%],F:0.0%,M:99.6%,n:255
	15_5m_277.fa	taxid assigned	based on 1326/1369 ORFs	1;131567;2;1783272;201174;1760;52018;1883427	1.00;1.00;1.00;0.96;0.95;0.90;0.79;0.79	Bacteria	1	Actinobacteria: 0.95	Actinomycetia: 0.90	NA	NA	NA	Actinobacteria bacterium: 0.79	15_5m	NCB	315	1114630	0	73	4650	231	1638	18798	0.45022	0.01487	1.11463	bacteria_odb10	41.1	41.1	0	9.7	49.2	124	C:41.1%[S:41.1%,D:0.0%],F:9.7%,M:49.2%,n:124	C:10.8%[S:10.8%,D:0.0%],F:4.6%,M:84.6%,n:194	C:3.5%[S:3.5%,D:0.0%],F:2.0%,M:94.5%,n:255
	15_5m_278.fa	taxid assigned	based on 1761/2913 ORFs	1;131567;2;203691;1130380;2202144	1.00;0.81;0.77;0.32;0.32;0.32	Bacteria	0.77	Spirochaetes: 0.32	NA	NA	NA	NA	Spirochaetes bacterium: 0.32	15_5m	NCB	180	2147430	0	19	22384	111	4496	147651	0.32493	0.02728	2.14743	bacteria_odb10	1.6	0.8	0.8	0	98.4	124	C:1.6%[S:0.8%,D:0.8%],F:0.0%,M:98.4%,n:124	C:0.5%[S:0.5%,D:0.0%],F:0.5%,M:99.0%,n:194	C:0.0%[S:0.0%,D:0.0%],F:0.0%,M:100.0%,n:255
	15_5m_28.fa	taxid assigned	based on 710/1006 ORFs	1;131567;2	1.00;0.80;0.75	Bacteria	0.75	no support	no support	no support	no support	no support	no support	15_5m	NCB	236	744945	0	43	3871	174	1379	32834	0.41629	0.02991	0.744945	bacteria_odb10	1.6	1.6	0	0	98.4	124	C:1.6%[S:1.6%,D:0.0%],F:0.0%,M:98.4%,n:124	C:1.0%[S:0.5%,D:0.5%],F:0.0%,M:99.0%,n:194	C:0.4%[S:0.4%,D:0.0%],F:0.0%,M:99.6%,n:255
	15_5m_280.fa	taxid assigned	based on 6553/7696 ORFs	1;131567;2;1224;68525;28221	1.00;1.00;0.98;0.49;0.36;0.35	Bacteria	0.98	Proteobacteria: 0.49	Deltaproteobacteria: 0.35	no support	no support	no support	no support	15_5m	NCB	3168	6379063	0	1063	2116	2606	1265	27397	0.47173	0.03255	6.37906	bacteria_odb10	35.5	29	6.5	12.1	52.4	124	C:35.5%[S:29.0%,D:6.5%],F:12.1%,M:52.4%,n:124	C:7.2%[S:5.7%,D:1.5%],F:2.6%,M:90.2%,n:194	C:1.2%[S:1.2%,D:0.0%],F:2.0%,M:96.8%,n:255
	15_5m_281.fa	taxid assigned	based on 21201/22686 ORFs	1;131567;2;1783270;68336;976;200643	1.00;1.00;1.00;0.89;0.89;0.87;0.42	Bacteria	1	Bacteroidetes: 0.87	Bacteroidia: 0.42	no support	no support	no support	no support	15_5m	NCB	1685	27173945	0	275	24976	1125	6777	179171	0.40532	0.0205	27.1739	bacteria_odb10	100	3.2	96.8	0	0	124	C:100.0%[S:3.2%,D:96.8%],F:0.0%,M:0.0%,n:124	C:25.8%[S:2.1%,D:23.7%],F:3.1%,M:71.1%,n:194	C:6.3%[S:2.4%,D:3.9%],F:2.0%,M:91.7%,n:255
	15_5m_282.fa	taxid assigned	based on 707/1329 ORFs	1;131567;2	1.00;0.93;0.86	Bacteria	0.86	no support	no support	no support	no support	no support	no support	15_5m	NCB	298	1185683	0	60	5319	209	1710	24087	0.38511	0.04842	1.18568	archaea_odb10	2.6	2.6	0	0	97.4	194	C:1.6%[S:0.0%,D:1.6%],F:2.4%,M:96.0%,n:124	C:2.6%[S:2.6%,D:0.0%],F:0.0%,M:97.4%,n:194	C:0.4%[S:0.4%,D:0.0%],F:0.4%,M:99.2%,n:255
	15_5m_29.fa	taxid assigned	based on 3772/3917 ORFs	1;131567;2;1783270;68336;976	1.00;1.00;0.96;0.86;0.86;0.85	Bacteria	0.96	Bacteroidetes: 0.85	no support	no support	no support	no support	no support	15_5m	NCB	1714	3078125	0	591	1861	1432	1157	7474	0.40719	0.02671	3.07812	bacteria_odb10	39.5	35.5	4	25	35.5	124	C:39.5%[S:35.5%,D:4.0%],F:25.0%,M:35.5%,n:124	C:6.7%[S:6.2%,D:0.5%],F:3.6%,M:89.7%,n:194	C:0.8%[S:0.8%,D:0.0%],F:2.0%,M:97.2%,n:255
	15_5m_3.fa	taxid assigned	based on 774/2040 ORFs	1;131567;2759;33090;3041;2692248;75966;35460;35461;2511126;3071;1962113;1650286	1.00;0.99;0.92;0.90;0.89;0.89;0.80;0.78;0.78;0.72;0.52;0.37;0.37	Eukaryota	0.92	Chlorophyta: 0.89	Trebouxiophyceae: 0.80	Chlorellales: 0.78	Chlorellaceae: 0.78	Chlorella: 0.52	Chlorella desiccata (nom. nud.): 0.37	15_5m	NCB	784	1851727	0	237	2693	627	1328	31703	0.70001	0.05096	1.85173	eukaryota_odb10	2.4	2.4	0	3.1	94.5	255	C:2.4%[S:2.4%,D:0.0%],F:4.0%,M:93.6%,n:124	C:1.0%[S:1.0%,D:0.0%],F:2.1%,M:96.9%,n:194	C:2.4%[S:2.4%,D:0.0%],F:3.1%,M:94.5%,n:255
	15_5m_32.fa	taxid assigned	based on 3020/3211 ORFs	1;131567;2;1783270;68336;976	1.00;1.00;0.99;0.93;0.93;0.90	Bacteria	0.99	Bacteroidetes: 0.90	no support	no support	no support	no support	no support	15_5m	NCB	481	3415761	0	120	8745	358	3591	45495	0.32938	0.01773	3.41576	bacteria_odb10	51.6	51.6	0	8.1	40.3	124	C:51.6%[S:51.6%,D:0.0%],F:8.1%,M:40.3%,n:124	C:13.9%[S:13.9%,D:0.0%],F:3.1%,M:83.0%,n:194	C:3.1%[S:3.1%,D:0.0%],F:2.7%,M:94.2%,n:255
	15_5m_37.fa	taxid assigned	based on 6137/6846 ORFs	1;131567;2;1783270;68336;976	1.00;1.00;0.98;0.79;0.79;0.75	Bacteria	0.98	Bacteroidetes: 0.75	no support	no support	no support	no support	no support	15_5m	NCB	2712	6126747	0	900	2427	2207	1399	24386	0.41085	0.03056	6.12675	bacteria_odb10	62.1	32.3	29.8	10.5	27.4	124	C:62.1%[S:32.3%,D:29.8%],F:10.5%,M:27.4%,n:124	C:12.4%[S:9.8%,D:2.6%],F:2.6%,M:85.0%,n:194	C:0.8%[S:0.8%,D:0.0%],F:0.8%,M:98.4%,n:255
	15_5m_38.fa	taxid assigned	based on 5304/5597 ORFs	1;131567;2;1783270;68336;976;200643	1.00;1.00;0.98;0.81;0.81;0.76;0.32	Bacteria	0.98	Bacteroidetes: 0.76	Bacteroidia: 0.32	no support	no support	no support	no support	15_5m	NCB	558	6693366	0	37	36454	345	4193	253135	0.35875	0.02302	6.69337	bacteria_odb10	96.8	83.1	13.7	1.6	1.6	124	C:96.8%[S:83.1%,D:13.7%],F:1.6%,M:1.6%,n:124	C:21.1%[S:17.0%,D:4.1%],F:4.1%,M:74.8%,n:194	C:4.3%[S:4.3%,D:0.0%],F:2.7%,M:93.0%,n:255
	15_5m_39.fa	taxid assigned	based on 1888/2085 ORFs	1;131567;2;1783272;1239;186801;186802	1.00;0.99;0.97;0.71;0.66;0.47;0.38	Bacteria	0.97	Firmicutes: 0.66	Clostridia: 0.47	Eubacteriales: 0.38	no support	no support	no support	15_5m	NCB	937	1639254	0	320	1783	785	1136	9119	0.53646	0.03641	1.63925	bacteria_odb10	9.7	9.7	0	16.1	74.2	124	C:9.7%[S:9.7%,D:0.0%],F:16.1%,M:74.2%,n:124	C:2.1%[S:2.1%,D:0.0%],F:3.6%,M:94.3%,n:194	C:1.6%[S:1.6%,D:0.0%],F:0.8%,M:97.6%,n:255
	15_5m_4.fa	taxid assigned	based on 1178/1355 ORFs	1;131567;2;2323;1783234;1783273;1794810	1.00;1.00;0.99;0.71;0.71;0.69;0.63	Bacteria	0.99	no support	no support	no support	no support	no support	no support	15_5m	NCB	318	1112854	0	70	4934	230	1551	21261	0.43685	0.02849	1.11285	bacteria_odb10	46	46	0	14.5	39.5	124	C:46.0%[S:46.0%,D:0.0%],F:14.5%,M:39.5%,n:124	C:7.7%[S:7.2%,D:0.5%],F:2.6%,M:89.7%,n:194	C:1.2%[S:1.2%,D:0.0%],F:0.8%,M:98.0%,n:255
	15_5m_40.fa	taxid assigned	based on 1818/2695 ORFs	1;131567;2	1.00;0.75;0.74	Bacteria	0.74	no support	no support	no support	no support	no support	no support	15_5m	NCB	183	2136118	0	24	22839	112	4600	115206	0.31563	0.02866	2.13612	bacteria_odb10	0.8	0.8	0	2.4	96.8	124	C:0.8%[S:0.8%,D:0.0%],F:2.4%,M:96.8%,n:124	C:0.5%[S:0.5%,D:0.0%],F:0.5%,M:99.0%,n:194	C:0.0%[S:0.0%,D:0.0%],F:0.0%,M:100.0%,n:255
	15_5m_45.fa	taxid assigned	based on 4612/8148 ORFs	1;131567;2759;2698737;33634;2696291;2836;33849;33850;33851;33852;2857;303405	1.00;0.99;0.90;0.88;0.87;0.87;0.87;0.81;0.81;0.65;0.65;0.34;0.34	Eukaryota	0.9	Bacillariophyta: 0.87	Bacillariophyceae: 0.81	Bacillariales: 0.65	Bacillariaceae: 0.65	Nitzschia: 0.34	Nitzschia inconspicua: 0.34	15_5m	NCB	4164	7399847	0	1500	1847	3493	1180	12300	0.48962	0.01822	7.39985	eukaryota_odb10	12.2	12.2	0	6.7	81.1	255	C:14.5%[S:14.5%,D:0.0%],F:10.5%,M:75.0%,n:124	C:11.9%[S:11.9%,D:0.0%],F:4.6%,M:83.5%,n:194	C:12.2%[S:12.2%,D:0.0%],F:6.7%,M:81.1%,n:255
	15_5m_46.fa	taxid assigned	based on 2979/3052 ORFs	1;131567;2;1224;28211	1.00;1.00;1.00;0.96;0.93	Bacteria	1	Proteobacteria: 0.96	Alphaproteobacteria: 0.93	no support	no support	no support	no support	15_5m	NCB	180	3152925	0	31	31224	109	7316	112031	0.64202	0.02115	3.15293	alphaproteobacteria_odb10	95.8	95.6	0.2	2.3	1.9	432	C:99.2%[S:99.2%,D:0.0%],F:0.0%,M:0.8%,n:124	C:15.5%[S:15.5%,D:0.0%],F:4.6%,M:79.9%,n:194	C:6.3%[S:6.3%,D:0.0%],F:0.8%,M:92.9%,n:255
	15_5m_47.fa	taxid assigned (2/2)	based on 237/1345 ORFs	1;131567;2	1.00;0.92;0.52	Bacteria	0.52	no support	no support	no support	no support	no support	no support	15_5m	NCB	1107	1846594	0	387	1701	932	1106	7722	0.29059	0.03868	1.84659	archaea_odb10	0.5	0.5	0	0	99.5	194	C:0.0%[S:0.0%,D:0.0%],F:0.0%,M:100.0%,n:124	C:0.5%[S:0.5%,D:0.0%],F:0.0%,M:99.5%,n:194	C:0.0%[S:0.0%,D:0.0%],F:0.8%,M:99.2%,n:255
	15_5m_48.fa	taxid assigned	based on 4971/6991 ORFs	1;131567;2	1.00;0.85;0.81	Bacteria	0.81	no support	no support	no support	no support	no support	no support	15_5m	NCB	3552	4717870	0	1423	1258	3096	1035	7942	0.4811	0.03987	4.71787	bacteria_odb10	38.7	28.2	10.5	19.4	41.9	124	C:38.7%[S:28.2%,D:10.5%],F:19.4%,M:41.9%,n:124	C:3.1%[S:3.1%,D:0.0%],F:2.6%,M:94.3%,n:194	C:1.6%[S:1.6%,D:0.0%],F:2.0%,M:96.4%,n:255
	15_5m_49.fa	taxid assigned	based on 4888/5121 ORFs	1;131567;2;1783270;68336;976	1.00;1.00;1.00;0.78;0.78;0.78	Bacteria	1	Bacteroidetes: 0.78	no support	no support	no support	no support	no support	15_5m	NCB	609	6268732	0	75	19939	395	4030	212397	0.46031	0.03146	6.26873	bacteroidetes_odb10	96.1	57	39.1	0.5	3.4	402	C:96.7%[S:54.8%,D:41.9%],F:2.4%,M:0.9%,n:124	C:18.5%[S:13.9%,D:4.6%],F:2.6%,M:78.9%,n:194	C:3.6%[S:2.0%,D:1.6%],F:2.0%,M:94.4%,n:255
	15_5m_50.fa	taxid assigned	based on 784/965 ORFs	1;131567;2;2323;1783234	1.00;1.00;0.97;0.32;0.32	Bacteria	0.97	no support	no support	no support	no support	no support	no support	15_5m	NCB	36	930669	0	1	650989	5	24340	650989	0.43241	0.03395	0.930669	bacteria_odb10	56.4	54	2.4	11.3	32.3	124	C:56.4%[S:54.0%,D:2.4%],F:11.3%,M:32.3%,n:124	C:8.8%[S:8.8%,D:0.0%],F:1.5%,M:89.7%,n:194	C:1.2%[S:1.2%,D:0.0%],F:0.4%,M:98.4%,n:255
	15_5m_51.fa	taxid assigned	based on 1257/1400 ORFs	1;131567;2;1224;68525;29547	1.00;0.99;0.98;0.60;0.51;0.49	Bacteria	0.98	Proteobacteria: 0.60	Epsilonproteobacteria: 0.49	no support	no support	no support	no support	15_5m	NCB	526	978013	0	173	1908	436	1151	6176	0.29576	0.02946	0.978013	bacteria_odb10	28.2	28.2	0	22.6	49.2	124	C:28.2%[S:28.2%,D:0.0%],F:22.6%,M:49.2%,n:124	C:4.1%[S:4.1%,D:0.0%],F:2.1%,M:93.8%,n:194	C:1.6%[S:1.6%,D:0.0%],F:0.4%,M:98.0%,n:255
	15_5m_53.fa	taxid assigned	based on 1132/1238 ORFs	1;131567;2;1783270;68336;1134404	1.00;1.00;0.98;0.68;0.67;0.35	Bacteria	0.98	Ignavibacteriae: 0.35	no support	no support	no support	no support	no support	15_5m	NCB	582	946600	0	205	1603	492	1101	6663	0.39072	0.03285	0.9466	bacteria_odb10	12.9	12.1	0.8	12.1	75	124	C:12.9%[S:12.1%,D:0.8%],F:12.1%,M:75.0%,n:124	C:1.5%[S:1.5%,D:0.0%],F:3.1%,M:95.4%,n:194	C:1.2%[S:1.2%,D:0.0%],F:2.4%,M:96.4%,n:255
	15_5m_6.fa	taxid assigned	based on 1444/1825 ORFs	1;131567;2;2323;1783234;1783273;363464;1046947;2044595	1.00;1.00;0.98;0.85;0.85;0.83;0.82;0.82;0.79	Bacteria	0.98	Candidatus Gracilibacteria: 0.82	NA	NA	NA	NA	Candidatus Gracilibacteria bacterium: 0.79	15_5m	NCB	217	1939352	0	35	16294	131	3269	77356	0.24514	0.02497	1.93935	mollicutes_odb10	41.1	37.1	4	4	54.9	151	C:49.2%[S:46.0%,D:3.2%],F:17.7%,M:33.1%,n:124	C:0.0%[S:0.0%,D:0.0%],F:0.0%,M:100.0%,n:194	C:0.0%[S:0.0%,D:0.0%],F:0.8%,M:99.2%,n:255
	15_5m_60.fa	taxid assigned	based on 9361/10582 ORFs	1;131567;2;1783257;74201	1.00;1.00;0.99;0.61;0.53	Bacteria	0.99	Verrucomicrobia: 0.53	no support	no support	no support	no support	no support	15_5m	NCB	1143	12779518	0	196	16178	793	4898	133862	0.57198	0.03813	12.7795	bacteria_odb10	87.9	54	33.9	2.4	9.7	124	C:87.9%[S:54.0%,D:33.9%],F:2.4%,M:9.7%,n:124	C:19.6%[S:10.8%,D:8.8%],F:5.2%,M:75.2%,n:194	C:6.3%[S:4.7%,D:1.6%],F:2.0%,M:91.7%,n:255
	15_5m_61.fa	taxid assigned	based on 2727/3036 ORFs	1;131567;2;1783270;68336	1.00;1.00;0.98;0.51;0.50	Bacteria	0.98	no support	no support	no support	no support	no support	no support	15_5m	NCB	92	3789054	0	16	81212	51	25150	206701	0.35365	0.01567	3.78905	bacteria_odb10	91.9	91.9	0	4	4.1	124	C:91.9%[S:91.9%,D:0.0%],F:4.0%,M:4.1%,n:124	C:20.1%[S:20.1%,D:0.0%],F:3.6%,M:76.3%,n:194	C:3.9%[S:3.9%,D:0.0%],F:2.4%,M:93.7%,n:255
	15_5m_63.fa	taxid assigned	based on 5491/8085 ORFs	1;131567;2	1.00;0.63;0.56	Bacteria	0.56	no support	no support	no support	no support	no support	no support	15_5m	NCB	551	6279737	0	81	20118	353	4750	155815	0.32703	0.03082	6.27974	bacteria_odb10	5.6	5.6	0	4.8	89.6	124	C:5.6%[S:5.6%,D:0.0%],F:4.8%,M:89.6%,n:124	C:3.6%[S:3.1%,D:0.5%],F:1.0%,M:95.4%,n:194	C:0.8%[S:0.8%,D:0.0%],F:0.0%,M:99.2%,n:255
	15_5m_64.fa	taxid assigned	based on 733/739 ORFs	1;131567;2;1224;28216;32003;32011	1.00;1.00;1.00;0.87;0.85;0.52;0.52	Bacteria	1	Proteobacteria: 0.87	Betaproteobacteria: 0.85	Nitrosomonadales: 0.52	Methylophilaceae: 0.52	no support	no support	15_5m	NCB	288	535306	0	99	1893	240	1160	8035	0.37825	0.02556	0.535306	bacteria_odb10	26.6	17.7	8.9	7.3	66.1	124	C:26.6%[S:17.7%,D:8.9%],F:7.3%,M:66.1%,n:124	C:6.1%[S:4.6%,D:1.5%],F:1.0%,M:92.9%,n:194	C:2.4%[S:2.0%,D:0.4%],F:0.4%,M:97.2%,n:255
	15_5m_65.fa	taxid assigned	based on 3307/3500 ORFs	1;131567;2;1783272;200795;301297;1318598;2026734	1.00;1.00;0.98;0.83;0.82;0.59;0.58;0.58	Bacteria	0.98	Chloroflexi: 0.82	Dehalococcoidia: 0.59	NA	NA	NA	Dehalococcoidia bacterium: 0.58	15_5m	NCB	1355	2593595	0	426	1993	1114	1158	14014	0.54106	0.03524	2.5936	bacteria_odb10	51.6	48.4	3.2	26.6	21.8	124	C:51.6%[S:48.4%,D:3.2%],F:26.6%,M:21.8%,n:124	C:10.3%[S:9.8%,D:0.5%],F:8.8%,M:80.9%,n:194	C:3.1%[S:2.7%,D:0.4%],F:1.2%,M:95.7%,n:255
	15_5m_66.fa	taxid assigned (1/2)	based on 4098/4252 ORFs	1;131567;2;1224;68525;28221;122706;2026735	1.00;1.00;1.00;0.89;0.85;0.85;0.39;0.39	Bacteria	1	Proteobacteria: 0.89	Deltaproteobacteria: 0.85	NA	NA	NA	Deltaproteobacteria bacterium: 0.39	15_5m	NCB	1628	3295318	0	538	2159	1334	1242	13600	0.53625	0.03483	3.29532	bacteria_odb10	42.8	36.3	6.5	20.2	37	124	C:42.8%[S:36.3%,D:6.5%],F:20.2%,M:37.0%,n:124	C:9.3%[S:7.2%,D:2.1%],F:6.7%,M:84.0%,n:194	C:2.0%[S:1.6%,D:0.4%],F:3.9%,M:94.1%,n:255
	15_5m_67.fa	taxid assigned	based on 2143/2172 ORFs	1;131567;2;1783270;68336;976;1853228;1853229;563835;569836;1869212	1.00;1.00;1.00;0.99;0.99;0.99;0.96;0.32;0.32;0.32;0.32	Bacteria	1	Bacteroidetes: 0.99	Chitinophagia: 0.96	Chitinophagales: 0.32	Chitinophagaceae: 0.32	NA	Chitinophagaceae bacterium: 0.32	15_5m	NCB	404	2284624	0	74	8779	271	2619	60163	0.35625	0.0163	2.28462	bacteroidetes_odb10	72.6	72.6	0	6.2	21.2	402	C:62.9%[S:62.9%,D:0.0%],F:10.5%,M:26.6%,n:124	C:13.4%[S:12.4%,D:1.0%],F:2.1%,M:84.5%,n:194	C:3.5%[S:3.5%,D:0.0%],F:0.8%,M:95.7%,n:255
	15_5m_68.fa	taxid assigned	based on 3428/3715 ORFs	1;131567;2;1224;1236	1.00;1.00;0.99;0.94;0.82	Bacteria	0.99	Proteobacteria: 0.94	Gammaproteobacteria: 0.82	no support	no support	no support	no support	15_5m	NCB	1201	2807578	0	336	2636	955	1285	14258	0.43536	0.03263	2.80758	bacteria_odb10	67.7	54	13.7	17.7	14.6	124	C:67.7%[S:54.0%,D:13.7%],F:17.7%,M:14.6%,n:124	C:10.8%[S:8.2%,D:2.6%],F:4.6%,M:84.6%,n:194	C:1.6%[S:1.2%,D:0.4%],F:2.0%,M:96.4%,n:255
	15_5m_69.fa	taxid assigned	based on 1983/3924 ORFs	1;131567;2	1.00;0.73;0.64	Bacteria	0.64	no support	no support	no support	no support	no support	no support	15_5m	NCB	188	2990657	0	25	28744	113	6481	201661	0.2502	0.03823	2.99066	archaea_odb10	3.6	3.1	0.5	0.5	95.9	194	C:4.0%[S:4.0%,D:0.0%],F:2.4%,M:93.6%,n:124	C:3.6%[S:3.1%,D:0.5%],F:0.5%,M:95.9%,n:194	C:0.8%[S:0.4%,D:0.4%],F:0.4%,M:98.8%,n:255
	15_5m_71.fa	taxid assigned	based on 1308/1612 ORFs	1;131567;2;1783272	1.00;0.98;0.95;0.35	Bacteria	0.95	no support	no support	no support	no support	no support	no support	15_5m	NCB	782	1177129	0	289	1445	668	1070	5667	0.64698	0.04571	1.17713	bacteria_odb10	9.7	9.7	0	11.3	79	124	C:9.7%[S:9.7%,D:0.0%],F:11.3%,M:79.0%,n:124	C:2.1%[S:2.1%,D:0.0%],F:2.1%,M:95.8%,n:194	C:0.0%[S:0.0%,D:0.0%],F:0.4%,M:99.6%,n:255
	15_5m_73.fa	taxid assigned	based on 1973/2016 ORFs	1;131567;2;1783270;68336;976;37452;1898104	1.00;1.00;1.00;0.97;0.97;0.97;0.93;0.93	Bacteria	1	Bacteroidetes: 0.97	NA	NA	NA	NA	Bacteroidetes bacterium: 0.93	15_5m	NCB	691	1778846	0	211	2869	550	1494	9030	0.37758	0.02166	1.77885	bacteria_odb10	40.3	39.5	0.8	9.7	50	124	C:40.3%[S:39.5%,D:0.8%],F:9.7%,M:50.0%,n:124	C:5.7%[S:5.7%,D:0.0%],F:2.6%,M:91.7%,n:194	C:2.0%[S:2.0%,D:0.0%],F:1.6%,M:96.4%,n:255
	15_5m_74.fa	taxid assigned	based on 4754/5349 ORFs	1;131567;2;1783257;74201	1.00;1.00;0.99;0.55;0.49	Bacteria	0.99	Verrucomicrobia: 0.49	no support	no support	no support	no support	no support	15_5m	NCB	2484	4226360	0	877	1758	2086	1129	9167	0.60552	0.02389	4.22636	bacteria_odb10	33.1	31.5	1.6	17.7	49.2	124	C:33.1%[S:31.5%,D:1.6%],F:17.7%,M:49.2%,n:124	C:5.2%[S:5.2%,D:0.0%],F:3.6%,M:91.2%,n:194	C:0.8%[S:0.8%,D:0.0%],F:0.8%,M:98.4%,n:255
	15_5m_77.fa	taxid assigned	based on 1928/2062 ORFs	1;131567;2;1224;1236;135618;403	1.00;1.00;1.00;0.84;0.75;0.72;0.46	Bacteria	1	Proteobacteria: 0.84	Gammaproteobacteria: 0.75	Methylococcales: 0.72	Methylococcaceae: 0.46	no support	no support	15_5m	NCB	870	1578250	0	296	1837	725	1168	6473	0.46463	0.03257	1.57825	bacteria_odb10	19.4	19.4	0	12.1	68.5	124	C:19.4%[S:19.4%,D:0.0%],F:12.1%,M:68.5%,n:124	C:4.6%[S:4.6%,D:0.0%],F:4.1%,M:91.3%,n:194	C:1.6%[S:1.6%,D:0.0%],F:1.2%,M:97.2%,n:255
	15_5m_78.fa	taxid assigned	based on 2832/2972 ORFs	1;131567;2;1224;28211	1.00;0.91;0.91;0.67;0.43	Bacteria	0.91	Proteobacteria: 0.67	Alphaproteobacteria: 0.43	no support	no support	no support	no support	15_5m	NCB	834	2490056	0	213	3594	636	1532	19544	0.60514	0.02513	2.49006	alphaproteobacteria_odb10	67.4	67.4	0	13.9	18.7	432	C:71.8%[S:71.8%,D:0.0%],F:17.7%,M:10.5%,n:124	C:9.3%[S:9.3%,D:0.0%],F:7.2%,M:83.5%,n:194	C:6.3%[S:6.3%,D:0.0%],F:2.4%,M:91.3%,n:255
	15_5m_79.fa	taxid assigned	based on 773/2859 ORFs	1;131567;2759;33090;3041;2692248;3166;2812636;3042;3051;3052	1.00;0.93;0.62;0.53;0.52;0.52;0.51;0.51;0.50;0.32;0.32	Eukaryota	0.62	Chlorophyta: 0.52	Chlorophyceae: 0.51	Chlamydomonadales: 0.50	Chlamydomonadaceae: 0.32	Chlamydomonas: 0.32	no support	15_5m	NCB	495	2753309	0	92	8096	340	2447	43089	0.66528	0.04198	2.75331	archaea_odb10	2	1.5	0.5	0.5	97.5	194	C:0.8%[S:0.0%,D:0.8%],F:0.8%,M:98.4%,n:124	C:2.0%[S:1.5%,D:0.5%],F:0.5%,M:97.5%,n:194	C:0.4%[S:0.4%,D:0.0%],F:0.4%,M:99.2%,n:255
	15_5m_8.fa	taxid assigned	based on 2743/3013 ORFs	1;131567;2;1783257;74201	1.00;1.00;0.99;0.35;0.33	Bacteria	0.99	Verrucomicrobia: 0.33	no support	no support	no support	no support	no support	15_5m	NCB	137	3421488	0	27	44222	81	11592	133287	0.58337	0.02827	3.42149	bacteria_odb10	86.3	85.5	0.8	5.6	8.1	124	C:86.3%[S:85.5%,D:0.8%],F:5.6%,M:8.1%,n:124	C:17.5%[S:17.5%,D:0.0%],F:4.1%,M:78.4%,n:194	C:2.4%[S:2.4%,D:0.0%],F:1.2%,M:96.4%,n:255
	15_5m_80.fa	taxid assigned	based on 701/789 ORFs	1;131567;2;1224	1.00;0.95;0.94;0.90	Bacteria	0.94	Proteobacteria: 0.90	no support	no support	no support	no support	no support	15_5m	NCB	334	534760	0	115	1512	284	1077	18946	0.32062	0.03519	0.53476	bacteria_odb10	16.9	16.9	0	12.9	70.2	124	C:16.9%[S:16.9%,D:0.0%],F:12.9%,M:70.2%,n:124	C:2.6%[S:2.6%,D:0.0%],F:1.5%,M:95.9%,n:194	C:1.2%[S:1.2%,D:0.0%],F:0.0%,M:98.8%,n:255
	15_5m_84.fa	taxid assigned	based on 1631/1744 ORFs	1;131567;2;1783270;68336;976	1.00;1.00;0.99;0.73;0.72;0.71	Bacteria	0.99	Bacteroidetes: 0.71	no support	no support	no support	no support	no support	15_5m	NCB	1433	2579337	0	455	1836	1189	1112	12967	0.46816	0.04186	2.57934	Check_logs	-	-	-	-	-	-	-	-	-
	15_5m_85.fa	taxid assigned (2/2)	based on 748/797 ORFs	1;131567;2;1224	1.00;0.99;0.99;0.56	Bacteria	0.99	Proteobacteria: 0.56	no support	no support	no support	no support	no support	15_5m	NCB	523	1971351	0	94	5558	372	1648	41880	0.54124	0.05139	1.97135	bacteria_odb10	1.6	1.6	0	0	98.4	124	C:1.6%[S:1.6%,D:0.0%],F:0.0%,M:98.4%,n:124	C:0.5%[S:0.5%,D:0.0%],F:0.0%,M:99.5%,n:194	C:0.0%[S:0.0%,D:0.0%],F:0.0%,M:100.0%,n:255
	15_5m_88.fa	taxid assigned	based on 826/1103 ORFs	1;131567;2;1783272;200795	1.00;0.99;0.95;0.55;0.49	Bacteria	0.95	Chloroflexi: 0.49	no support	no support	no support	no support	no support	15_5m	NCB	506	933222	0	161	1874	419	1136	9538	0.41598	0.03645	0.933222	archaea_odb10	0.5	0.5	0	0	99.5	194	C:0.0%[S:0.0%,D:0.0%],F:1.6%,M:98.4%,n:124	C:0.5%[S:0.5%,D:0.0%],F:0.0%,M:99.5%,n:194	C:0.0%[S:0.0%,D:0.0%],F:0.0%,M:100.0%,n:255
	15_5m_89.fa	taxid assigned	based on 5896/6019 ORFs	1;131567;2;1783272;201174;1760;52018	1.00;1.00;1.00;0.97;0.96;0.96;0.32	Bacteria	1	Actinobacteria: 0.96	Actinomycetia: 0.96	no support	no support	no support	no support	15_5m	NCB	2169	4400542	0	637	2132	1767	1182	24268	0.40338	0.02109	4.40054	bacteria_odb10	59.7	25	34.7	9.7	30.6	124	C:59.7%[S:25.0%,D:34.7%],F:9.7%,M:30.6%,n:124	C:13.4%[S:6.7%,D:6.7%],F:3.1%,M:83.5%,n:194	C:3.6%[S:2.0%,D:1.6%],F:2.4%,M:94.0%,n:255
	15_5m_9.fa	taxid assigned	based on 2140/2306 ORFs	1;131567;2;1224;2008785;119069;1798413;1970530	1.00;0.99;0.99;0.84;0.51;0.51;0.51;0.46	Bacteria	0.99	Proteobacteria: 0.84	Hydrogenophilalia: 0.51	Hydrogenophilales: 0.51	NA	NA	Hydrogenophilales bacterium 28-61-23: 0.46	15_5m	NCB	914	1761364	0	304	2065	752	1186	10558	0.57677	0.03768	1.76136	bacteria_odb10	22.6	19.4	3.2	11.3	66.1	124	C:22.6%[S:19.4%,D:3.2%],F:11.3%,M:66.1%,n:124	C:5.2%[S:5.2%,D:0.0%],F:2.6%,M:92.2%,n:194	C:2.0%[S:2.0%,D:0.0%],F:1.2%,M:96.8%,n:255
	15_5m_91.fa	taxid assigned	based on 2294/3136 ORFs	1;131567;2;1224;68525;28221	1.00;0.99;0.96;0.68;0.41;0.41	Bacteria	0.96	Proteobacteria: 0.68	Deltaproteobacteria: 0.41	no support	no support	no support	no support	15_5m	NCB	1317	2313118	0	433	1774	1100	1122	20913	0.70865	0.02448	2.31312	bacteria_odb10	12.1	12.1	0	17.7	70.2	124	C:12.1%[S:12.1%,D:0.0%],F:17.7%,M:70.2%,n:124	C:2.1%[S:2.1%,D:0.0%],F:4.1%,M:93.8%,n:194	C:0.4%[S:0.4%,D:0.0%],F:1.2%,M:98.4%,n:255
	15_5m_92.fa	taxid assigned	based on 4710/4959 ORFs	1;131567;2;1783270;68336;976;768503;768507;89373;105	1.00;1.00;1.00;0.98;0.98;0.97;0.91;0.87;0.86;0.80	Bacteria	1	Bacteroidetes: 0.97	Cytophagia: 0.91	Cytophagales: 0.87	Cytophagaceae: 0.86	Runella: 0.80	no support	15_5m	NCB	1220	4473142	0	370	4033	964	2197	18311	0.43083	0.02404	4.47314	bacteria_odb10	48.4	48.4	0	13.7	37.9	124	C:48.4%[S:48.4%,D:0.0%],F:13.7%,M:37.9%,n:124	C:12.9%[S:12.4%,D:0.5%],F:3.6%,M:83.5%,n:194	C:2.4%[S:2.4%,D:0.0%],F:2.7%,M:94.9%,n:255
	15_5m_98.fa	taxid assigned	based on 10834/11568 ORFs	1;131567;2;1224;1236;135618	1.00;1.00;0.99;0.67;0.45;0.42	Bacteria	0.99	Proteobacteria: 0.67	Gammaproteobacteria: 0.45	Methylococcales: 0.42	no support	no support	no support	15_5m	NCB	895	12042973	0	136	20903	591	5882	195935	0.4044	0.02811	12.043	bacteria_odb10	100	5.6	94.4	0	0	124	C:100.0%[S:5.6%,D:94.4%],F:0.0%,M:0.0%,n:124	C:23.2%[S:6.2%,D:17.0%],F:6.2%,M:70.6%,n:194	C:8.2%[S:4.3%,D:3.9%],F:2.0%,M:89.8%,n:255
	15mm_0.fa	taxid assigned	based on 3779/4571 ORFs	1;131567;2;2323;1783234;1783273	1.00;0.98;0.92;0.66;0.66;0.64	Bacteria	0.92	no support	no support	no support	no support	no support	no support	15mm	NCB	756	3945234	0	163	6679	553	2516	46516	0.32864	0.02608	3.94523	bacteria_odb10	74.2	29	45.2	8.9	16.9	124	C:74.2%[S:29.0%,D:45.2%],F:8.9%,M:16.9%,n:124	C:14.4%[S:8.2%,D:6.2%],F:7.2%,M:78.4%,n:194	C:3.9%[S:3.5%,D:0.4%],F:0.8%,M:95.3%,n:255
	15mm_1.fa	taxid assigned	based on 1128/1218 ORFs	1;131567;2;1783270;68336;976	1.00;1.00;1.00;0.79;0.78;0.54	Bacteria	1	Bacteroidetes: 0.54	no support	no support	no support	no support	no support	15mm	NCB	898	2349444	0	200	2930	695	1305	33219	0.477	0.04096	2.34944	bacteria_odb10	1.6	1.6	0	0	98.4	124	C:1.6%[S:1.6%,D:0.0%],F:0.0%,M:98.4%,n:124	C:1.0%[S:1.0%,D:0.0%],F:0.0%,M:99.0%,n:194	C:0.0%[S:0.0%,D:0.0%],F:0.0%,M:100.0%,n:255
	15mm_102.fa	taxid assigned	based on 2912/3195 ORFs	1;131567;2;1783270;68336;1134404	1.00;1.00;0.98;0.75;0.74;0.43	Bacteria	0.98	Ignavibacteriae: 0.43	no support	no support	no support	no support	no support	15mm	NCB	427	3372078	0	62	15259	271	3109	74989	0.36658	0.02443	3.37208	bacteria_odb10	69.4	69.4	0	13.7	16.9	124	C:69.4%[S:69.4%,D:0.0%],F:13.7%,M:16.9%,n:124	C:14.4%[S:14.4%,D:0.0%],F:4.1%,M:81.5%,n:194	C:4.7%[S:4.3%,D:0.4%],F:1.2%,M:94.1%,n:255
	15mm_104.fa	taxid assigned	based on 1209/1293 ORFs	1;131567;2;1783272;1239;186801;186802	1.00;0.99;0.98;0.83;0.81;0.38;0.34	Bacteria	0.98	Firmicutes: 0.81	Clostridia: 0.38	Eubacteriales: 0.34	no support	no support	no support	15mm	NCB	367	1055729	0	110	3374	287	1628	10058	0.45214	0.03017	1.05573	clostridiales_odb10	38.6	38.6	0	11	50.4	264	C:36.3%[S:36.3%,D:0.0%],F:16.1%,M:47.6%,n:124	C:6.2%[S:6.2%,D:0.0%],F:5.2%,M:88.6%,n:194	C:1.6%[S:1.6%,D:0.0%],F:0.8%,M:97.6%,n:255
	15mm_106.fa	taxid assigned	based on 1161/1219 ORFs	1;131567;2;1783257;203682;666505	1.00;1.00;1.00;0.93;0.92;0.48	Bacteria	1	Planctomycetes: 0.92	Phycisphaerae: 0.48	no support	no support	no support	no support	15mm	NCB	555	888311	0	200	1601	472	1098	4729	0.52949	0.02628	0.888311	bacteria_odb10	18.5	18.5	0	18.5	63	124	C:18.5%[S:18.5%,D:0.0%],F:18.5%,M:63.0%,n:124	C:4.1%[S:4.1%,D:0.0%],F:1.0%,M:94.9%,n:194	C:0.4%[S:0.4%,D:0.0%],F:0.8%,M:98.8%,n:255
	15mm_107.fa	taxid assigned	based on 4739/4981 ORFs	1;131567;2;1783270;68336;976	1.00;1.00;1.00;0.77;0.77;0.77	Bacteria	1	Bacteroidetes: 0.77	no support	no support	no support	no support	no support	15mm	NCB	842	5844750	0	181	9380	602	3239	46728	0.46325	0.03143	5.84475	bacteroidetes_odb10	93.8	48.3	45.5	2	4.2	402	C:95.2%[S:46.8%,D:48.4%],F:4.0%,M:0.8%,n:124	C:17.0%[S:9.8%,D:7.2%],F:3.6%,M:79.4%,n:194	C:3.9%[S:2.7%,D:1.2%],F:2.4%,M:93.7%,n:255
	15mm_108.fa	taxid assigned	based on 4204/4797 ORFs	1;131567;2;1783257;74201	1.00;1.00;0.99;0.56;0.47	Bacteria	0.99	Verrucomicrobia: 0.47	no support	no support	no support	no support	no support	15mm	NCB	2087	3982629	0	689	1996	1723	1187	8178	0.56793	0.03399	3.98263	bacteria_odb10	37.1	36.3	0.8	18.5	44.4	124	C:37.1%[S:36.3%,D:0.8%],F:18.5%,M:44.4%,n:124	C:4.1%[S:4.1%,D:0.0%],F:5.7%,M:90.2%,n:194	C:2.8%[S:2.4%,D:0.4%],F:1.2%,M:96.0%,n:255
	15mm_109.fa	taxid assigned	based on 1351/1494 ORFs	1;131567;2;1783270;68336;976	1.00;0.96;0.96;0.77;0.77;0.76	Bacteria	0.96	Bacteroidetes: 0.76	no support	no support	no support	no support	no support	15mm	NCB	1046	2013292	0	319	2031	858	1140	10825	0.3921	0.04098	2.01329	eukaryota_odb10	0	0	0	0.4	99.6	255	C:0.0%[S:0.0%,D:0.0%],F:0.0%,M:100.0%,n:124	C:0.0%[S:0.0%,D:0.0%],F:0.0%,M:100.0%,n:194	C:0.0%[S:0.0%,D:0.0%],F:0.4%,M:99.6%,n:255
	15mm_11.fa	taxid assigned	based on 2183/2397 ORFs	1;131567;2;1783272;1239;526524;526525;128827;544447;2049044	1.00;0.99;0.99;0.97;0.96;0.91;0.90;0.90;0.90;0.90	Bacteria	0.99	Firmicutes: 0.96	Erysipelotrichia: 0.91	Erysipelotrichales: 0.90	Erysipelotrichaceae: 0.90	NA	Erysipelotrichaceae bacterium: 0.90	15mm	NCB	65	2375573	0	3	369639	15	45006	496250	0.38813	0.0276	2.37557	firmicutes_odb10	87.6	87.6	0	0.5	11.9	218	C:92.7%[S:92.7%,D:0.0%],F:1.6%,M:5.7%,n:124	C:18.0%[S:17.0%,D:1.0%],F:1.5%,M:80.5%,n:194	C:3.9%[S:3.1%,D:0.8%],F:1.2%,M:94.9%,n:255
	15mm_117.fa	taxid assigned	based on 4462/4791 ORFs	1;131567;2;1783257;74201;414999;415000;134623;278955;2006848	1.00;1.00;1.00;0.83;0.79;0.46;0.42;0.42;0.39;0.38	Bacteria	1	Verrucomicrobia: 0.79	Opitutae: 0.46	Opitutales: 0.42	Opitutaceae: 0.42	NA	Opitutaceae bacterium: 0.38	15mm	NCB	762	5054448	0	114	10640	534	2788	87057	0.63064	0.0289	5.05445	bacteria_odb10	42.7	39.5	3.2	9.7	47.6	124	C:42.7%[S:39.5%,D:3.2%],F:9.7%,M:47.6%,n:124	C:9.2%[S:8.2%,D:1.0%],F:5.7%,M:85.1%,n:194	C:2.4%[S:2.4%,D:0.0%],F:0.8%,M:96.8%,n:255
	15mm_121.fa	taxid assigned	based on 2937/3258 ORFs	1;131567;2;1783270;68336;976;117743;200644;403978;2021391	1.00;0.98;0.97;0.86;0.86;0.85;0.43;0.42;0.41;0.41	Bacteria	0.97	Bacteroidetes: 0.85	Flavobacteriia: 0.43	Flavobacteriales: 0.42	NA	NA	Flavobacteriales bacterium: 0.41	15mm	NCB	1049	2813780	0	276	3160	819	1423	13710	0.45305	0.03219	2.81378	bacteria_odb10	50	50	0	21	29	124	C:50.0%[S:50.0%,D:0.0%],F:21.0%,M:29.0%,n:124	C:9.8%[S:9.8%,D:0.0%],F:4.6%,M:85.6%,n:194	C:1.6%[S:1.6%,D:0.0%],F:3.5%,M:94.9%,n:255
	15mm_124.fa	taxid assigned	based on 2913/2997 ORFs	1;131567;2;1224;28211	1.00;1.00;0.99;0.96;0.92	Bacteria	0.99	Proteobacteria: 0.96	Alphaproteobacteria: 0.92	no support	no support	no support	no support	15mm	NCB	717	2549175	0	166	4488	529	1743	38196	0.64486	0.02556	2.54917	alphaproteobacteria_odb10	69.9	69.9	0	13.9	16.2	432	C:66.9%[S:66.9%,D:0.0%],F:22.6%,M:10.5%,n:124	C:10.8%[S:10.8%,D:0.0%],F:5.2%,M:84.0%,n:194	C:4.3%[S:4.3%,D:0.0%],F:2.0%,M:93.7%,n:255
	15mm_125.fa	taxid assigned	based on 3991/4285 ORFs	1;131567;2;1783270;68336;976;200643;171549;2005523;346096	1.00;0.99;0.99;0.92;0.91;0.90;0.63;0.55;0.43;0.41	Bacteria	0.99	Bacteroidetes: 0.90	Bacteroidia: 0.63	Bacteroidales: 0.55	Paludibacteraceae: 0.43	Paludibacter: 0.41	no support	15mm	NCB	210	5655414	0	31	56271	121	12080	353392	0.35463	0.0206	5.65541	bacteroidales_odb10	97.8	96.9	0.9	0.4	1.8	541	C:98.4%[S:97.6%,D:0.8%],F:0.8%,M:0.8%,n:124	C:18.6%[S:18.6%,D:0.0%],F:3.1%,M:78.3%,n:194	C:2.7%[S:2.7%,D:0.0%],F:2.7%,M:94.6%,n:255
	15mm_127.fa	taxid assigned	based on 2104/2296 ORFs	1;131567;2;1783257	1.00;1.00;1.00;0.81	Bacteria	1	no support	no support	no support	no support	no support	no support	15mm	NCB	914	2198371	0	284	2650	733	1409	8992	0.61699	0.04005	2.19837	bacteria_odb10	37.9	25	12.9	16.9	45.2	124	C:37.9%[S:25.0%,D:12.9%],F:16.9%,M:45.2%,n:124	C:6.2%[S:6.2%,D:0.0%],F:2.6%,M:91.2%,n:194	C:0.4%[S:0.4%,D:0.0%],F:1.6%,M:98.0%,n:255
	15mm_129.fa	taxid assigned	based on 1662/1740 ORFs	1;131567;2;1224;28216;32003;32011	1.00;0.97;0.96;0.75;0.66;0.39;0.38	Bacteria	0.96	Proteobacteria: 0.75	Betaproteobacteria: 0.66	Nitrosomonadales: 0.39	Methylophilaceae: 0.38	no support	no support	15mm	NCB	663	1213406	0	219	1951	550	1141	10739	0.42113	0.04045	1.21341	bacteria_odb10	41.2	32.3	8.9	22.6	36.2	124	C:41.2%[S:32.3%,D:8.9%],F:22.6%,M:36.2%,n:124	C:4.6%[S:3.6%,D:1.0%],F:6.2%,M:89.2%,n:194	C:0.8%[S:0.8%,D:0.0%],F:1.6%,M:97.6%,n:255
	15mm_13.fa	taxid assigned	based on 512/757 ORFs	1;131567;2	1.00;0.79;0.72	Bacteria	0.72	no support	no support	no support	no support	no support	no support	15mm	NCB	231	507398	0	66	2308	186	1222	22346	0.41735	0.02909	0.507398	bacteria_odb10	0.8	0	0.8	0	99.2	124	C:0.8%[S:0.0%,D:0.8%],F:0.0%,M:99.2%,n:124	C:0.0%[S:0.0%,D:0.0%],F:0.0%,M:100.0%,n:194	C:0.0%[S:0.0%,D:0.0%],F:0.0%,M:100.0%,n:255
	15mm_130.fa	taxid assigned	based on 10021/10581 ORFs	1;131567;2;1783270;68336;976;200643	1.00;1.00;1.00;0.87;0.87;0.86;0.58	Bacteria	1	Bacteroidetes: 0.86	Bacteroidia: 0.58	no support	no support	no support	no support	15mm	NCB	781	12623546	0	150	22988	535	7183	110624	0.40174	0.02522	12.6235	bacteria_odb10	86.2	17.7	68.5	0	13.8	124	C:86.2%[S:17.7%,D:68.5%],F:0.0%,M:13.8%,n:124	C:21.6%[S:4.6%,D:17.0%],F:3.6%,M:74.8%,n:194	C:5.8%[S:3.1%,D:2.7%],F:1.6%,M:92.6%,n:255
	15mm_137.fa	taxid assigned	based on 7041/7443 ORFs	1;131567;2;1224;28216;80840	1.00;0.98;0.98;0.85;0.64;0.34	Bacteria	0.98	Proteobacteria: 0.85	Betaproteobacteria: 0.64	Burkholderiales: 0.34	no support	no support	no support	15mm	NCB	1201	7401529	0	210	8313	845	2805	74427	0.55229	0.04013	7.40153	burkholderiales_odb10	97.3	37.4	59.9	1	1.7	688	C:97.5%[S:41.9%,D:55.6%],F:1.6%,M:0.9%,n:124	C:16.5%[S:5.7%,D:10.8%],F:3.6%,M:79.9%,n:194	C:6.7%[S:4.3%,D:2.4%],F:2.7%,M:90.6%,n:255
	15mm_138.fa	taxid assigned	based on 2113/2309 ORFs	1;131567;2;1224;2008785;119069;1798413;1970530	1.00;0.99;0.98;0.83;0.47;0.47;0.46;0.42	Bacteria	0.98	Proteobacteria: 0.83	Hydrogenophilalia: 0.47	Hydrogenophilales: 0.47	NA	NA	Hydrogenophilales bacterium 28-61-23: 0.42	15mm	NCB	951	1729212	0	314	1847	790	1144	39216	0.5764	0.03714	1.72921	bacteria_odb10	14.5	14.5	0	8.9	76.6	124	C:14.5%[S:14.5%,D:0.0%],F:8.9%,M:76.6%,n:124	C:5.2%[S:5.2%,D:0.0%],F:2.6%,M:92.2%,n:194	C:1.2%[S:1.2%,D:0.0%],F:0.4%,M:98.4%,n:255
	15mm_139.fa	taxid assigned	based on 3764/3970 ORFs	1;131567;2;1224;1236;135613;1046;13724	1.00;1.00;1.00;0.95;0.90;0.86;0.86;0.46	Bacteria	1	Proteobacteria: 0.95	Gammaproteobacteria: 0.90	Chromatiales: 0.86	Chromatiaceae: 0.86	Thiocystis: 0.46	no support	15mm	NCB	240	4237002	0	36	33960	147	7718	140700	0.61086	0.02676	4.237	chromatiales_odb10	97.7	97.4	0.3	0.6	1.7	652	C:99.2%[S:98.4%,D:0.8%],F:0.8%,M:0.0%,n:124	C:19.6%[S:19.6%,D:0.0%],F:4.6%,M:75.8%,n:194	C:4.3%[S:3.5%,D:0.8%],F:1.6%,M:94.1%,n:255
	15mm_142.fa	taxid assigned	based on 5957/8554 ORFs	1;131567;2	1.00;0.74;0.55	Bacteria	0.55	no support	no support	no support	no support	no support	no support	15mm	NCB	511	6879981	0	53	32803	300	4905	216919	0.33364	0.041	6.87998	bacteria_odb10	67.7	37.1	30.6	8.9	23.4	124	C:67.7%[S:37.1%,D:30.6%],F:8.9%,M:23.4%,n:124	C:10.8%[S:8.2%,D:2.6%],F:3.1%,M:86.1%,n:194	C:1.2%[S:1.2%,D:0.0%],F:0.4%,M:98.4%,n:255
	15mm_143.fa	taxid assigned	based on 12412/14211 ORFs	1;131567;2;1783257;74201	1.00;1.00;0.99;0.64;0.50	Bacteria	0.99	Verrucomicrobia: 0.50	no support	no support	no support	no support	no support	15mm	NCB	7442	11080917	0	2812	1467	6380	1072	6664	0.61662	0.03069	11.0809	bacteria_odb10	45.2	34.7	10.5	27.4	27.4	124	C:45.2%[S:34.7%,D:10.5%],F:27.4%,M:27.4%,n:124	C:10.3%[S:7.7%,D:2.6%],F:4.6%,M:85.1%,n:194	C:2.0%[S:2.0%,D:0.0%],F:2.7%,M:95.3%,n:255
	15mm_145.fa	taxid assigned	based on 4430/4993 ORFs	1;131567;2;1224;68525;28221	1.00;1.00;0.97;0.66;0.59;0.59	Bacteria	0.97	Proteobacteria: 0.66	Deltaproteobacteria: 0.59	no support	no support	no support	no support	15mm	NCB	1621	4193927	0	429	2849	1271	1384	32716	0.46321	0.03027	4.19393	bacteria_odb10	62.1	53.2	8.9	13.7	24.2	124	C:62.1%[S:53.2%,D:8.9%],F:13.7%,M:24.2%,n:124	C:15.9%[S:14.4%,D:1.5%],F:4.1%,M:80.0%,n:194	C:2.0%[S:2.0%,D:0.0%],F:2.7%,M:95.3%,n:255
	15mm_146.fa	taxid assigned	based on 3828/3948 ORFs	1;131567;2;1783257;74201	1.00;0.99;0.99;0.90;0.90	Bacteria	0.99	Verrucomicrobia: 0.90	no support	no support	no support	no support	no support	15mm	NCB	1130	3582129	0	249	3803	845	1531	51767	0.62685	0.02035	3.58213	bacteria_odb10	66.1	54.8	11.3	16.1	17.8	124	C:66.1%[S:54.8%,D:11.3%],F:16.1%,M:17.8%,n:124	C:9.8%[S:7.2%,D:2.6%],F:5.7%,M:84.5%,n:194	C:2.0%[S:1.6%,D:0.4%],F:1.2%,M:96.8%,n:255
	15mm_148.fa	taxid assigned	based on 5177/5439 ORFs	1;131567;2;1224;28216	1.00;0.99;0.99;0.90;0.38	Bacteria	0.99	Proteobacteria: 0.90	Betaproteobacteria: 0.38	no support	no support	no support	no support	15mm	NCB	544	5721067	0	66	18651	353	4244	197710	0.55446	0.0316	5.72107	bacteria_odb10	77.4	33.9	43.5	1.6	21	124	C:77.4%[S:33.9%,D:43.5%],F:1.6%,M:21.0%,n:124	C:18.6%[S:12.9%,D:5.7%],F:4.1%,M:77.3%,n:194	C:5.1%[S:2.7%,D:2.4%],F:1.6%,M:93.3%,n:255
	15mm_150.fa	taxid assigned	based on 894/2386 ORFs	1;131567;2	1.00;0.78;0.64	Bacteria	0.64	no support	no support	no support	no support	no support	no support	15mm	NCB	1187	1971844	0	402	1627	999	1097	8803	0.24513	0.04882	1.97184	archaea_odb10	1	1	0	0.5	98.5	194	C:0.0%[S:0.0%,D:0.0%],F:0.0%,M:100.0%,n:124	C:1.0%[S:1.0%,D:0.0%],F:0.5%,M:98.5%,n:194	C:0.4%[S:0.4%,D:0.0%],F:0.4%,M:99.2%,n:255
	15mm_153.fa	taxid assigned	based on 4164/4220 ORFs	1;131567;2;1783272;201174;1760	1.00;1.00;1.00;0.97;0.96;0.96	Bacteria	1	Actinobacteria: 0.96	Actinomycetia: 0.96	no support	no support	no support	no support	15mm	NCB	1483	3089728	0	447	2254	1206	1212	14273	0.40525	0.02061	3.08973	bacteria_odb10	83	42.7	40.3	7.3	9.7	124	C:83.0%[S:42.7%,D:40.3%],F:7.3%,M:9.7%,n:124	C:12.9%[S:8.8%,D:4.1%],F:6.7%,M:80.4%,n:194	C:4.0%[S:1.6%,D:2.4%],F:2.0%,M:94.0%,n:255
	15mm_154.fa	taxid assigned	based on 2516/2718 ORFs	1;131567;2;1783257;134625;1921781;1921782;1921783;2020000;2026752	1.00;1.00;1.00;0.89;0.64;0.58;0.58;0.55;0.55;0.55	Bacteria	1	Kiritimatiellaeota: 0.64	Kiritimatiellae: 0.58	Kiritimatiellales: 0.58	Kiritimatiellaceae: 0.55	NA	Kiritimatiellaceae bacterium: 0.55	15mm	NCB	243	3006252	0	26	25028	128	4591	182796	0.53921	0.02404	3.00625	bacteria_odb10	85.5	83.9	1.6	5.6	8.9	124	C:85.5%[S:83.9%,D:1.6%],F:5.6%,M:8.9%,n:124	C:16.5%[S:15.5%,D:1.0%],F:3.6%,M:79.9%,n:194	C:5.1%[S:5.1%,D:0.0%],F:0.8%,M:94.1%,n:255
	15mm_160.fa	taxid assigned	based on 11740/12132 ORFs	1;131567;2;1783272;201174;1760	1.00;1.00;1.00;0.77;0.75;0.67	Bacteria	1	Actinobacteria: 0.75	Actinomycetia: 0.67	no support	no support	no support	no support	15mm	NCB	1214	11606863	0	190	13832	847	4080	181225	0.43836	0.02807	11.6069	bacteria_odb10	98.4	11.3	87.1	0.8	0.8	124	C:98.4%[S:11.3%,D:87.1%],F:0.8%,M:0.8%,n:124	C:21.1%[S:7.2%,D:13.9%],F:5.2%,M:73.7%,n:194	C:6.3%[S:3.9%,D:2.4%],F:2.0%,M:91.7%,n:255
	15mm_162.fa	taxid assigned	based on 7292/8113 ORFs	1;131567;2;1783270;68336;976	1.00;1.00;0.99;0.91;0.91;0.88	Bacteria	0.99	Bacteroidetes: 0.88	no support	no support	no support	no support	no support	15mm	NCB	1037	10134016	0	257	12077	771	4972	80868	0.44214	0.03374	10.134	bacteria_odb10	83.1	45.2	37.9	4	12.9	124	C:83.1%[S:45.2%,D:37.9%],F:4.0%,M:12.9%,n:124	C:19.1%[S:9.3%,D:9.8%],F:3.1%,M:77.8%,n:194	C:4.3%[S:2.7%,D:1.6%],F:3.5%,M:92.2%,n:255
	15mm_164.fa	taxid assigned	based on 2523/3908 ORFs	1;131567;2	1.00;0.76;0.67	Bacteria	0.67	no support	no support	no support	no support	no support	no support	15mm	NCB	293	2865937	0	44	16268	189	4033	280614	0.31482	0.02388	2.86594	bacteria_odb10	4	3.2	0.8	1.6	94.4	124	C:4.0%[S:3.2%,D:0.8%],F:1.6%,M:94.4%,n:124	C:0.5%[S:0.5%,D:0.0%],F:1.5%,M:98.0%,n:194	C:0.4%[S:0.4%,D:0.0%],F:0.0%,M:99.6%,n:255
	15mm_165.fa	taxid assigned	based on 2684/2898 ORFs	1;131567;2;1783257;74201	1.00;1.00;0.99;0.35;0.32	Bacteria	0.99	Verrucomicrobia: 0.32	no support	no support	no support	no support	no support	15mm	NCB	145	3317585	0	29	36353	89	11359	172929	0.58371	0.02723	3.31758	bacteria_odb10	85.5	84.7	0.8	6.5	8	124	C:85.5%[S:84.7%,D:0.8%],F:6.5%,M:8.0%,n:124	C:17.5%[S:17.5%,D:0.0%],F:4.1%,M:78.4%,n:194	C:2.4%[S:2.4%,D:0.0%],F:1.2%,M:96.4%,n:255
	15mm_166.fa	taxid assigned	based on 2447/2497 ORFs	1;131567;2;1224;1236;135613;1046;1047;61644	1.00;1.00;1.00;0.99;0.99;0.98;0.98;0.94;0.74	Bacteria	1	Proteobacteria: 0.99	Gammaproteobacteria: 0.99	Chromatiales: 0.98	Chromatiaceae: 0.98	Chromatium: 0.94	Chromatium okenii: 0.74	15mm	NCB	1002	2137279	0	323	2288	815	1274	10147	0.51775	0.05355	2.13728	bacteria_odb10	42	31.5	10.5	16.9	41.1	124	C:42.0%[S:31.5%,D:10.5%],F:16.9%,M:41.1%,n:124	C:10.3%[S:8.8%,D:1.5%],F:5.7%,M:84.0%,n:194	C:0.8%[S:0.8%,D:0.0%],F:2.4%,M:96.8%,n:255
	15mm_168.fa	taxid assigned	based on 766/909 ORFs	1;131567;2;2323;1783234	1.00;1.00;0.97;0.31;0.31	Bacteria	0.97	no support	no support	no support	no support	no support	no support	15mm	NCB	9	893587	0	2	264032	3	260611	296074	0.43313	0.01389	0.893587	bacteria_odb10	57.2	52.4	4.8	10.5	32.3	124	C:57.2%[S:52.4%,D:4.8%],F:10.5%,M:32.3%,n:124	C:8.7%[S:8.2%,D:0.5%],F:1.5%,M:89.8%,n:194	C:1.2%[S:1.2%,D:0.0%],F:0.4%,M:98.4%,n:255
	15mm_169.fa	taxid assigned	based on 3176/3273 ORFs	1;131567;2;1783270;68336;976	1.00;1.00;0.99;0.91;0.91;0.91	Bacteria	0.99	Bacteroidetes: 0.91	no support	no support	no support	no support	no support	15mm	NCB	156	3667477	0	16	66251	67	7692	283914	0.33896	0.01603	3.66748	bacteria_odb10	70.2	62.9	7.3	3.2	26.6	124	C:70.2%[S:62.9%,D:7.3%],F:3.2%,M:26.6%,n:124	C:16.5%[S:14.4%,D:2.1%],F:3.6%,M:79.9%,n:194	C:3.9%[S:3.5%,D:0.4%],F:2.7%,M:93.4%,n:255
	15mm_176.fa	taxid assigned	based on 1790/1877 ORFs	1;131567;2;1783270;68336;976;768503;768507;89373;105	1.00;1.00;1.00;0.97;0.96;0.96;0.90;0.86;0.85;0.78	Bacteria	1	Bacteroidetes: 0.96	Cytophagia: 0.90	Cytophagales: 0.86	Cytophagaceae: 0.85	Runella: 0.78	no support	15mm	NCB	881	1343473	0	332	1492	754	1094	8560	0.43735	0.02851	1.34347	bacteria_odb10	12.1	12.1	0	11.3	76.6	124	C:12.1%[S:12.1%,D:0.0%],F:11.3%,M:76.6%,n:124	C:2.6%[S:2.6%,D:0.0%],F:0.5%,M:96.9%,n:194	C:0.4%[S:0.4%,D:0.0%],F:0.4%,M:99.2%,n:255
	15mm_179.fa	taxid assigned	based on 599/646 ORFs	1;131567;2;1224;28216	1.00;0.98;0.97;0.50;0.32	Bacteria	0.97	Proteobacteria: 0.50	Betaproteobacteria: 0.32	no support	no support	no support	no support	15mm	NCB	501	1205368	0	107	2689	391	1197	37002	0.58308	0.05571	1.20537	Check_logs	-	-	-	-	-	-	-	-	-
	15mm_182.fa	taxid assigned	based on 1084/2130 ORFs	1;131567;2	1.00;0.88;0.83	Bacteria	0.83	no support	no support	no support	no support	no support	no support	15mm	NCB	1171	1577808	0	458	1259	1016	1035	12372	0.49738	0.06013	1.57781	bacteria_odb10	2.4	2.4	0	4	93.6	124	C:2.4%[S:2.4%,D:0.0%],F:4.0%,M:93.6%,n:124	C:0.5%[S:0.5%,D:0.0%],F:1.5%,M:98.0%,n:194	C:1.2%[S:1.2%,D:0.0%],F:0.0%,M:98.8%,n:255
	15mm_185.fa	taxid assigned	based on 3918/4261 ORFs	1;131567;2;203691;203692;136	1.00;1.00;0.98;0.65;0.35;0.32	Bacteria	0.98	Spirochaetes: 0.65	Spirochaetia: 0.35	Spirochaetales: 0.32	no support	no support	no support	15mm	NCB	431	4561935	0	85	16660	284	4842	62030	0.61068	0.03189	4.56194	spirochaetales_odb10	87	86.7	0.3	4.9	8.1	345	C:72.6%[S:71.8%,D:0.8%],F:15.3%,M:12.1%,n:124	C:17.5%[S:17.0%,D:0.5%],F:5.7%,M:76.8%,n:194	C:4.3%[S:4.3%,D:0.0%],F:1.2%,M:94.5%,n:255
	15mm_186.fa	taxid assigned	based on 1905/1956 ORFs	1;131567;2;1224;28216	1.00;1.00;0.99;0.94;0.92	Bacteria	0.99	Proteobacteria: 0.94	Betaproteobacteria: 0.92	no support	no support	no support	no support	15mm	NCB	758	1389799	0	249	1918	629	1150	8401	0.52719	0.02249	1.3898	burkholderiales_odb10	32.9	31.2	1.7	15	52.1	688	C:37.1%[S:33.1%,D:4.0%],F:19.4%,M:43.5%,n:124	C:5.7%[S:5.2%,D:0.5%],F:4.1%,M:90.2%,n:194	C:2.4%[S:2.0%,D:0.4%],F:2.0%,M:95.6%,n:255
	15mm_188.fa	taxid assigned	based on 1486/2009 ORFs	1;131567;2;2323;1783234	1.00;1.00;0.96;0.31;0.31	Bacteria	0.96	no support	no support	no support	no support	no support	no support	15mm	NCB	718	1728609	0	211	2656	572	1342	13313	0.2779	0.03054	1.72861	mollicutes_odb10	20.5	17.2	3.3	2	77.5	151	C:25.8%[S:22.6%,D:3.2%],F:14.5%,M:59.7%,n:124	C:0.5%[S:0.5%,D:0.0%],F:1.0%,M:98.5%,n:194	C:0.0%[S:0.0%,D:0.0%],F:0.8%,M:99.2%,n:255
	15mm_19.fa	taxid assigned	based on 15158/17751 ORFs	1;131567;2;1783270;68336;976	1.00;0.98;0.96;0.61;0.60;0.58	Bacteria	0.96	Bacteroidetes: 0.58	no support	no support	no support	no support	no support	15mm	NCB	8632	12259640	0	3354	1382	7452	1060	14935	0.36826	0.03524	12.2596	bacteria_odb10	71.8	31.5	40.3	20.2	8	124	C:71.8%[S:31.5%,D:40.3%],F:20.2%,M:8.0%,n:124	C:17.5%[S:10.3%,D:7.2%],F:6.7%,M:75.8%,n:194	C:3.5%[S:3.1%,D:0.4%],F:5.1%,M:91.4%,n:255
	15mm_190.fa	taxid assigned	based on 2416/2586 ORFs	1;131567;2;1783270;68336;976	1.00;1.00;0.99;0.90;0.90;0.89	Bacteria	0.99	Bacteroidetes: 0.89	no support	no support	no support	no support	no support	15mm	NCB	749	2417633	0	218	3753	585	1831	12622	0.33029	0.02033	2.41763	bacteria_odb10	29.8	29.8	0	8.1	62.1	124	C:29.8%[S:29.8%,D:0.0%],F:8.1%,M:62.1%,n:124	C:8.2%[S:8.2%,D:0.0%],F:1.5%,M:90.3%,n:194	C:1.2%[S:1.2%,D:0.0%],F:1.6%,M:97.2%,n:255
	15mm_191.fa	taxid assigned	based on 1693/1746 ORFs	1;131567;2;1224;28216	1.00;1.00;0.99;0.63;0.53	Bacteria	0.99	Proteobacteria: 0.63	Betaproteobacteria: 0.53	no support	no support	no support	no support	15mm	NCB	364	1589324	0	61	6303	252	1852	72008	0.50048	0.02824	1.58932	bacteria_odb10	68.5	66.1	2.4	6.5	25	124	C:68.5%[S:66.1%,D:2.4%],F:6.5%,M:25.0%,n:124	C:14.9%[S:14.4%,D:0.5%],F:4.1%,M:81.0%,n:194	C:4.3%[S:4.3%,D:0.0%],F:0.8%,M:94.9%,n:255
	15mm_192.fa	taxid assigned	based on 1292/1571 ORFs	1;131567;2;1224;1236	1.00;0.97;0.88;0.57;0.32	Bacteria	0.88	Proteobacteria: 0.57	Gammaproteobacteria: 0.32	no support	no support	no support	no support	15mm	NCB	504	1216984	0	146	2774	398	1330	10795	0.41858	0.03292	1.21698	bacteria_odb10	38.7	38.7	0	20.2	41.1	124	C:38.7%[S:38.7%,D:0.0%],F:20.2%,M:41.1%,n:124	C:5.2%[S:5.2%,D:0.0%],F:3.6%,M:91.2%,n:194	C:0.8%[S:0.8%,D:0.0%],F:2.0%,M:97.2%,n:255
	15mm_193.fa	taxid assigned	based on 5959/6710 ORFs	1;131567;2;1783270;68336;976	1.00;0.99;0.98;0.75;0.75;0.71	Bacteria	0.98	Bacteroidetes: 0.71	no support	no support	no support	no support	no support	15mm	NCB	2667	5827069	0	887	2352	2169	1344	39499	0.41119	0.03022	5.82707	bacteria_odb10	45.2	25.8	19.4	10.5	44.3	124	C:45.2%[S:25.8%,D:19.4%],F:10.5%,M:44.3%,n:124	C:10.9%[S:8.8%,D:2.1%],F:3.6%,M:85.5%,n:194	C:2.4%[S:1.6%,D:0.8%],F:0.8%,M:96.8%,n:255
	15mm_194.fa	taxid assigned	based on 2412/2566 ORFs	1;131567;2;1783270;68336;976	1.00;1.00;0.99;0.79;0.79;0.76	Bacteria	0.99	Bacteroidetes: 0.76	no support	no support	no support	no support	no support	15mm	NCB	1286	1935631	0	476	1446	1100	1066	4847	0.41149	0.03287	1.93563	bacteria_odb10	21	21	0	18.5	60.5	124	C:21.0%[S:21.0%,D:0.0%],F:18.5%,M:60.5%,n:124	C:3.6%[S:3.1%,D:0.5%],F:3.6%,M:92.8%,n:194	C:0.0%[S:0.0%,D:0.0%],F:2.4%,M:97.6%,n:255
	15mm_196.fa	taxid assigned	based on 3357/3937 ORFs	1;131567;2;57723;533205;574975;574976;1951928;2052165*	1.00;0.99;0.99;0.95;0.84;0.84;0.84;0.78;0.78	Bacteria	0.99	Acidobacteria: 0.95	Holophagae: 0.84	Holophagales: 0.84	Holophagaceae: 0.84	NA	Holophagaceae bacterium*: 0.78	15mm	NCB	199	4012906	0	31	42972	111	8285	142335	0.67168	0.03522	4.01291	acidobacteria_odb10	85.8	84	1.8	1.3	12.9	601	C:90.3%[S:88.7%,D:1.6%],F:6.5%,M:3.2%,n:124	C:17.5%[S:17.5%,D:0.0%],F:2.6%,M:79.9%,n:194	C:3.1%[S:3.1%,D:0.0%],F:1.6%,M:95.3%,n:255
	15mm_199.fa	taxid assigned	based on 3763/3895 ORFs	1;131567;2;1783270;68336;976;117743;200644;49546;237	1.00;1.00;0.99;0.86;0.86;0.85;0.69;0.67;0.64;0.61	Bacteria	0.99	Bacteroidetes: 0.85	Flavobacteriia: 0.69	Flavobacteriales: 0.67	Flavobacteriaceae: 0.64	Flavobacterium: 0.61	no support	15mm	NCB	226	4386164	0	28	44713	125	7083	192225	0.33994	0.01928	4.38616	flavobacteriales_odb10	98	96.5	1.5	0.4	1.6	733	C:92.7%[S:92.7%,D:0.0%],F:2.4%,M:4.9%,n:124	C:14.9%[S:14.9%,D:0.0%],F:4.1%,M:81.0%,n:194	C:3.1%[S:2.7%,D:0.4%],F:2.0%,M:94.9%,n:255
	15mm_20.fa	taxid assigned	based on 2563/2689 ORFs	1;131567;2;1783270;68336;1090;191410;191411;191412;274493;1091	1.00;1.00;1.00;0.96;0.96;0.96;0.94;0.94;0.94;0.67;0.66	Bacteria	1	Chlorobi: 0.96	Chlorobia: 0.94	Chlorobiales: 0.94	Chlorobiaceae: 0.94	Chlorobium: 0.66	no support	15mm	NCB	189	2857093	0	25	35196	109	5384	167847	0.48192	0.03448	2.85709	bacteria_odb10	91.9	91.9	0	7.3	0.8	124	C:91.9%[S:91.9%,D:0.0%],F:7.3%,M:0.8%,n:124	C:20.1%[S:19.6%,D:0.5%],F:2.6%,M:77.3%,n:194	C:3.9%[S:3.9%,D:0.0%],F:1.6%,M:94.5%,n:255
	15mm_203.fa	taxid assigned	based on 1658/1917 ORFs	1;131567;2;203691	1.00;1.00;0.98;0.56	Bacteria	0.98	Spirochaetes: 0.56	no support	no support	no support	no support	no support	15mm	NCB	860	1371911	0	309	1603	728	1080	5602	0.61423	0.03533	1.37191	bacteria_odb10	7.3	7.3	0	14.5	78.2	124	C:7.3%[S:7.3%,D:0.0%],F:14.5%,M:78.2%,n:124	C:2.6%[S:2.6%,D:0.0%],F:3.6%,M:93.8%,n:194	C:0.4%[S:0.4%,D:0.0%],F:1.6%,M:98.0%,n:255
	15mm_206.fa	taxid assigned	based on 3383/3797 ORFs	1;131567;2;1224;1236;135613;1046;53452;61598	1.00;0.98;0.98;0.78;0.67;0.66;0.65;0.41;0.41	Bacteria	0.98	Proteobacteria: 0.78	Gammaproteobacteria: 0.67	Chromatiales: 0.66	Chromatiaceae: 0.65	Lamprocystis: 0.41	Lamprocystis purpurea: 0.41	15mm	NCB	1608	3150845	0	521	2012	1325	1210	37779	0.63959	0.0432	3.15084	bacteria_odb10	12.9	12.9	0	10.5	76.6	124	C:12.9%[S:12.9%,D:0.0%],F:10.5%,M:76.6%,n:124	C:2.6%[S:2.1%,D:0.5%],F:2.1%,M:95.3%,n:194	C:2.0%[S:2.0%,D:0.0%],F:1.2%,M:96.8%,n:255
	15mm_207.fa	taxid assigned (1/2)	based on 2263/6718 ORFs	1;131567;2;49928;1869227	1.00;0.89;0.56;0.31;0.31	Bacteria	0.56	NA	NA	NA	NA	NA	bacterium: 0.31	15mm	NCB	1120	6066984	0	248	6965	819	2638	76386	0.55648	0.05137	6.06698	archaea_odb10	1.5	1	0.5	0.5	98	194	C:0.8%[S:0.0%,D:0.8%],F:0.8%,M:98.4%,n:124	C:1.5%[S:1.0%,D:0.5%],F:0.5%,M:98.0%,n:194	C:0.0%[S:0.0%,D:0.0%],F:0.4%,M:99.6%,n:255
	15mm_21.fa	taxid assigned	based on 4947/5271 ORFs	1;131567;2;1783272;200795	1.00;1.00;0.99;0.88;0.88	Bacteria	0.99	Chloroflexi: 0.88	no support	no support	no support	no support	no support	15mm	NCB	2477	4138864	0	882	1711	2085	1121	13811	0.50794	0.03485	4.13886	bacteria_odb10	37.1	32.3	4.8	21.8	41.1	124	C:37.1%[S:32.3%,D:4.8%],F:21.8%,M:41.1%,n:124	C:7.2%[S:7.2%,D:0.0%],F:5.7%,M:87.1%,n:194	C:3.5%[S:2.7%,D:0.8%],F:3.1%,M:93.4%,n:255
	15mm_212.fa	taxid assigned	based on 8296/8861 ORFs	1;131567;2;1224;1236;135618	1.00;1.00;0.99;0.79;0.60;0.55	Bacteria	0.99	Proteobacteria: 0.79	Gammaproteobacteria: 0.60	Methylococcales: 0.55	no support	no support	no support	15mm	NCB	925	8933688	0	148	14615	627	4092	160610	0.40463	0.02959	8.93369	bacteria_odb10	100	10.5	89.5	0	0	124	C:100.0%[S:10.5%,D:89.5%],F:0.0%,M:0.0%,n:124	C:19.6%[S:4.1%,D:15.5%],F:5.7%,M:74.7%,n:194	C:5.1%[S:1.2%,D:3.9%],F:2.0%,M:92.9%,n:255
	15mm_213.fa	taxid assigned	based on 4943/5370 ORFs	1;131567;2;1224	1.00;0.98;0.97;0.74	Bacteria	0.97	Proteobacteria: 0.74	no support	no support	no support	no support	no support	15mm	NCB	1626	4411042	0	479	2986	1288	1561	36038	0.57226	0.03574	4.41104	bacteria_odb10	54	50	4	19.4	26.6	124	C:54.0%[S:50.0%,D:4.0%],F:19.4%,M:26.6%,n:124	C:12.4%[S:12.4%,D:0.0%],F:5.2%,M:82.4%,n:194	C:3.5%[S:3.5%,D:0.0%],F:1.2%,M:95.3%,n:255
	15mm_214.fa	taxid assigned	based on 752/1939 ORFs	1;131567;2759;33090;3041;2692248;75966;35460;35461;2511126;3071;1962113;1650286	1.00;0.99;0.94;0.93;0.92;0.92;0.83;0.80;0.80;0.75;0.57;0.40;0.40	Eukaryota	0.94	Chlorophyta: 0.92	Trebouxiophyceae: 0.83	Chlorellales: 0.80	Chlorellaceae: 0.80	Chlorella: 0.57	Chlorella desiccata (nom. nud.): 0.40	15mm	NCB	719	1737993	0	215	2715	572	1355	42427	0.70218	0.04936	1.73799	eukaryota_odb10	3.5	3.5	0	3.1	93.4	255	C:2.4%[S:2.4%,D:0.0%],F:2.4%,M:95.2%,n:124	C:0.5%[S:0.5%,D:0.0%],F:0.5%,M:99.0%,n:194	C:3.5%[S:3.5%,D:0.0%],F:3.1%,M:93.4%,n:255
	15mm_215.fa	taxid assigned	based on 1958/2205 ORFs	1;131567;2;1224;68525;28221	1.00;0.99;0.96;0.77;0.73;0.73	Bacteria	0.96	Proteobacteria: 0.77	Deltaproteobacteria: 0.73	no support	no support	no support	no support	15mm	NCB	569	1837996	0	149	3774	438	1727	26761	0.44963	0.0353	1.838	bacteria_odb10	41.9	41.9	0	22.6	35.5	124	C:41.9%[S:41.9%,D:0.0%],F:22.6%,M:35.5%,n:124	C:8.8%[S:8.8%,D:0.0%],F:8.8%,M:82.4%,n:194	C:3.1%[S:3.1%,D:0.0%],F:2.4%,M:94.5%,n:255
	15mm_216.fa	taxid assigned	based on 3455/4363 ORFs	1;131567;2	1.00;0.61;0.56	Bacteria	0.56	no support	no support	no support	no support	no support	no support	15mm	NCB	514	2811932	0	53	10100	324	1947	132231	0.37479	0.0309	2.81193	bacteria_odb10	0.8	0.8	0	1.6	97.6	124	C:0.8%[S:0.8%,D:0.0%],F:1.6%,M:97.6%,n:124	C:0.5%[S:0.5%,D:0.0%],F:0.0%,M:99.5%,n:194	C:0.4%[S:0.4%,D:0.0%],F:0.0%,M:99.6%,n:255
	15mm_217.fa	taxid assigned	based on 2216/2340 ORFs	1;131567;2;1783270;68336;976;117743;200644;1853230;1986672;2026728	1.00;1.00;0.99;0.90;0.90;0.89;0.69;0.65;0.62;0.61;0.61	Bacteria	0.99	Bacteroidetes: 0.89	Flavobacteriia: 0.69	Flavobacteriales: 0.65	Crocinitomicaceae: 0.62	NA	Crocinitomicaceae bacterium: 0.61	15mm	NCB	435	2214206	0	104	6746	315	2570	33446	0.33867	0.01977	2.21421	flavobacteriales_odb10	63.7	62.6	1.1	7	29.3	733	C:58.0%[S:55.6%,D:2.4%],F:12.1%,M:29.9%,n:124	C:14.9%[S:14.9%,D:0.0%],F:5.2%,M:79.9%,n:194	C:1.2%[S:1.2%,D:0.0%],F:2.4%,M:96.4%,n:255
	15mm_218.fa	taxid assigned	based on 8876/9060 ORFs	1;131567;2;1783272;201174;1760	1.00;1.00;0.99;0.94;0.91;0.77	Bacteria	0.99	Actinobacteria: 0.91	Actinomycetia: 0.77	no support	no support	no support	no support	15mm	NCB	3506	6342978	0	1179	1906	2913	1144	7914	0.46017	0.02149	6.34298	bacteria_odb10	91.9	23.4	68.5	6.5	1.6	124	C:91.9%[S:23.4%,D:68.5%],F:6.5%,M:1.6%,n:124	C:17.0%[S:6.7%,D:10.3%],F:4.1%,M:78.9%,n:194	C:3.2%[S:1.6%,D:1.6%],F:3.1%,M:93.7%,n:255
	15mm_219.fa	taxid assigned	based on 1320/1680 ORFs	1;131567;2;2323;1783234;1783273;363464;1046947;2044595	1.00;1.00;0.97;0.85;0.85;0.84;0.83;0.83;0.79	Bacteria	0.97	Candidatus Gracilibacteria: 0.83	NA	NA	NA	NA	Candidatus Gracilibacteria bacterium: 0.79	15mm	NCB	106	1832919	0	17	28211	62	7211	110782	0.24577	0.02073	1.83292	mollicutes_odb10	45.7	44.4	1.3	4	50.3	151	C:53.2%[S:53.2%,D:0.0%],F:15.3%,M:31.5%,n:124	C:0.0%[S:0.0%,D:0.0%],F:0.0%,M:100.0%,n:194	C:0.0%[S:0.0%,D:0.0%],F:0.8%,M:99.2%,n:255
	15mm_22.fa	taxid assigned	based on 9842/10296 ORFs	1;131567;2;1783270;68336;976;200643	1.00;1.00;1.00;0.89;0.88;0.87;0.61	Bacteria	1	Bacteroidetes: 0.87	Bacteroidia: 0.61	no support	no support	no support	no support	15mm	NCB	1779	11818041	0	411	7684	1336	3385	77072	0.43094	0.02452	11.818	bacteroidia_odb10	91.4	41.8	49.6	2.4	6.2	538	C:91.9%[S:53.2%,D:38.7%],F:7.3%,M:0.8%,n:124	C:19.1%[S:11.9%,D:7.2%],F:4.6%,M:76.3%,n:194	C:4.7%[S:3.5%,D:1.2%],F:3.1%,M:92.2%,n:255
	15mm_222.fa	taxid assigned	based on 2598/3291 ORFs	1;131567;2;48479;1234023	1.00;1.00;0.96;0.65;0.65	Bacteria	0.96	NA	NA	NA	NA	NA	uncultured bacterium (gcode 4): 0.65	15mm	NCB	445	3447085	0	66	12501	292	3173	103046	0.33418	0.02245	3.44708	mollicutes_odb10	43.7	13.9	29.8	1.3	55	151	C:52.4%[S:26.6%,D:25.8%],F:9.7%,M:37.9%,n:124	C:3.1%[S:2.1%,D:1.0%],F:3.6%,M:93.3%,n:194	C:1.2%[S:1.2%,D:0.0%],F:0.4%,M:98.4%,n:255
	15mm_223.fa	taxid assigned	based on 8539/8899 ORFs	1;131567;2;1224;28216;80840;80864	1.00;0.98;0.98;0.88;0.74;0.52;0.31	Bacteria	0.98	Proteobacteria: 0.88	Betaproteobacteria: 0.74	Burkholderiales: 0.52	Comamonadaceae: 0.31	no support	no support	15mm	NCB	3730	6061272	0	1306	1623	3151	1095	13766	0.58289	0.03825	6.06127	burkholderiales_odb10	60	38.5	21.5	18.8	21.2	688	C:62.1%[S:36.3%,D:25.8%],F:25.0%,M:12.9%,n:124	C:11.3%[S:8.2%,D:3.1%],F:5.7%,M:83.0%,n:194	C:3.5%[S:2.7%,D:0.8%],F:2.4%,M:94.1%,n:255
	15mm_228.fa	taxid assigned	based on 4576/5934 ORFs	1;131567;2;1224;1236	1.00;0.96;0.93;0.45;0.31	Bacteria	0.93	Proteobacteria: 0.45	Gammaproteobacteria: 0.31	no support	no support	no support	no support	15mm	NCB	2527	4685526	0	807	1874	2094	1162	29785	0.37576	0.04419	4.68553	bacteria_odb10	23.4	21.8	1.6	11.3	65.3	124	C:23.4%[S:21.8%,D:1.6%],F:11.3%,M:65.3%,n:124	C:3.1%[S:3.1%,D:0.0%],F:4.6%,M:92.3%,n:194	C:1.6%[S:0.8%,D:0.8%],F:0.8%,M:97.6%,n:255
	15mm_23.fa	taxid assigned	based on 11430/12226 ORFs	1;131567;2;1783270;68336;976;200643	1.00;1.00;0.99;0.63;0.63;0.61;0.37	Bacteria	0.99	Bacteroidetes: 0.61	Bacteroidia: 0.37	no support	no support	no support	no support	15mm	NCB	5762	9838088	0	2060	1762	4843	1140	6779	0.43837	0.03174	9.83809	bacteria_odb10	71.8	48.4	23.4	17.7	10.5	124	C:71.8%[S:48.4%,D:23.4%],F:17.7%,M:10.5%,n:124	C:16.5%[S:10.8%,D:5.7%],F:5.7%,M:77.8%,n:194	C:1.6%[S:1.2%,D:0.4%],F:3.9%,M:94.5%,n:255
	15mm_232.fa	taxid assigned	based on 2029/2064 ORFs	1;131567;2;1783270;68336;976;1853228;1853229;563835	1.00;1.00;1.00;0.99;0.99;0.99;0.95;0.31;0.31	Bacteria	1	Bacteroidetes: 0.99	Chitinophagia: 0.95	Chitinophagales: 0.31	Chitinophagaceae: 0.31	no support	no support	15mm	NCB	367	2086536	0	78	7342	258	2677	52256	0.35779	0.01579	2.08654	bacteroidetes_odb10	72.9	72.9	0	11.2	15.9	402	C:71.8%[S:69.4%,D:2.4%],F:14.5%,M:13.7%,n:124	C:11.8%[S:10.8%,D:1.0%],F:4.1%,M:84.1%,n:194	C:2.7%[S:2.7%,D:0.0%],F:0.8%,M:96.5%,n:255
	15mm_238.fa	taxid assigned	based on 572/1035 ORFs	1;131567;2;1224	1.00;0.96;0.90;0.58	Bacteria	0.9	Proteobacteria: 0.58	no support	no support	no support	no support	no support	15mm	NCB	514	814831	0	172	1510	435	1067	29664	0.7164	0.03812	0.814831	bacteria_odb10	1.6	1.6	0	1.6	96.8	124	C:1.6%[S:1.6%,D:0.0%],F:1.6%,M:96.8%,n:124	C:0.0%[S:0.0%,D:0.0%],F:0.5%,M:99.5%,n:194	C:0.4%[S:0.4%,D:0.0%],F:0.8%,M:98.8%,n:255
	15mm_239.fa	taxid assigned	based on 1697/1774 ORFs	1;131567;2;1783257;203682	1.00;1.00;1.00;0.91;0.91	Bacteria	1	Planctomycetes: 0.91	no support	no support	no support	no support	no support	15mm	NCB	723	1323709	0	232	1882	601	1148	8804	0.599	0.02194	1.32371	bacteria_odb10	39.5	37.9	1.6	18.5	42	124	C:39.5%[S:37.9%,D:1.6%],F:18.5%,M:42.0%,n:124	C:6.2%[S:6.2%,D:0.0%],F:4.1%,M:89.7%,n:194	C:0.4%[S:0.4%,D:0.0%],F:0.8%,M:98.8%,n:255
	15mm_24.fa	taxid assigned	based on 4193/4328 ORFs	1;131567;2;1783270;68336;976;37452;1898104	1.00;1.00;1.00;0.82;0.81;0.81;0.40;0.39	Bacteria	1	Bacteroidetes: 0.81	NA	NA	NA	NA	Bacteroidetes bacterium: 0.39	15mm	NCB	603	4328159	0	126	9412	437	3422	89757	0.32514	0.02103	4.32816	bacteria_odb10	85.5	50	35.5	6.5	8	124	C:85.5%[S:50.0%,D:35.5%],F:6.5%,M:8.0%,n:124	C:15.0%[S:9.8%,D:5.2%],F:4.1%,M:80.9%,n:194	C:3.1%[S:2.7%,D:0.4%],F:2.4%,M:94.5%,n:255
	15mm_25.fa	taxid assigned	based on 5438/6077 ORFs	1;131567;2;1783257	1.00;1.00;0.99;0.70	Bacteria	0.99	no support	no support	no support	no support	no support	no support	15mm	NCB	627	7484059	0	82	26605	397	4590	152277	0.53591	0.02623	7.48406	bacteria_odb10	71.7	30.6	41.1	7.3	21	124	C:71.7%[S:30.6%,D:41.1%],F:7.3%,M:21.0%,n:124	C:16.0%[S:7.2%,D:8.8%],F:3.6%,M:80.4%,n:194	C:3.2%[S:0.8%,D:2.4%],F:2.0%,M:94.8%,n:255
	15mm_26.fa	taxid assigned	based on 8225/8637 ORFs	1;131567;2;1783270;68336;976;200643;1970189;1471398	1.00;1.00;0.99;0.75;0.75;0.71;0.44;0.34;0.34	Bacteria	0.99	Bacteroidetes: 0.71	Bacteroidia: 0.44	Marinilabiliales: 0.34	Prolixibacteraceae: 0.34	no support	no support	15mm	NCB	1331	9857645	0	281	9046	989	3653	159051	0.45447	0.02636	9.85764	bacteria_odb10	79	26.6	52.4	0.8	20.2	124	C:79.0%[S:26.6%,D:52.4%],F:0.8%,M:20.2%,n:124	C:20.1%[S:8.8%,D:11.3%],F:3.1%,M:76.8%,n:194	C:3.2%[S:1.6%,D:1.6%],F:3.5%,M:93.3%,n:255
	15mm_27.fa	taxid assigned	based on 1079/1246 ORFs	1;131567;2;2323;1783234;1783273;1794811;1752728	1.00;1.00;0.96;0.77;0.77;0.75;0.53;0.41	Bacteria	0.96	Candidatus Falkowbacteria: 0.41	no support	no support	no support	no support	no support	15mm	NCB	98	1224065	0	2	250830	12	2972	362495	0.34426	0.02866	1.22406	bacteria_odb10	66.1	61.3	4.8	8.1	25.8	124	C:66.1%[S:61.3%,D:4.8%],F:8.1%,M:25.8%,n:124	C:8.2%[S:8.2%,D:0.0%],F:3.6%,M:88.2%,n:194	C:1.2%[S:1.2%,D:0.0%],F:0.4%,M:98.4%,n:255
	15mm_29.fa	taxid assigned	based on 9711/10640 ORFs	1;131567;2;1783270;68336;976;200643	1.00;1.00;0.98;0.79;0.79;0.74;0.30	Bacteria	0.98	Bacteroidetes: 0.74	Bacteroidia: 0.30	no support	no support	no support	no support	15mm	NCB	2970	10089730	0	874	3764	2346	1974	29140	0.34958	0.0239	10.0897	bacteria_odb10	82.2	41.1	41.1	11.3	6.5	124	C:82.2%[S:41.1%,D:41.1%],F:11.3%,M:6.5%,n:124	C:17.0%[S:10.8%,D:6.2%],F:5.2%,M:77.8%,n:194	C:4.8%[S:2.4%,D:2.4%],F:2.0%,M:93.2%,n:255
	15mm_3.fa	taxid assigned	based on 1040/1491 ORFs	1;131567;2	1.00;0.87;0.82	Bacteria	0.82	no support	no support	no support	no support	no support	no support	15mm	NCB	359	1314680	0	77	4921	260	1667	23876	0.33405	0.04572	1.31468	archaea_odb10	2.5	1	1.5	0	97.5	194	C:1.6%[S:0.0%,D:1.6%],F:0.8%,M:97.6%,n:124	C:2.5%[S:1.0%,D:1.5%],F:0.0%,M:97.5%,n:194	C:0.4%[S:0.4%,D:0.0%],F:0.4%,M:99.2%,n:255
	15mm_31.fa	taxid assigned	based on 957/1017 ORFs	1;131567;2;1783257;74201	1.00;1.00;1.00;0.83;0.79	Bacteria	1	Verrucomicrobia: 0.79	no support	no support	no support	no support	no support	15mm	NCB	465	773274	0	168	1687	394	1134	4703	0.62825	0.02044	0.773274	NA	NA	NA	NA	NA	NA	NA	NA	NA	NA
	15mm_35.fa	taxid assigned	based on 7410/8077 ORFs	1;131567;2;1224;68525;28221;122706;2026735	1.00;1.00;0.99;0.83;0.71;0.71;0.56;0.56	Bacteria	0.99	Proteobacteria: 0.83	Deltaproteobacteria: 0.71	NA	NA	NA	Deltaproteobacteria bacterium: 0.56	15mm	NCB	1121	8428209	0	264	9491	832	3717	60767	0.4745	0.02851	8.42821	bacteria_odb10	66.1	30.6	35.5	8.1	25.8	124	C:66.1%[S:30.6%,D:35.5%],F:8.1%,M:25.8%,n:124	C:16.0%[S:5.7%,D:10.3%],F:4.1%,M:79.9%,n:194	C:3.2%[S:2.0%,D:1.2%],F:2.4%,M:94.4%,n:255
	15mm_37.fa	taxid assigned	based on 5588/6816 ORFs	1;131567;2;1783272	1.00;0.81;0.76;0.30	Bacteria	0.76	no support	no support	no support	no support	no support	no support	15mm	NCB	371	6528156	0	42	34796	218	6772	359051	0.37376	0.03811	6.52816	bacteria_odb10	97.6	35.5	62.1	1.6	0.8	124	C:97.6%[S:35.5%,D:62.1%],F:1.6%,M:0.8%,n:124	C:20.6%[S:12.4%,D:8.2%],F:3.1%,M:76.3%,n:194	C:3.9%[S:0.8%,D:3.1%],F:0.8%,M:95.3%,n:255
	15mm_38.fa	taxid assigned	based on 4498/5541 ORFs	1;131567;2;1783270;68336;976;37452;1898104	1.00;0.99;0.98;0.85;0.85;0.82;0.58;0.57	Bacteria	0.98	Bacteroidetes: 0.82	NA	NA	NA	NA	Bacteroidetes bacterium: 0.57	15mm	NCB	339	6229917	0	55	33009	209	7865	130100	0.31305	0.02921	6.22992	bacteria_odb10	97.6	96	1.6	2.4	0	124	C:97.6%[S:96.0%,D:1.6%],F:2.4%,M:0.0%,n:124	C:22.6%[S:21.1%,D:1.5%],F:2.6%,M:74.8%,n:194	C:4.3%[S:4.3%,D:0.0%],F:2.4%,M:93.3%,n:255
	15mm_39.fa	taxid assigned	based on 778/1681 ORFs	1;131567;2	1.00;0.98;0.59	Bacteria	0.59	no support	no support	no support	no support	no support	no support	15mm	NCB	736	2050776	0	177	3481	559	1365	23405	0.41537	0.05461	2.05078	bacteria_odb10	0.8	0.8	0	0.8	98.4	124	C:0.8%[S:0.8%,D:0.0%],F:0.8%,M:98.4%,n:124	C:0.5%[S:0.5%,D:0.0%],F:0.0%,M:99.5%,n:194	C:0.0%[S:0.0%,D:0.0%],F:0.0%,M:100.0%,n:255
	15mm_40.fa	taxid assigned	based on 1364/1582 ORFs	1;131567;2	1.00;0.98;0.88	Bacteria	0.88	no support	no support	no support	no support	no support	no support	15mm	NCB	339	1549399	0	84	6173	248	2361	30204	0.30819	0.02878	1.5494	bacteria_odb10	56.5	56.5	0	13.7	29.8	124	C:56.5%[S:56.5%,D:0.0%],F:13.7%,M:29.8%,n:124	C:13.4%[S:13.4%,D:0.0%],F:4.6%,M:82.0%,n:194	C:2.0%[S:2.0%,D:0.0%],F:1.6%,M:96.4%,n:255
	15mm_41.fa	taxid assigned	based on 3018/3197 ORFs	1;131567;2;1224;68525;28221;213118;213121;231686;2053307	1.00;1.00;1.00;0.82;0.67;0.67;0.62;0.61;0.59;0.59	Bacteria	1	Proteobacteria: 0.82	Deltaproteobacteria: 0.67	Desulfobacterales: 0.62	Desulfobulbaceae: 0.61	NA	Desulfobulbaceae bacterium: 0.59	15mm	NCB	1523	2496689	0	543	1667	1287	1105	4870	0.5483	0.04059	2.49669	bacteria_odb10	19.3	16.1	3.2	15.3	65.4	124	C:19.3%[S:16.1%,D:3.2%],F:15.3%,M:65.4%,n:124	C:6.2%[S:5.2%,D:1.0%],F:3.1%,M:90.7%,n:194	C:0.8%[S:0.8%,D:0.0%],F:2.0%,M:97.2%,n:255
	15mm_42.fa	taxid assigned	based on 6331/6646 ORFs	1;131567;2;1224;68525;28221;213118;213121;231686;2053307	1.00;1.00;1.00;0.85;0.44;0.44;0.40;0.37;0.33;0.31	Bacteria	1	Proteobacteria: 0.85	Deltaproteobacteria: 0.44	Desulfobacterales: 0.40	Desulfobulbaceae: 0.37	NA	Desulfobulbaceae bacterium: 0.31	15mm	NCB	846	6847475	0	163	11170	608	3788	94752	0.50745	0.03644	6.84748	bacteria_odb10	92	45.2	46.8	3.2	4.8	124	C:92.0%[S:45.2%,D:46.8%],F:3.2%,M:4.8%,n:124	C:17.0%[S:9.8%,D:7.2%],F:3.6%,M:79.4%,n:194	C:3.6%[S:2.0%,D:1.6%],F:3.1%,M:93.3%,n:255
	15mm_45.fa	taxid assigned	based on 4596/5161 ORFs	1;131567;2;1783257;203682;473814;2026780	1.00;1.00;1.00;0.90;0.89;0.60;0.60	Bacteria	1	Planctomycetes: 0.89	NA	NA	NA	NA	Planctomycetes bacterium: 0.60	15mm	NCB	1985	4901554	0	568	2775	1569	1354	21099	0.5441	0.02253	4.90155	bacteria_odb10	45.2	45.2	0	23.4	31.4	124	C:45.2%[S:45.2%,D:0.0%],F:23.4%,M:31.4%,n:124	C:8.2%[S:8.2%,D:0.0%],F:7.2%,M:84.6%,n:194	C:2.0%[S:2.0%,D:0.0%],F:2.4%,M:95.6%,n:255
	15mm_50.fa	taxid assigned	based on 1598/2729 ORFs	1;131567;2	1.00;0.69;0.66	Bacteria	0.66	no support	no support	no support	no support	no support	no support	15mm	NCB	233	1890367	0	41	11380	155	3682	84179	0.35188	0.03856	1.89037	archaea_odb10	1.5	1.5	0	0	98.5	194	C:0.8%[S:0.8%,D:0.0%],F:0.8%,M:98.4%,n:124	C:1.5%[S:1.5%,D:0.0%],F:0.0%,M:98.5%,n:194	C:0.0%[S:0.0%,D:0.0%],F:0.0%,M:100.0%,n:255
	15mm_51.fa	taxid assigned	based on 6556/7026 ORFs	1;131567;2;1783270;68336;976	1.00;1.00;0.98;0.71;0.71;0.69	Bacteria	0.98	Bacteroidetes: 0.69	no support	no support	no support	no support	no support	15mm	NCB	2850	5142482	0	989	1866	2379	1168	6298	0.32547	0.02848	5.14248	bacteria_odb10	62.1	44.4	17.7	14.5	23.4	124	C:62.1%[S:44.4%,D:17.7%],F:14.5%,M:23.4%,n:124	C:12.8%[S:8.2%,D:4.6%],F:5.7%,M:81.5%,n:194	C:3.9%[S:3.5%,D:0.4%],F:2.4%,M:93.7%,n:255
	15mm_54.fa	taxid assigned	based on 10897/16793 ORFs	1;131567;2;1783270;68336	1.00;0.82;0.73;0.30;0.30	Bacteria	0.73	no support	no support	no support	no support	no support	no support	15mm	NCB	6427	10674029	0	2209	1668	5413	1098	20768	0.30046	0.03806	10.674	bacteria_odb10	37.9	27.4	10.5	27.4	34.7	124	C:37.9%[S:27.4%,D:10.5%],F:27.4%,M:34.7%,n:124	C:18.6%[S:16.5%,D:2.1%],F:7.7%,M:73.7%,n:194	C:3.5%[S:3.5%,D:0.0%],F:3.1%,M:93.4%,n:255
	15mm_55.fa	taxid assigned	based on 1375/1525 ORFs	1;131567;2;1224;28216;80840	1.00;0.95;0.93;0.78;0.58;0.38	Bacteria	0.93	Proteobacteria: 0.78	Betaproteobacteria: 0.58	Burkholderiales: 0.38	no support	no support	no support	15mm	NCB	777	1279453	0	268	1655	656	1096	8712	0.53629	0.04513	1.27945	bacteria_odb10	7.2	5.6	1.6	8.9	83.9	124	C:7.2%[S:5.6%,D:1.6%],F:8.9%,M:83.9%,n:124	C:1.5%[S:1.5%,D:0.0%],F:2.1%,M:96.4%,n:194	C:0.4%[S:0.4%,D:0.0%],F:0.8%,M:98.8%,n:255
	15mm_57.fa	taxid assigned (2/2)	based on 4992/5160 ORFs	1;131567;2;1224;1236;135618;2202198;2304002	1.00;1.00;1.00;0.98;0.96;0.47;0.31;0.31	Bacteria	1	Proteobacteria: 0.98	Gammaproteobacteria: 0.96	Methylococcales: 0.47	NA	NA	Methylococcales bacterium: 0.31	15mm	NCB	772	4959639	0	179	7965	564	3224	39872	0.43742	0.05288	4.95964	bacteria_odb10	83.1	47.6	35.5	4	12.9	124	C:83.1%[S:47.6%,D:35.5%],F:4.0%,M:12.9%,n:124	C:16.5%[S:9.8%,D:6.7%],F:6.7%,M:76.8%,n:194	C:3.9%[S:2.7%,D:1.2%],F:2.4%,M:93.7%,n:255
	15mm_6.fa	taxid assigned	based on 710/763 ORFs	1;131567;2;1783270;68336;976;200643;1970189;1471398	1.00;1.00;0.99;0.82;0.82;0.79;0.47;0.37;0.37	Bacteria	0.99	Bacteroidetes: 0.79	Bacteroidia: 0.47	Marinilabiliales: 0.37	Prolixibacteraceae: 0.37	no support	no support	15mm	NCB	402	717707	0	143	1869	336	1175	5474	0.48066	0.03441	0.717707	bacteria_odb10	16.1	15.3	0.8	5.6	78.3	124	C:16.1%[S:15.3%,D:0.8%],F:5.6%,M:78.3%,n:124	C:1.5%[S:1.5%,D:0.0%],F:1.0%,M:97.5%,n:194	C:0.4%[S:0.4%,D:0.0%],F:0.4%,M:99.2%,n:255
	15mm_60.fa	taxid assigned (2/2)	based on 11038/11381 ORFs	1;131567;2;1224;1236;135613;1046;53392;1166950	1.00;1.00;1.00;0.99;0.98;0.98;0.98;0.52;0.52	Bacteria	1	Proteobacteria: 0.99	Gammaproteobacteria: 0.98	Chromatiales: 0.98	Chromatiaceae: 0.98	Thiodictyon: 0.52	Candidatus Thiodictyon syntrophicum: 0.52	15mm	NCB	1191	12406742	0	249	14418	838	4860	98580	0.65528	0.03072	12.4067	bacteria_odb10	93.5	26.6	66.9	2.4	4.1	124	C:93.5%[S:26.6%,D:66.9%],F:2.4%,M:4.1%,n:124	C:19.1%[S:6.2%,D:12.9%],F:4.6%,M:76.3%,n:194	C:6.6%[S:3.9%,D:2.7%],F:2.4%,M:91.0%,n:255
	15mm_68.fa	taxid assigned	based on 351/1224 ORFs	1;131567;2759;33090;3041;2692248;3166;2812636;3042;3051;3052	1.00;0.84;0.60;0.55;0.53;0.53;0.51;0.51;0.49;0.32;0.32	Eukaryota	0.6	Chlorophyta: 0.53	Chlorophyceae: 0.51	Chlamydomonadales: 0.49	Chlamydomonadaceae: 0.32	Chlamydomonas: 0.32	no support	15mm	NCB	157	1282485	0	36	10674	113	4031	43175	0.69531	0.03341	1.28249	archaea_odb10	1.5	1.5	0	0	98.5	194	C:0.8%[S:0.8%,D:0.0%],F:0.8%,M:98.4%,n:124	C:1.5%[S:1.5%,D:0.0%],F:0.0%,M:98.5%,n:194	C:0.4%[S:0.4%,D:0.0%],F:0.4%,M:99.2%,n:255
	15mm_7.fa	taxid assigned	based on 7581/8110 ORFs	1;131567;2;1783272;200795	1.00;1.00;0.99;0.89;0.88	Bacteria	0.99	Chloroflexi: 0.88	no support	no support	no support	no support	no support	15mm	NCB	1539	8056381	0	364	6178	1167	2749	62953	0.48695	0.03513	8.05638	bacteria_odb10	50.9	31.5	19.4	7.3	41.8	124	C:50.9%[S:31.5%,D:19.4%],F:7.3%,M:41.8%,n:124	C:13.4%[S:8.2%,D:5.2%],F:5.2%,M:81.4%,n:194	C:5.9%[S:4.7%,D:1.2%],F:3.1%,M:91.0%,n:255
	15mm_71.fa	taxid assigned (2/2)	based on 366/2360 ORFs	1;131567;2	1.00;0.97;0.55	Bacteria	0.55	no support	no support	no support	no support	no support	no support	15mm	NCB	1458	1957950	0	584	1280	1268	1046	5678	0.64046	0.05472	1.95795	archaea_odb10	0	0	0	0.5	99.5	194	C:0.0%[S:0.0%,D:0.0%],F:0.8%,M:99.2%,n:124	C:0.0%[S:0.0%,D:0.0%],F:0.5%,M:99.5%,n:194	C:0.0%[S:0.0%,D:0.0%],F:0.4%,M:99.6%,n:255
	15mm_77.fa	taxid assigned (1/2)	based on 1023/5300 ORFs	1;131567;2759;3027;589342;589343;55528;55529*;905079*	1.00;0.99;0.64;0.41;0.41;0.41;0.41;0.41;0.40	Eukaryota	0.64	NA	Cryptophyceae: 0.41	Pyrenomonadales: 0.41	Geminigeraceae: 0.41	Guillardia: 0.41	Guillardia theta*: 0.41	15mm	NCB	2826	4395120	0	1002	1527	2406	1077	6988	0.52577	0.04808	4.39512	eukaryota_odb10	1.2	1.2	0	2.7	96.1	255	C:1.6%[S:1.6%,D:0.0%],F:3.2%,M:95.2%,n:124	C:0.0%[S:0.0%,D:0.0%],F:0.5%,M:99.5%,n:194	C:1.2%[S:1.2%,D:0.0%],F:2.7%,M:96.1%,n:255
	15mm_79.fa	taxid assigned (2/2)	based on 6517/6767 ORFs	1;131567;2;1783270;68336;1090;191410;191411;191412;274493;1099;34090	1.00;1.00;1.00;0.95;0.95;0.95;0.94;0.94;0.94;0.84;0.35;0.35	Bacteria	1	Chlorobi: 0.95	Chlorobia: 0.94	Chlorobiales: 0.94	Chlorobiaceae: 0.94	Pelodictyon: 0.35	Pelodictyon phaeoclathratiforme: 0.35	15mm	NCB	502	6835597	0	65	22881	325	5326	215034	0.47626	0.02755	6.8356	bacteria_odb10	90.3	18.5	71.8	6.5	3.2	124	C:90.3%[S:18.5%,D:71.8%],F:6.5%,M:3.2%,n:124	C:20.6%[S:3.6%,D:17.0%],F:3.6%,M:75.8%,n:194	C:4.3%[S:1.6%,D:2.7%],F:2.0%,M:93.7%,n:255
	15mm_85.fa	taxid assigned	based on 3015/3443 ORFs	1;131567;2;1224;68525;28221	1.00;1.00;0.98;0.52;0.38;0.38	Bacteria	0.98	Proteobacteria: 0.52	Deltaproteobacteria: 0.38	no support	no support	no support	no support	15mm	NCB	1527	2836977	0	546	1930	1273	1227	10963	0.48425	0.03606	2.83698	bacteria_odb10	18.5	14.5	4	12.1	69.4	124	C:18.5%[S:14.5%,D:4.0%],F:12.1%,M:69.4%,n:124	C:5.6%[S:4.6%,D:1.0%],F:2.6%,M:91.8%,n:194	C:0.4%[S:0.4%,D:0.0%],F:0.8%,M:98.8%,n:255
	15mm_86.fa	taxid assigned	based on 2143/2205 ORFs	1;131567;2;1783270;68336;976;37452;1898104	1.00;1.00;1.00;0.98;0.98;0.97;0.66;0.55	Bacteria	1	Bacteroidetes: 0.97	NA	NA	NA	NA	Bacteroidetes bacterium: 0.55	15mm	NCB	472	2190833	0	126	5637	358	2457	22627	0.36817	0.0169	2.19083	bacteria_odb10	45.1	43.5	1.6	6.5	48.4	124	C:45.1%[S:43.5%,D:1.6%],F:6.5%,M:48.4%,n:124	C:10.8%[S:10.8%,D:0.0%],F:3.6%,M:85.6%,n:194	C:2.7%[S:2.7%,D:0.0%],F:3.1%,M:94.2%,n:255
	15mm_87.fa	taxid assigned	based on 704/1012 ORFs	1;131567;2	1.00;0.73;0.71	Bacteria	0.71	no support	no support	no support	no support	no support	no support	15mm	NCB	61	857236	0	8	35005	39	5285	74041	0.31725	0.03029	0.857236	bacteria_odb10	0.8	0.8	0	1.6	97.6	124	C:0.8%[S:0.8%,D:0.0%],F:1.6%,M:97.6%,n:124	C:0.0%[S:0.0%,D:0.0%],F:0.5%,M:99.5%,n:194	C:0.0%[S:0.0%,D:0.0%],F:0.0%,M:100.0%,n:255
	15mm_89.fa	taxid assigned	based on 5944/6233 ORFs	1;131567;2;1783270;68336;976;117743;200644	1.00;1.00;1.00;0.93;0.93;0.92;0.69;0.65	Bacteria	1	Bacteroidetes: 0.92	Flavobacteriia: 0.69	Flavobacteriales: 0.65	no support	no support	no support	15mm	NCB	117	7210402	0	20	103899	69	31015	433430	0.34259	0.01406	7.2104	bacteria_odb10	99.2	8.9	90.3	0.8	0	124	C:99.2%[S:8.9%,D:90.3%],F:0.8%,M:0.0%,n:124	C:19.1%[S:3.6%,D:15.5%],F:3.1%,M:77.8%,n:194	C:3.9%[S:0.0%,D:3.9%],F:2.4%,M:93.7%,n:255
	15mm_9.fa	taxid assigned	based on 3389/6985 ORFs	1;131567;2	1.00;0.78;0.70	Bacteria	0.7	no support	no support	no support	no support	no support	no support	15mm	NCB	340	4758724	0	52	24047	215	5600	177950	0.26849	0.02779	4.75872	archaea_odb10	5.2	3.1	2.1	1.5	93.3	194	C:7.2%[S:4.8%,D:2.4%],F:2.4%,M:90.4%,n:124	C:5.2%[S:3.1%,D:2.1%],F:1.5%,M:93.3%,n:194	C:1.2%[S:1.2%,D:0.0%],F:0.0%,M:98.8%,n:255
	15mm_90.fa	taxid assigned	based on 6909/9762 ORFs	1;131567;2	1.00;0.97;0.76	Bacteria	0.76	no support	no support	no support	no support	no support	no support	15mm	NCB	4881	7062811	0	1844	1397	4197	1060	11558	0.49688	0.03277	7.06281	bacteria_odb10	29	23.4	5.6	22.6	48.4	124	C:29.0%[S:23.4%,D:5.6%],F:22.6%,M:48.4%,n:124	C:6.2%[S:6.2%,D:0.0%],F:5.7%,M:88.1%,n:194	C:3.1%[S:3.1%,D:0.0%],F:6.7%,M:90.2%,n:255
	15mm_93.fa	taxid assigned	based on 6898/7331 ORFs	1;131567;2;1783257;74201;414999	1.00;1.00;1.00;0.88;0.85;0.60	Bacteria	1	Verrucomicrobia: 0.85	Opitutae: 0.60	no support	no support	no support	no support	15mm	NCB	633	8973891	0	131	21570	427	6644	103503	0.633	0.02202	8.97389	bacteria_odb10	78.2	50	28.2	10.5	11.3	124	C:78.2%[S:50.0%,D:28.2%],F:10.5%,M:11.3%,n:124	C:12.9%[S:12.4%,D:0.5%],F:5.7%,M:81.4%,n:194	C:2.8%[S:2.0%,D:0.8%],F:2.4%,M:94.8%,n:255
	15mm_94.fa	taxid assigned	based on 11777/17540 ORFs	1;131567;2759;33090;3041;2692248;75966;35460;35461;2511126;3071;1962113;1650286	1.00;1.00;0.98;0.98;0.97;0.96;0.91;0.89;0.89;0.82;0.54;0.39;0.39	Eukaryota	0.98	Chlorophyta: 0.97	Trebouxiophyceae: 0.91	Chlorellales: 0.89	Chlorellaceae: 0.89	Chlorella: 0.54	Chlorella desiccata (nom. nud.): 0.39	15mm	NCB	1211	18841072	0	263	21218	851	7321	114976	0.7142	0.02909	18.8411	chlorophyta_odb10	93.1	92.6	0.5	1.4	5.5	1519	C:33.8%[S:30.6%,D:3.2%],F:32.3%,M:33.9%,n:124	C:36.1%[S:34.0%,D:2.1%],F:16.5%,M:47.4%,n:194	C:80.0%[S:80.0%,D:0.0%],F:6.7%,M:13.3%,n:255
	15mm_96.fa	taxid assigned	based on 1495/1521 ORFs	1;131567;2;1224	1.00;1.00;1.00;0.93	Bacteria	1	Proteobacteria: 0.93	no support	no support	no support	no support	no support	15mm	NCB	465	1093396	0	133	2558	371	1345	16319	0.29343	0.03107	1.0934	alphaproteobacteria_odb10	57.1	48.1	9	15.5	27.4	432	C:63.7%[S:50.8%,D:12.9%],F:20.2%,M:16.1%,n:124	C:10.3%[S:6.7%,D:3.6%],F:5.7%,M:84.0%,n:194	C:3.6%[S:2.4%,D:1.2%],F:0.8%,M:95.6%,n:255
	15mm_97.fa	taxid assigned	based on 7274/7846 ORFs	1;131567;2;1783270;68336;976	1.00;1.00;0.99;0.90;0.90;0.88	Bacteria	0.99	Bacteroidetes: 0.88	no support	no support	no support	no support	no support	15mm	NCB	642	9652942	0	75	29075	402	5618	187681	0.41015	0.01975	9.65294	bacteria_odb10	96	33.9	62.1	3.2	0.8	124	C:96.0%[S:33.9%,D:62.1%],F:3.2%,M:0.8%,n:124	C:21.6%[S:8.2%,D:13.4%],F:3.1%,M:75.3%,n:194	C:4.7%[S:2.0%,D:2.7%],F:1.6%,M:93.7%,n:255
	15mm_99.fa	taxid assigned	based on 2742/3050 ORFs	1;131567;2;1783270;68336	1.00;1.00;0.98;0.51;0.50	Bacteria	0.98	no support	no support	no support	no support	no support	no support	15mm	NCB	122	3771990	0	23	59301	68	14300	147415	0.35374	0.01645	3.77199	bacteria_odb10	92.7	92.7	0	3.2	4.1	124	C:92.7%[S:92.7%,D:0.0%],F:3.2%,M:4.1%,n:124	C:20.1%[S:20.1%,D:0.0%],F:3.6%,M:76.3%,n:194	C:3.9%[S:3.9%,D:0.0%],F:2.4%,M:93.7%,n:255
	15mw_1.fa	taxid assigned	based on 8389/9763 ORFs	1;131567;2;1783257;74201	1.00;0.99;0.98;0.53;0.43	Bacteria	0.98	Verrucomicrobia: 0.43	no support	no support	no support	no support	no support	15mw	NCB	4776	7398824	0	1718	1519	4067	1074	15582	0.60993	0.03793	7.39882	bacteria_odb10	43.5	29.8	13.7	29.8	26.7	124	C:43.5%[S:29.8%,D:13.7%],F:29.8%,M:26.7%,n:124	C:10.8%[S:10.8%,D:0.0%],F:7.7%,M:81.5%,n:194	C:2.4%[S:2.4%,D:0.0%],F:1.2%,M:96.4%,n:255
	15mw_10.fa	taxid assigned	based on 1259/1295 ORFs	1;131567;2;1783272;201174	1.00;1.00;1.00;0.44;0.43	Bacteria	1	Actinobacteria: 0.43	no support	no support	no support	no support	no support	15mw	NCB	502	865322	0	170	1721	422	1125	6646	0.51774	0.02214	0.865322	bacteria_odb10	46.8	38.7	8.1	12.9	40.3	124	C:46.8%[S:38.7%,D:8.1%],F:12.9%,M:40.3%,n:124	C:5.6%[S:4.6%,D:1.0%],F:1.5%,M:92.9%,n:194	C:0.0%[S:0.0%,D:0.0%],F:0.8%,M:99.2%,n:255
	15mw_102.fa	taxid assigned	based on 683/1434 ORFs	1;131567;2;1224	1.00;0.98;0.58;0.33	Bacteria	0.58	Proteobacteria: 0.33	no support	no support	no support	no support	no support	15mw	NCB	741	1838588	0	169	2901	575	1220	23285	0.38561	0.04704	1.83859	archaea_odb10	1.5	1.5	0	0	98.5	194	C:0.8%[S:0.8%,D:0.0%],F:0.8%,M:98.4%,n:124	C:1.5%[S:1.5%,D:0.0%],F:0.0%,M:98.5%,n:194	C:0.0%[S:0.0%,D:0.0%],F:0.0%,M:100.0%,n:255
	15mw_103.fa	taxid assigned	based on 2553/2902 ORFs	1;131567;2;1783272;200795	1.00;0.99;0.98;0.82;0.81	Bacteria	0.98	Chloroflexi: 0.81	no support	no support	no support	no support	no support	15mw	NCB	1177	2273626	0	370	2002	967	1168	15229	0.49303	0.04425	2.27363	bacteria_odb10	25.8	25	0.8	16.1	58.1	124	C:25.8%[S:25.0%,D:0.8%],F:16.1%,M:58.1%,n:124	C:2.6%[S:2.6%,D:0.0%],F:3.6%,M:93.8%,n:194	C:2.7%[S:2.7%,D:0.0%],F:0.8%,M:96.5%,n:255
	15mw_104.fa	taxid assigned	based on 8827/9295 ORFs	1;131567;2;1783272;200795	1.00;1.00;1.00;0.92;0.91	Bacteria	1	Chloroflexi: 0.91	no support	no support	no support	no support	no support	15mw	NCB	1022	9478316	0	249	11855	745	4545	47518	0.49547	0.02808	9.47832	bacteria_odb10	71.8	37.9	33.9	8.1	20.1	124	C:71.8%[S:37.9%,D:33.9%],F:8.1%,M:20.1%,n:124	C:20.7%[S:8.8%,D:11.9%],F:3.1%,M:76.2%,n:194	C:6.3%[S:2.0%,D:4.3%],F:3.5%,M:90.2%,n:255
	15mw_109.fa	taxid assigned	based on 571/625 ORFs	1;131567;2;1783270;68336;976;200643	1.00;1.00;1.00;0.85;0.85;0.81;0.32	Bacteria	1	Bacteroidetes: 0.81	Bacteroidia: 0.32	no support	no support	no support	no support	15mw	NCB	439	1020887	0	109	2516	348	1217	49908	0.46352	0.04777	1.02089	bacteria_odb10	0	0	0	1.6	98.4	124	C:0.0%[S:0.0%,D:0.0%],F:1.6%,M:98.4%,n:124	C:0.0%[S:0.0%,D:0.0%],F:0.0%,M:100.0%,n:194	C:0.0%[S:0.0%,D:0.0%],F:0.0%,M:100.0%,n:255
	15mw_11.fa	taxid assigned	based on 7288/7516 ORFs	1;131567;2;1783272;201174;1760	1.00;0.99;0.99;0.93;0.91;0.78	Bacteria	0.99	Actinobacteria: 0.91	Actinomycetia: 0.78	no support	no support	no support	no support	15mw	NCB	2853	5159485	0	960	1883	2373	1142	8298	0.44509	0.03312	5.15949	bacteria_odb10	81.5	31.5	50	13.7	4.8	124	C:81.5%[S:31.5%,D:50.0%],F:13.7%,M:4.8%,n:124	C:14.9%[S:8.2%,D:6.7%],F:7.2%,M:77.9%,n:194	C:4.7%[S:2.7%,D:2.0%],F:1.6%,M:93.7%,n:255
	15mw_110.fa	taxid assigned	based on 263/1838 ORFs	1;131567;2	1.00;0.90;0.57	Bacteria	0.57	no support	no support	no support	no support	no support	no support	15mw	NCB	664	1343444	0	200	2139	541	1176	8003	0.55151	0.05534	1.34344	archaea_odb10	0.5	0.5	0	0	99.5	194	C:0.0%[S:0.0%,D:0.0%],F:0.0%,M:100.0%,n:124	C:0.5%[S:0.5%,D:0.0%],F:0.0%,M:99.5%,n:194	C:0.0%[S:0.0%,D:0.0%],F:0.0%,M:100.0%,n:255
	15mw_114.fa	taxid assigned	based on 8465/9127 ORFs	1;131567;2;1224;1236;135618	1.00;1.00;0.99;0.65;0.56;0.52	Bacteria	0.99	Proteobacteria: 0.65	Gammaproteobacteria: 0.56	Methylococcales: 0.52	no support	no support	no support	15mw	NCB	655	9460654	0	127	21580	442	6619	213809	0.39915	0.02553	9.46065	bacteria_odb10	100	13.7	86.3	0	0	124	C:100.0%[S:13.7%,D:86.3%],F:0.0%,M:0.0%,n:124	C:21.6%[S:7.2%,D:14.4%],F:6.7%,M:71.7%,n:194	C:7.4%[S:3.9%,D:3.5%],F:1.2%,M:91.4%,n:255
	15mw_115.fa	taxid assigned (1/2)	based on 2899/3264 ORFs	1;131567;2;1224;28216	1.00;0.96;0.95;0.70;0.30	Bacteria	0.95	Proteobacteria: 0.70	Betaproteobacteria: 0.30	no support	no support	no support	no support	15mw	NCB	1287	2480859	0	385	1972	1058	1143	31682	0.42096	0.03932	2.48086	bacteria_odb10	28.2	25.8	2.4	18.5	53.3	124	C:28.2%[S:25.8%,D:2.4%],F:18.5%,M:53.3%,n:124	C:5.7%[S:5.7%,D:0.0%],F:5.2%,M:89.1%,n:194	C:1.6%[S:1.2%,D:0.4%],F:1.2%,M:97.2%,n:255
	15mw_118.fa	taxid assigned	based on 7321/9249 ORFs	1;131567;2	1.00;0.95;0.91	Bacteria	0.91	no support	no support	no support	no support	no support	no support	15mw	NCB	915	8170302	0	112	13472	615	3699	219810	0.33307	0.03285	8.1703	bacteria_odb10	96.8	36.3	60.5	3.2	0	124	C:96.8%[S:36.3%,D:60.5%],F:3.2%,M:0.0%,n:124	C:21.7%[S:11.9%,D:9.8%],F:5.7%,M:72.6%,n:194	C:7.5%[S:6.7%,D:0.8%],F:1.2%,M:91.3%,n:255
	15mw_120.fa	taxid assigned	based on 2902/5575 ORFs	1;131567;2	1.00;0.77;0.70	Bacteria	0.7	no support	no support	no support	no support	no support	no support	15mw	NCB	365	4069364	0	27	28464	225	3994	428993	0.27004	0.03057	4.06936	bacteria_odb10	7.2	5.6	1.6	3.2	89.6	124	C:7.2%[S:5.6%,D:1.6%],F:3.2%,M:89.6%,n:124	C:3.6%[S:1.5%,D:2.1%],F:1.5%,M:94.9%,n:194	C:1.2%[S:0.8%,D:0.4%],F:0.0%,M:98.8%,n:255
	15mw_121.fa	taxid assigned	based on 9131/9750 ORFs	1;131567;2;1783257;74201;414999;415000;134623	1.00;1.00;1.00;0.86;0.84;0.59;0.36;0.36	Bacteria	1	Verrucomicrobia: 0.84	Opitutae: 0.59	Opitutales: 0.36	Opitutaceae: 0.36	no support	no support	15mw	NCB	1704	10505146	0	425	7424	1284	3168	47592	0.634	0.02511	10.5051	bacteria_odb10	63.7	29	34.7	15.3	21	124	C:63.7%[S:29.0%,D:34.7%],F:15.3%,M:21.0%,n:124	C:12.3%[S:7.7%,D:4.6%],F:4.6%,M:83.1%,n:194	C:2.8%[S:2.0%,D:0.8%],F:2.4%,M:94.8%,n:255
	15mw_123.fa	taxid assigned	based on 967/1321 ORFs	1;131567;2759	1.00;0.94;0.55	Eukaryota	0.55	no support	no support	no support	no support	no support	no support	15mw	NCB	221	1422471	0	18	15772	130	2237	103456	0.37883	0.07536	1.42247	bacteria_odb10	36.3	7.3	29	2.4	61.3	124	C:36.3%[S:7.3%,D:29.0%],F:2.4%,M:61.3%,n:124	C:1.5%[S:0.5%,D:1.0%],F:1.0%,M:97.5%,n:194	C:0.0%[S:0.0%,D:0.0%],F:0.0%,M:100.0%,n:255
	15mw_128.fa	taxid assigned	based on 8681/8996 ORFs	1;131567;2;1224;1236;135613;1046;53452;61598	1.00;1.00;1.00;0.97;0.96;0.95;0.95;0.65;0.65	Bacteria	1	Proteobacteria: 0.97	Gammaproteobacteria: 0.96	Chromatiales: 0.95	Chromatiaceae: 0.95	Lamprocystis: 0.65	Lamprocystis purpurea: 0.65	15mw	NCB	1000	9512045	0	157	14974	688	3947	103406	0.64775	0.03514	9.51205	chromatiales_odb10	97.9	72.4	25.5	0.8	1.3	652	C:97.6%[S:71.8%,D:25.8%],F:1.6%,M:0.8%,n:124	C:18.6%[S:13.4%,D:5.2%],F:4.6%,M:76.8%,n:194	C:5.5%[S:5.5%,D:0.0%],F:2.4%,M:92.1%,n:255
	15mw_130.fa	taxid assigned	based on 961/1116 ORFs	1;131567;2;2323;1783234;1783273;1794811;1752728	1.00;1.00;0.96;0.77;0.77;0.75;0.52;0.40	Bacteria	0.96	Candidatus Falkowbacteria: 0.40	no support	no support	no support	no support	no support	15mw	NCB	30	1128125	0	1	579606	3	80180	579606	0.34423	0.02307	1.12813	bacteria_odb10	65.3	63.7	1.6	8.9	25.8	124	C:65.3%[S:63.7%,D:1.6%],F:8.9%,M:25.8%,n:124	C:8.2%[S:8.2%,D:0.0%],F:3.6%,M:88.2%,n:194	C:1.2%[S:1.2%,D:0.0%],F:0.4%,M:98.4%,n:255
	15mw_132.fa	taxid assigned	based on 3220/3393 ORFs	1;131567;2;1224;28216	1.00;0.99;0.98;0.90;0.58	Bacteria	0.98	Proteobacteria: 0.90	Betaproteobacteria: 0.58	no support	no support	no support	no support	15mw	NCB	143	3843750	0	23	54457	76	14374	187752	0.54738	0.02732	3.84375	betaproteobacteria_odb10	96.7	96.3	0.4	0.5	2.8	569	C:98.4%[S:97.6%,D:0.8%],F:0.0%,M:1.6%,n:124	C:17.5%[S:17.5%,D:0.0%],F:4.6%,M:77.9%,n:194	C:4.7%[S:4.7%,D:0.0%],F:1.6%,M:93.7%,n:255
	15mw_133.fa	taxid assigned	based on 13104/13270 ORFs	1;131567;2;1783272;201174;1760	1.00;1.00;1.00;0.97;0.94;0.86	Bacteria	1	Actinobacteria: 0.94	Actinomycetia: 0.86	no support	no support	no support	no support	15mw	NCB	1176	12341340	0	170	16979	784	4310	127163	0.44798	0.02422	12.3413	bacteria_odb10	100	0	100	0	0	124	C:100.0%[S:0.0%,D:100.0%],F:0.0%,M:0.0%,n:124	C:20.7%[S:2.1%,D:18.6%],F:3.6%,M:75.7%,n:194	C:5.1%[S:0.8%,D:4.3%],F:1.6%,M:93.3%,n:255
	15mw_134.fa	taxid assigned	based on 1516/1712 ORFs	1;131567;2;1224;68525;28221;213462;213468;2357;2358*	1.00;1.00;0.97;0.82;0.77;0.77;0.39;0.38;0.38;0.38	Bacteria	0.97	Proteobacteria: 0.82	Deltaproteobacteria: 0.77	Syntrophobacterales: 0.39	Syntrophaceae: 0.38	Desulfomonile: 0.38	Desulfomonile tiedjei*: 0.38	15mw	NCB	645	1363976	0	201	2260	525	1254	8959	0.46638	0.02488	1.36398	bacteria_odb10	23.4	22.6	0.8	12.1	64.5	124	C:23.4%[S:22.6%,D:0.8%],F:12.1%,M:64.5%,n:124	C:4.6%[S:4.6%,D:0.0%],F:4.6%,M:90.8%,n:194	C:1.2%[S:1.2%,D:0.0%],F:1.2%,M:97.6%,n:255
	15mw_136.fa	taxid assigned	based on 2616/2674 ORFs	1;131567;2;1783257;74201	1.00;1.00;1.00;0.93;0.92	Bacteria	1	Verrucomicrobia: 0.92	no support	no support	no support	no support	no support	15mw	NCB	410	2802878	0	56	14610	246	2458	59008	0.62823	0.02005	2.80288	bacteria_odb10	80.6	75.8	4.8	7.3	12.1	124	C:80.6%[S:75.8%,D:4.8%],F:7.3%,M:12.1%,n:124	C:13.9%[S:12.4%,D:1.5%],F:3.1%,M:83.0%,n:194	C:2.8%[S:2.0%,D:0.8%],F:1.2%,M:96.0%,n:255
[truncated: 59 more rows]

## Sheet: Table S4
	Table S4: Summary of representative Chlorophyta MAG from Lake Cadagno after manual MAG refinement using Anvio.
	A	C	G	T	N	IUPAC	Other	GC	GC_stdev
	0.1428	0.3571	0.3566	0.1435	0	0	0	0.7137	0.0273
	Main genome scaffold total:	636
	Main genome contig total:	636
	Main genome scaffold sequence total:	19.429 MB
	Main genome contig sequence total:	19.429 MB	0.000% gap
	Main genome scaffold N/L50:	135/45.028 KB
[truncated: 18 more rows]

## Sheet: Table S5
	Table S5: CAT taxonomy on prospective contaminants removed from Chlorophyta MAG during manual bin refinement.
[truncated: 41 more rows]

[truncated: 6 more sheets: Table S6, Table S7, Table S8, Table S9, Table S10, Table S11]
